# Supplementary material for: CircRNA Expression Profile during Yak Adipocyte Differentiation and Screen Potential circRNAs for Adipocyte Differentiation
Source: Genes (Basel). 2020 Apr 10;11(4):414. doi: 10.3390/genes11040414 (PMC7230347; doi:10.3390/genes11040414)
Supplement: Supplementary file 1 [file genes-11-00414-s001.zip]

Archive with 12 entries (11 files):
- Supplementary files/
- Supplementary files/Figure S1.tif
- Supplementary files/Figure S2.tif
- Supplementary files/Figure S3.tif
- Supplementary files/Figure S4.tif
- Supplementary files/Figure S5.tif
- Supplementary files/Figure S6.tif
- Supplementary files/Table S2.docx
- Supplementary files/Table S3.xlsx
- Supplementary files/Table S4.xlsx
- Supplementary files/Table S5.xlsx
- Supplementary files/~$ble S1.docx
