# Supplementary material for: CircRNA Expression Profile during Yak Adipocyte Differentiation and Screen Potential circRNAs for Adipocyte Differentiation
Source: Genes (Basel). 2020 Apr 10;11(4):414. doi: 10.3390/genes11040414 (PMC7230347; doi:10.3390/genes11040414)
Supplement: Supplementary file 1 [file genes-11-00414-s001.zip › Supplementary files/Table S3.xlsx]

## Sheet: Sheet1
Distribution of circRNAs in the genome based on the overlapping sequences of circRNAs on chromosomes
circRNA_ID	chr	start	end	strand	full_length	spliced_length	gene_id	feature	samples	junction_read	non_junction_read	Gene_Name
novel_circ_0007078	NW_005394173.1	892246	902167	+	9921	294	102275150;	exon:892247-892417,exon:899718-899787,exon:902109-902167	Ad_1	2,3	8,18	ASAP1
novel_circ_0002634	NW_005393305.1	1955576	1963010	-	7434	159	102284120;	exon:1955577-1955737	Ad_1	4,3	188188	FAM13B
novel_circ_0002635	NW_005393305.1	1955576	1970726	-	15150	324	102284120;	exon:1955577-1955737,exon:1970560-1970726	Ad_1	2,5	195204	FAM13B
novel_circ_0006456	NW_005394071.1	604513	611522	-	7009	149	102284154;	exon:604514-604664	Ad_1	2,3	155,81	DHTKD1
novel_circ_0005601	NW_005393872.1	2064055	2087978	+	23923	254	102284600;	exon:2064056-2064186,exon:2087852-2087978	Ad_1	3,3	113182	EBF1
novel_circ_0000394	NW_005392911.1	620243	658557	+	38314	408	102271189;	exon:620244-620332,exon:620576-620658,exon:655563-655673,exon:658425-658557	Ad_1	3,4	421264	ZNF277
novel_circ_0001168	NW_005393044.1	522814	538965	+	16151	393	102282886;	exon:522815-523014,exon:531754-531875,exon:538889-538965	Ad_1	4,4	209160	GCFC2
novel_circ_0011854	NW_005396543.1	466975	472979	-	6004	176	102277376;	exon:466976-467044,exon:472869-472979	Ad_1	3,3	238215	TRIP11
novel_circ_0010097	NW_005395178.1	106663	112200	-	5537	122	106701339;	exon:106664-106787	Ad_1	3,2	48,26	ZKSCAN8
novel_circ_0002282	NW_005393237.1	752969	753572	+	603	265	102273784;	exon:752970-753067,exon:753402-753572	Ad_1	2,3	3,1	FRY
novel_circ_0008619	NW_005394667.1	45628	51762	-	6134	207	102270215;	exon:45629-45756,exon:51680-51762	Ad_1	3,2	273155	DGCR8
novel_circ_0000247	NW_005392880.1	675544	678183	-	2639	185	102265548;	exon:675545-675607,exon:675697-675759,exon:678119-678183	Ad_1	8,2	326212	TEAD1
novel_circ_0006387	NW_005394065.1	169089	172865	-	3776	261	102265150;	exon:169090-169250,exon:172762-172865	Ad_1	4,2	806561	KIAA1033
novel_circ_0002933	NW_005393351.1	568460	568835	+	375	216	102273392;	intron:568461-568553,intron:568709-568835	Ad_1	3,3	82,18	SEMA3F
novel_circ_0000666	NW_005392969.1	2095912	2098303	+	2391	230	n/a	intergenic_region:2095913-2096058,intergenic_region:2098216-2098303	Ad_1	3,2	10,16	--
novel_circ_0010284	NW_005395284.1	283187	288310	-	5123	215	102266322;	intron:288094-288310	Ad_1	2,3	38,38	SMAD1
novel_circ_0004730	NW_005393681.1	245689	257749	-	12060	209	102270294;	exon:245690-245810,exon:246576-246667	Ad_1	2,2	385163	LOC102270294
novel_circ_0005728	NW_005393898.1	1111171	1131006	+	19835	303	102266749;	exon:1116952-1117087,exon:1126393-1126470,exon:1130912-1131006	Ad_1	2,2	603365	PPP3CA
novel_circ_0011518	NW_005396114.1	285085	290490	+	5405	276	102268782;	exon:285086-285175,exon:286513-286605,exon:290392-290490	Ad_1	2,2	228,80	DAPK1
novel_circ_0002850	NW_005393336.1	13433	19548	-	6115	417	102274838;	exon:13434-13558,exon:14536-14684,exon:18625-18675,exon:19449-19548	Ad_1	2,2	378247	WDYHV1
novel_circ_0006090	NW_005393981.1	609215	615417	-	6202	133	102271813;	exon:609216-609350	Ad_1	2,2	440380	PIK3R4
novel_circ_0004167	NW_005393568.1	1435711	1441113	+	5402	119	102284224;	exon:1435712-1435777,exon:1436526-1436582	Ad_1	2,2	103,43	BORA
novel_circ_0008694	NW_005394689.1	376534	383874	+	7340	321	102280710;	exon:376535-376701,exon:383717-383874	Ad_1	2,2	282106	RBMS2
novel_circ_0011816	NW_005396509.1	794054	833196	-	39142	130	102268678;	exon:833065-833196	Ad_1	2,3	1744557	PAWR
novel_circ_0000205	NW_005392875.1	528380	531209	+	2829	139	102281381;	exon:528381-528521	Ad_1	2,7	30601710	IQGAP1
novel_circ_0002461	NW_005393273.1	97982	100241	-	2259	93	102266720;	exon:100147-100241	Ad_1	3,2	224152	ANKRD17
novel_circ_0005408	NW_005393844.1	3310782	3312836	-	2054	335	102272004;	exon:3310783-3310940,exon:3312656-3312836	Ad_1	3,2	427450	UBE4A
novel_circ_0011224	NW_005395833.1	792848	796987	-	4139	256	102281954;	exon:792849-792939,exon:796819-796987	Ad_1	2,2	125,39	DSCC1
novel_circ_0007661	NW_005394365.1	2275865	2276238	-	373	296	102279380;	exon:2275866-2275984,exon:2276058-2276238	Ad_1	5,4,3	227179153	RINT1
novel_circ_0002689	NW_005393315.1	1086731	1101393	+	14662	400	102285894;	exon:1086732-1086994,exon:1101253-1101393	Ad_1	2,5,4	73,34,51	SCAPER
novel_circ_0002259	NW_005393231.1	1474935	1478512	+	3577	94	102281782;	exon:1478417-1478512	Ad_1	2,3,2	117163162	MITF
novel_circ_0004202	NW_005393575.1	688735	705975	-	17240	306	102275124;	exon:688736-688859,exon:689494-689523,exon:700714-700818,exon:705921-705975	Ad_1	3,8,3	1709732713	FAM3C
novel_circ_0010781	NW_005395568.1	99535	109413	-	9878	178	102279033;	exon:109234-109413	Ad_1	5,4,2	70130145	CEP85L
novel_circ_0006665	NW_005394095.1	454250	471415	-	17165	163	102264400;	exon:454251-454415	Ad_1	3,10,4	349313277	DCAF13
novel_circ_0008643	NW_005394677.1	201133	206172	+	5039	301	102267057;	exon:201134-201215,exon:201496-201526,exon:203211-203307,exon:206074-206172	Ad_1	2,5,4	703558511	OSBPL8
novel_circ_0001095	NW_005393029.1	2353495	2357731	-	4236	386	102267558;	exon:2353496-2353609,exon:2354945-2355070,exon:2357580-2357731	Ad_1	3,6,4	32,34,36	SPEN
novel_circ_0000727	NW_005392977.1	162867	175117	-	12250	292	102269037;	exon:162868-163009,exon:174964-175117	Ad_1	2,3,2	258244202	RIPK2
novel_circ_0006626	NW_005394090.1	2622249	2641988	-	19739	182	102276753;	exon:2641805-2641988	Ad_1	4,8,4	49,34,28	HELZ
novel_circ_0007565	NW_005394323.1	1852798	1871461	-	18663	178	102264691;	exon:1871282-1871461	Ad_1	2,3,2	125613361099	FAM126A
novel_circ_0000380	NW_005392908.1	386225	396266	-	10041	210	n/a	intergenic_region:386226-386338,intergenic_region:396166-396266	Ad_1	2,2,2	988477381	--
novel_circ_0002947	NW_005393353.1	173332	196709	+	23377	293	102265401;	exon:173333-173418,exon:196499-196709	Ad_1	6,3,4	374314251	USP8
novel_circ_0002123	NW_005393209.1	1506902	1512576	+	5674	194	102288255;	exon:1507695-1507779,exon:1512464-1512576	Ad_1	2,3,2	42501088810435	HIF1A
novel_circ_0002875	NW_005393337.1	4096256	4101463	-	5207	511	102280760;	exon:4096257-4096688,exon:4101381-4101463	Ad_1	5,4,5	81153111	PCMTD1
novel_circ_0010812	NW_005395599.1	172631	200375	-	27744	148	102281860;	exon:200226-200375	Ad_1	3,5,4	117410571012	MACF1
novel_circ_0009372	NW_005394899.1	366792	373876	+	7084	320	n/a	intergenic_region:366793-366929,intergenic_region:369760-369858,intergenic_region:373787-373876	Ad_1	4,2,3	277333613052	--
novel_circ_0009420	NW_005394918.1	1026630	1032959	-	6329	290	102273652;	exon:1027322-1027381,exon:1030770-1030886,exon:1032841-1032959	Ad_1	3,2,3	48,83,80	TMEM120B
novel_circ_0002083	NW_005393202.1	502356	549732	+	47376	133	102266421;	exon:549598-549732	Ad_1	3,6,8	388127121	EXOC6
novel_circ_0006864	NW_005394145.1	1464353	1465684	+	1331	263	102273338;	exon:1464354-1464442,exon:1465507-1465684	Ad_1	3,3	7,7	KIAA1549
novel_circ_0007283	NW_005394235.1	1663360	1665924	+	2564	74	102281274;	exon:1665849-1665924	Ad_1	3,4	10901423	HNRNPC
novel_circ_0007293	NW_005394235.1	758018	766044	+	8026	370	102276656;	exon:758019-758081,exon:760097-760233,exon:765869-766044	Ad_1	2,2	13,6	NFIX
novel_circ_0001472	NW_005393087.1	3877331	3896717	+	19386	221	102268309;	exon:3896495-3896717	Ad_1	2,5	448382	USP9X
novel_circ_0008172	NW_005394543.1	1526642	1533082	+	6440	112	102269760;	exon:1532969-1533082	Ad_1	4,2	234139	FGFR1OP2
novel_circ_0011554	NW_005396150.1	1548260	1558533	-	10273	181	102280180;	exon:1548261-1548350,exon:1558439-1558533	Ad_1	4,3	3738327307	FN1
novel_circ_0011036	NW_005395710.1	1930608	1942139	+	11531	129	n/a	intergenic_region:1942009-1942139	Ad_1	2,5	17,10	--
novel_circ_0011515	NW_005396099.1	405291	410128	+	4837	343	102286255;	exon:405292-405448,exon:409329-409439,exon:410048-410128	Ad_1	2,7	63152	HOMER1
novel_circ_0007955	NW_005394464.1	213070	232107	+	19037	190	102287261;	exon:213071-213162,exon:215569-215670	Ad_1	6,8	36,29	CASC1
novel_circ_0004629	NW_005393648.1	2554111	2555848	+	1737	313	102275800;	exon:2554112-2554271,exon:2555692-2555848	Ad_1	3,3	181179	GDAP2
novel_circ_0011438	NW_005396028.1	579562	588767	-	9205	204	102284199;	exon:579563-579720,exon:582467-582516	Ad_1	2,4	148102	GPR180
novel_circ_0004507	NW_005393623.1	255195	272431	+	17236	276	102265136;	exon:255196-255319,exon:256657-256714,exon:270326-270362,exon:272367-272431	Ad_1	4,3	202194	USP40
novel_circ_0006650	NW_005394094.1	525987	528951	-	2964	234	102287822;	exon:525988-526077,exon:528696-528787,exon:528894-528951	Ad_1	2,5	9,4	SYN1
novel_circ_0011361	NW_005395920.1	266131	277613	+	11482	367	102265383;	exon:266132-266301,exon:268405-268517,exon:277524-277613	Ad_1	2,3	224155	NAA25
novel_circ_0004615	NW_005393646.1	1626946	1643076	+	16130	141	102269361;	intron:1642934-1643076	Ad_1	2,3	88,48	RSBN1L
novel_circ_0008618	NW_005394667.1	358427	367218	+	8791	220	102277427;	exon:358428-358490,exon:367058-367218	Ad_1	2,3	166128	LOC102277427
novel_circ_0004848	NW_005393709.1	38103	38593	-	490	488	102268338;	exon:38104-38593	Ad_1	5,6	303338	CACTIN
novel_circ_0002921	NW_005393348.1	113039	114720	-	1681	176	102265221;	exon:113040-113217	Ad_1	2,2	72013644	TAGLN2
novel_circ_0003182	NW_005393389.1	433979	458392	+	24413	133	102277097;	intron:433980-434114	Ad_1	3,2	108,70	FAM179B
novel_circ_0005764	NW_005393904.1	1437538	1440289	-	2751	254	102265243;	exon:1437539-1437628,exon:1440122-1440289	Ad_1	3,2	111,82	CEP89
novel_circ_0006422	NW_005394070.1	1647776	1663824	+	16048	343	102282003;	exon:1647777-1647990,exon:1663692-1663824	Ad_1	4,8	131,85	AHI1
novel_circ_0007113	NW_005394183.1	515351	518696	+	3345	98	n/a	intergenic_region:518597-518696	Ad_1	4,3	16,13	--
novel_circ_0008037	NW_005394489.1	509658	516184	+	6526	302	102264695;	exon:511728-511947,exon:516099-516184	Ad_1	2,2	1145527	PHLDB2
novel_circ_0009385	NW_005394906.1	239621	241116	+	1495	255	102268569;	exon:239622-239738,exon:240975-241116	Ad_1	2,3	89,52	NSD1
novel_circ_0008226	NW_005394559.1	1266416	1276047	-	9631	405	102286590;	exon:1266417-1266552,exon:1272541-1272636,exon:1274468-1274578,exon:1275978-1276047	Ad_1	3,7	1192800	EML4
novel_circ_0008633	NW_005394676.1	1110640	1117297	+	6657	232	102287838;	exon:1117064-1117297	Ad_1	2,2	215116	DOPEY1
novel_circ_0008148	NW_005394536.1	1183525	1219333	-	35808	478	102273932;	exon:1183526-1183638,exon:1184957-1185065,exon:1192968-1193068,exon:1219171-1219333	Ad_1	3,5	563257	KIFAP3
novel_circ_0000556	NW_005392947.1	2978587	2989367	-	10780	278	102283347;	intron:2978588-2978734,intron:2989233-2989367	Ad_1	2,2	35,28	TRPM6
novel_circ_0008260	NW_005394562.1	104482	114681	-	10199	296	102267321;	exon:104483-104629,exon:107831-107931,exon:114628-114681	Ad_1	3,6	23762895	APP
novel_circ_0003055	NW_005393371.1	655692	663632	+	7940	381	102271047;	exon:655693-655861,exon:659120-659185,exon:663481-663632	Ad_1	2,6	7071615	IL1R1
novel_circ_0003356	NW_005393414.1	1674918	1678473	-	3555	415	102268050;	exon:1674919-1675002,exon:1676678-1676755,exon:1678044-1678192,exon:1678362-1678473	Ad_1	3,2	93,60	GUF1
novel_circ_0003591	NW_005393438.1	84898	93409	+	8511	157	102279445;	exon:93251-93409	Ad_1	2,2	194,95	HMCN1
novel_circ_0003559	NW_005393436.1	1772744	1781056	-	8312	389	102272651;	exon:1772745-1772850,exon:1777149-1777283,exon:1780903-1781056	Ad_1	2,4	522679	EDEM3
novel_circ_0009428	NW_005394918.1	435387	441459	+	6072	177	102271084;	exon:435388-435493,exon:436632-436706	Ad_1	3,2	108,87	ZCCHC8
novel_circ_0010584	NW_005395486.1	46854	58845	-	11991	587	102271101;	exon:46855-47004,exon:52383-52528,exon:58549-58845	Ad_1	2,4	256271	DDX50
novel_circ_0011216	NW_005395833.1	391936	393634	+	1698	126	102281389;	exon:391937-392064	Ad_1	3,13	235188	ZFAND1
novel_circ_0007287	NW_005394235.1	625130	625938	-	808	455	102274961;	intron:625131-625255,intron:625431-625546,intron:625623-625751,intron:625846-625938	Ad_1	2,2,3	263138131	FARSA
novel_circ_0002202	NW_005393224.1	2112923	2124303	+	11380	244	102278306;	exon:2112924-2113047,exon:2124180-2124303	Ad_1	2,2,3	192377344	HIPK3
novel_circ_0007228	NW_005394208.1	909990	920898	-	10908	195	102266581;	exon:909991-910119,exon:920829-920898	Ad_1	4,6,5	41,25,30	ITCH
novel_circ_0010565	NW_005395485.1	130081	148776	-	18695	139	102268932;	exon:148636-148776	Ad_1	4,3,2	327296293	PSME4
novel_circ_0010554	NW_005395470.1	356892	390650	-	33758	341	n/a	intergenic_region:356893-356999,intergenic_region:364993-365108,intergenic_region:390527-390650	Ad_1	4,7,3	244176184	--
novel_circ_0002169	NW_005393220.1	1221218	1226689	+	5471	199	n/a	intergenic_region:1226489-1226689	Ad_1	2,2,3	162116129	--
novel_circ_0011098	NW_005395767.1	250722	269632	+	18910	348	102269042;	exon:250723-250811,exon:251697-251785,exon:252698-252779,exon:269537-269632	Ad_1	3,7,2	108137140	NADK2
novel_circ_0011017	NW_005395693.1	147686	162511	+	14825	362	102280919;	exon:147687-147786,exon:159608-159736,exon:162373-162511	Ad_1	2,4,3	853900897	SUCLA2
novel_circ_0000011	NW_005392822.1	76896	83440	-	6544	208	102276402;	exon:76897-76990,exon:83323-83440	Ad_1	3,2,5	628775778	SCHIP1
novel_circ_0007911	NW_005394455.1	415346	417188	-	1842	392	102272024;	exon:415347-415535,exon:416982-417188	Ad_1	2,3,5	33,17,23	RBM33
novel_circ_0007720	NW_005394374.1	315864	334157	+	18293	168	102269183;	exon:333988-334157	Ad_1	2,3,3	101115119	CEP350
novel_circ_0002234	NW_005393226.1	2297259	2299239	-	1980	315	102272531;	exon:2297260-2297377,exon:2298028-2298083,exon:2299093-2299239	Ad_1	2,3,5	441261344	CHD9
novel_circ_0003351	NW_005393409.1	4661302	4668062	-	6760	185	102282448;	exon:4667876-4668062	Ad_1	2,8,5	192390358	PRICKLE2
novel_circ_0007686	NW_005394365.1	511154	523332	+	12178	351	102276578;	exon:511155-511320,exon:522675-522787,exon:523255-523332	Ad_1	3,2,8,3	230142169164	COG5
novel_circ_0006589	NW_005394089.1	49622	86593	+	36971	190	102271817;	exon:86402-86593	Ad_1	2,2,2,5	112176186155	DDHD1
novel_circ_0000398	NW_005392911.1	783392	783902	+	510	49	102271471;	exon:783393-783443	Ad_1	2,3,4,2	845598670630	IFRD1
novel_circ_0000484	NW_005392927.1	3483317	3485321	+	2004	113	102273270;	exon:3485207-3485321	Ad_1	2,6,3,5	177,142,145,95	FASTKD1
novel_circ_0000502	NW_005392939.1	1056660	1113823	-	57163	126	102265277;	exon:1056661-1056788	Ad_1	3,5,9,2	205219350246	CPNE8
novel_circ_0004317	NW_005393599.1	2663004	2689723	+	26719	151	102265512;	exon:2663005-2663157	Ad_1	2,9,6,2	206139136144	OXR1
novel_circ_0008747	NW_005394704.1	397181	422771	+	25590	186	102281451;	exon:397182-397273,exon:422674-422771	Ad_1	3,7,8,2	4411624271736280	PLOD2
novel_circ_0008126	NW_005394532.1	275471	277210	-	1739	320	102265344;	exon:275472-275569,exon:276985-277210	Ad_1	2,4,5,5	978776901753	ANO6
novel_circ_0004670	NW_005393668.1	446816	449094	-	2278	226	102283387;	exon:446817-446902,exon:447195-447338	Ad_1	2,2,5,2	461420412433	LOC102283387
novel_circ_0006392	NW_005394065.1	352495	419210	+	66715	145	102265715;	exon:419064-419210	Ad_1	4,7,7,8	392266261192	SLC41A2
novel_circ_0006276	NW_005394043.1	2786648	2802970	+	16322	391	102284712;	exon:2786649-2786824,exon:2800634-2800793,exon:2802910-2802970	Ad_1	3,3,3,3	953634730721	ROCK1
novel_circ_0001458	NW_005393080.1	975610	1001339	-	25729	403	n/a	intergenic_region:1001241-1001339,intergenic_region:975611-975711,intergenic_region:993083-993291	Ad_1	4,3,3,3	21,41,50,59	--
novel_circ_0005324	NW_005393831.1	311089	316100	+	5011	424	102267231;	exon:311090-311227,exon:313361-313453,exon:314320-314442,exon:316023-316100	Ad_1	5,11,7,6	20,21,30,35	ARHGAP32
novel_circ_0001305	NW_005393060.1	745476	766076	-	20600	221	102284568;	exon:746526-746634,exon:765961-766076	Ad_1	3,4,4,2	356,99,114,92	NAV3
novel_circ_0005827	NW_005393915.1	1858819	1868296	+	9477	383	102287815;	exon:1858820-1858932,exon:1863103-1863123,exon:1866186-1866237,exon:1867493-1867593,exon:1868191-1868296	Ad_1	3,2,3,3	274183187168	ACAP2
novel_circ_0002134	NW_005393209.1	621088	634285	+	13197	355	102286347;	intron:621089-621229,intron:627551-627676,intron:634192-634285	Ad_1	2,3,2,9	190221282242	MNAT1
novel_circ_0009288	NW_005394884.1	342095	354305	-	12210	183	102281566;	exon:354121-354305	Ad_1	2,9,5,3	1309132312681310	RANBP9
novel_circ_0002657	NW_005393310.1	108616	126295	+	17679	322	102275690;	exon:111172-111277,exon:112184-112293,exon:126184-126295	Ad_1	2,6,6,6	119,62,83,70	EXOC6B
novel_circ_0009969	NW_005395118.1	1765864	1781418	-	15554	228	102266032;	exon:1765865-1765943,exon:1781266-1781418	Ad_1	5,2,5,7	543266357295	RASA1
novel_circ_0000063	NW_005392850.1	170273	183208	-	12935	359	102275263;	exon:170274-170364,exon:173133-173222,exon:176545-176660,exon:183139-183208	Ad_1	3,3,7,8	350330387326	AGPAT5
novel_circ_0008308	NW_005394580.1	611385	616654	-	5269	347	102267247;	exon:611386-611493,exon:612576-612696,exon:616531-616654	Ad_1	6,3,6,6	131196192192	PAPD5
novel_circ_0000602	NW_005392951.1	73945	86252	+	12307	223	102266327;	exon:73946-74037,exon:86118-86252	Ad_1	6,6,11,5	8,8,16,17	DNAH12
novel_circ_0004792	NW_005393697.1	6965316	6967892	+	2576	214	102286383;	exon:6965317-6965391,exon:6965500-6965544,exon:6967793-6967892	Ad_1	5,11,7,9	2773371440273700	HADHB
novel_circ_0011453	NW_005396041.1	216480	217211	+	731	275	102276246;	exon:216481-216639,exon:217092-217211	Ad_1	3,5,3,2	242378475383	KDM5B
novel_circ_0006071	NW_005393975.1	339025	341098	-	2073	166	102278899;	exon:339026-339193	Ad_1	3,3,4	11249311206	CPE
novel_circ_0003017	NW_005393370.1	259857	266837	-	6980	208	102282159;	exon:259858-259923,exon:260695-260786,exon:261507-261562	Ad_1	2,3,5	338563626	SUCO
novel_circ_0003511	NW_005393435.1	1076239	1077667	+	1428	245	102284131;	intron:1076240-1076335,intron:1077515-1077667	Ad_1	3,3,2	226173195	PPP6C
novel_circ_0003873	NW_005393499.1	143201	161094	+	17893	112	102276461;	exon:160981-161094	Ad_1	5,3,2	228219912083	SND1
novel_circ_0004219	NW_005393578.1	554832	558825	+	3993	161	102280115;	exon:558663-558825	Ad_1	2,2,2	618399494	ADD1
novel_circ_0003851	NW_005393489.1	307815	346285	+	38470	295	102273403;	exon:307816-307988,exon:346160-346285	Ad_1	5,6,8	80,69,64	APLF
novel_circ_0005807	NW_005393912.1	883439	893429	+	9990	262	102270689;	exon:883440-883516,exon:883876-883918,exon:893282-893429	Ad_1	2,4,4	239629745	FAM13A
novel_circ_0012155	NW_005397287.1	190353	223988	+	33635	383	102281610;	intron:190354-190482,intron:204858-205002,intron:223874-223988	Ad_1	5,3,4	221929263238	FKBP5
novel_circ_0000151	NW_005392872.1	1281848	1290925	-	9077	85	102265184;	exon:1281849-1281935	Ad_1	2,2,3	80,44,45	PHTF1
novel_circ_0007088	NW_005394175.1	2178968	2207377	+	28409	430	102279662;	exon:2178969-2179084,exon:2203567-2203702,exon:2207194-2207377	Ad_1	4,2,3	307810221043	PGM5
novel_circ_0007099	NW_005394177.1	245466	255402	+	9936	78	102286673;	exon:245467-245546	Ad_1	2,7,4	109120114	PHF20
novel_circ_0008839	NW_005394732.1	1466116	1497452	+	31336	382	102284173;	exon:1466117-1466406,exon:1497357-1497452	Ad_1	3,4,3	240605726	ADAMTS9
novel_circ_0002276	NW_005393237.1	1181059	1184603	+	3544	279	102275397;	exon:1181060-1181183,exon:1184445-1184603	Ad_1	5,2,6	92,80,59	PDS5B
novel_circ_0004434	NW_005393610.1	142484	150707	+	8223	370	102264857;	exon:142485-142602,exon:150110-150217,exon:150558-150707	Ad_1	2,3,4	225140155	RIF1
novel_circ_0003065	NW_005393374.1	637145	642549	+	5404	143	102278139;	exon:637146-637290	Ad_1	5,3,2	45,35,49	EPG5
novel_circ_0011378	NW_005395953.1	11526	20297	-	8771	349	102269605;	exon:11527-11645,exon:13284-13425,exon:20204-20297	Ad_1	2,3,6	208407535	LOC102269605
novel_circ_0002523	NW_005393285.1	1697080	1718589	-	21509	241	102276345;	exon:1697081-1697239,exon:1718504-1718589	Ad_1	3,2,3	9218791012	TAX1BP1
novel_circ_0007638	NW_005394338.1	883238	908178	+	24940	407	102269845;	exon:883239-883364,exon:893368-893494,exon:908019-908178	Ad_1	4,5,5	51,43,48	ALMS1
novel_circ_0000749	NW_005392979.1	1919996	1930264	-	10268	294	102275559;	exon:1919997-1920068,exon:1929120-1929220,exon:1930138-1930264	Ad_1	3,5,5	3,13,15	LRRC69
novel_circ_0001999	NW_005393188.1	1296900	1314224	-	17324	241	102288160;	exon:1313436-1313602,exon:1314147-1314224	Ad_1	3,6,4	121135122	SEC24A
novel_circ_0007254	NW_005394217.1	365824	371289	-	5465	155	102275050;	exon:365825-365981	Ad_1	5,3,3	141010481143	TMOD3
novel_circ_0001370	NW_005393067.1	763287	765346	+	2059	275	102282604;	exon:763288-763427,exon:765208-765346	Ad_1	3,2,4	269180181	RSL1D1
novel_circ_0004203	NW_005393577.1	163800	169053	-	5253	369	102277876;	exon:163801-163893,exon:167007-167112,exon:168878-169053	Ad_1	4,2,2	647722819	GDE1
novel_circ_0009043	NW_005394815.1	140969	157744	+	16775	273	102283900;	exon:140970-141180,exon:157679-157744	Ad_1	3,2,2	31,8,25	BAZ2B
novel_circ_0006011	NW_005393959.1	2167082	2169716	+	2634	346	102268433;	exon:2167083-2167287,exon:2169572-2169716	Ad_1	2,2,3	20,31,55	RNF144B
novel_circ_0011659	NW_005396260.1	481255	484249	+	2994	156	102283650;	exon:484092-484249	Ad_1	5,4,4	90226172	CFLAR
novel_circ_0006866	NW_005394145.1	245747	256199	+	10452	360	102268720;	exon:245748-245908,exon:247275-247386,exon:256107-256199	Ad_1	3,3	146107	SLC37A3
novel_circ_0011254	NW_005395855.1	1099704	1114618	+	14914	207	102279983;	exon:1099705-1099826,exon:1114530-1114618	Ad_1	3,6	486386	SNX13
novel_circ_0002691	NW_005393315.1	1462130	1464565	+	2435	306	102286738;	exon:1462131-1462277,exon:1464300-1464381,exon:1464483-1464565	Ad_1	2,2	898970	ETFA
novel_circ_0008981	NW_005394780.1	157947	159986	+	2039	353	102267717;	exon:157948-158040,exon:158951-159037,exon:159808-159986	Ad_1	3,2	82,89	SHPRH
novel_circ_0008189	NW_005394549.1	420084	426905	-	6821	309	102285649;	exon:420085-420289,exon:426798-426905	Ad_1	3,2	24596430	DGAT2
novel_circ_0011781	NW_005396484.1	329572	335791	+	6219	288	102266147;	exon:329573-329680,exon:334895-334987,exon:335699-335791	Ad_1	3,2	19771044	CD47
novel_circ_0012129	NW_005397125.1	440828	446278	+	5450	398	102280845;	exon:440829-441081,exon:446130-446278	Ad_1	4,3	606370	TMTC3
novel_circ_0011431	NW_005396028.1	1383884	1384276	-	392	390	102285310;	exon:1383885-1384276	Ad_1	5,2	599969	GPC6
novel_circ_0002370	NW_005393262.1	233305	237198	-	3893	198	102281967;	exon:234571-234659,exon:237086-237198	Ad_1	2,4	34763962	ITGA1
novel_circ_0009245	NW_005394873.1	992576	995651	+	3075	340	102267061;	exon:992577-992759,exon:995491-995651	Ad_1	5,2	364335	UGGT2
novel_circ_0009892	NW_005395068.1	2461689	2463014	+	1325	256	102275551;	exon:2461690-2461843,exon:2462909-2463014	Ad_1	2,2	42,27	DYX1C1
novel_circ_0010715	NW_005395549.1	85031	89356	+	4325	86	102273764;	exon:85032-85119	Ad_1	2,2	4141064	IL4R
novel_circ_0010261	NW_005395274.1	371598	377195	+	5597	119	102277926;	exon:371599-371719	Ad_1	2,4	130248	SLC23A2
novel_circ_0000801	NW_005392986.1	100101	105963	-	5862	122	102285118;	exon:105840-105963	Ad_1	3,2	18,10	TTC23
novel_circ_0005261	NW_005393817.1	351735	374648	+	22913	141	102265425;	exon:374506-374648	Ad_1	2,2	644263	ME2
novel_circ_0002930	NW_005393351.1	509905	515225	+	5320	319	102273110;	exon:509906-510066,exon:515064-515225	Ad_1	5,3	502268	RBM5
novel_circ_0009249	NW_005394879.1	54797	56244	+	1447	119	n/a	intergenic_region:54798-54918	Ad_1	2,6	40,37	--
novel_circ_0009733	NW_005395048.1	643431	653108	+	9677	153	102280718;	exon:643432-643586	Ad_1	4,5	723403	KIDINS220
novel_circ_0009918	NW_005395074.1	348023	356291	-	8268	114	102286224;	exon:348024-348139	Ad_1	2,2	559386	RAP1A
novel_circ_0010751	NW_005395557.1	284195	291745	-	7550	250	102284559;	exon:284196-284300,exon:284988-285077,exon:291685-291745	Ad_1	2,3	930644	RAB12
novel_circ_0008213	NW_005394559.1	119869	128132	+	8263	98	n/a	intergenic_region:119870-119969	Ad_1	4,3	116103	--
novel_circ_0002496	NW_005393279.1	406687	410706	-	4019	380	102277377;	intron:406688-406795,intron:410431-410706	Ad_1	2,5	379399	RIC1
novel_circ_0008153	NW_005394536.1	1835607	1840983	+	5376	354	102274967;	exon:1835608-1835783,exon:1840802-1840983	Ad_1	3,3	701287	PRRX1
novel_circ_0001499	NW_005393103.1	3333976	3342890	-	8914	212	102281111;	exon:3342072-3342219,exon:3342823-3342890	Ad_1	4,4	36563741	ITGAV
novel_circ_0000570	NW_005392947.1	43152	55482	-	12330	130	102278479;	exon:55351-55482	Ad_1	3,2	234383	TMEM2
novel_circ_0009495	NW_005394964.1	577166	583348	-	6182	329	102277147;	exon:577167-577410,exon:583260-583348	Ad_1	4,4	43,44	SCMH1
novel_circ_0011102	NW_005395767.1	530815	544007	-	13192	125	102273673;	exon:530816-530942	Ad_1	2,2	631416	SPTLC2
novel_circ_0003391	NW_005393420.1	382529	402676	+	20147	241	102282537;	exon:382530-382687,exon:391115-391201	Ad_1	3,2	32753977	PROS1
novel_circ_0009538	NW_005394980.1	26793	45359	+	18566	213	106701299;	exon:26794-26905,exon:28606-28710	Ad_1	2,2	26,20	ZNF862
novel_circ_0004397	NW_005393608.1	3011667	3023608	-	11941	405	102273893;	exon:3011668-3011737,exon:3016141-3016277,exon:3023405-3023608	Ad_1	2,3	213164	EPS15
novel_circ_0004416	NW_005393608.1	4046652	4050313	-	3661	173	102278430;	exon:4046653-4046827	Ad_1	3,3	77,45	ZCCHC11
novel_circ_0007714	NW_005394374.1	1050499	1087649	+	37150	138	102270317;	exon:1087510-1087649	Ad_1	5,4	680188	XPR1
novel_circ_0002994	NW_005393369.1	88050	96453	-	8403	284	102277759;	exon:88051-88194,exon:95952-96024,exon:96381-96453	Ad_1	3	418	ST3GAL4
novel_circ_0002398	NW_005393266.1	218515	223221	-	4706	317	102264455;	exon:218516-218635,exon:222752-222862,exon:223130-223221	Ad_1	4	636	TBC1D4
novel_circ_0003106	NW_005393377.1	1832401	1851234	-	18833	137	n/a	intergenic_region:1851096-1851234	Ad_1	4	80	--
novel_circ_0005519	NW_005393857.1	499807	504018	+	4211	376	102282836;	exon:499808-499990,exon:503822-504018	Ad_1	3	201	KLHL5
novel_circ_0007051	NW_005394173.1	2672748	2703355	-	30607	122	n/a	intergenic_region:2672749-2672872	Ad_1	4	97	--
novel_circ_0007073	NW_005394173.1	599664	603727	+	4063	84	n/a	intergenic_region:603642-603727	Ad_1	2	11	--
novel_circ_0002979	NW_005393367.1	101335	130403	-	29068	148	102276996;	exon:101336-101485	Ad_1	2	206	AFAP1
novel_circ_0009659	NW_005395027.1	497298	502734	+	5436	157	102265743;	exon:497299-497457	Ad_1	2	46	USP31
novel_circ_0010618	NW_005395513.1	101222	101687	-	465	463	n/a	intergenic_region:101223-101687	Ad_1	3	1163	--
novel_circ_0006974	NW_005394165.1	21894	32795	+	10901	515	102277897;	exon:21895-22017,exon:23433-23593,exon:31579-31669,exon:32648-32795	Ad_1	3	8988	LOC102277897
novel_circ_0007870	NW_005394421.1	741950	762949	-	20999	342	102283325;	intron:741951-742122,intron:762776-762949	Ad_1	3	402	CRIM1
novel_circ_0009826	NW_005395062.1	417706	426748	-	9042	334	102282393;	exon:417707-417902,exon:426607-426748	Ad_1	2	142	MYO9A
novel_circ_0004831	NW_005393708.1	2512434	2521514	+	9080	302	102278436;	exon:2512435-2512504,exon:2514196-2514295,exon:2521377-2521514	Ad_1	3	669	STX12
novel_circ_0002712	NW_005393315.1	590450	590613	+	163	161	n/a	intergenic_region:590451-590613	Ad_1	3	412	--
novel_circ_0009646	NW_005395016.1	671699	690650	-	18951	191	102275928;	exon:671700-671806,exon:671894-671981	Ad_1	3	199	HECTD2
novel_circ_0000872	NW_005392999.1	151738	152181	-	443	441	102270062;	exon:151739-152181	Ad_1	3	29	SIPA1L1
novel_circ_0010224	NW_005395256.1	1013163	1032237	-	19074	244	102285665;	intron:1013164-1013367,intron:1013830-1013873	Ad_1	2	28	LOC102285665
novel_circ_0011946	NW_005396626.1	102094	121702	+	19608	252	102286552;	exon:102095-102184,exon:108562-108633,exon:121607-121702	Ad_1	3	209	KIAA1468
novel_circ_0001435	NW_005393079.1	1325388	1329823	-	4435	249	102272805;	exon:1329573-1329823	Ad_1	3	1068	SQRDL
novel_circ_0000883	NW_005393001.1	702138	707975	+	5837	222	102281303;	exon:707156-707242,exon:707837-707975	Ad_1	2	1019	UBAC1
novel_circ_0007495	NW_005394288.1	1285634	1294600	-	8966	88	102268448;	exon:1294511-1294600	Ad_1	2	401	TRAPPC8
novel_circ_0000672	NW_005392972.1	156682	165898	-	9216	490	102284276;	exon:156683-156818,exon:157657-157753,exon:165005-165125,exon:165755-165898	Ad_1	3	193	ACACA
novel_circ_0009277	NW_005394880.1	597869	598218	+	349	347	102278739;	exon:597870-598218	Ad_1	2	335	ZNF148
novel_circ_0001591	NW_005393122.1	1376560	1395380	-	18820	210	102265666;	exon:1376561-1376692,exon:1378912-1378993	Ad_1	3	119	TTC33
novel_circ_0001593	NW_005393122.1	1415639	1421749	-	6110	143	102265959;	exon:1415640-1415784	Ad_1	3	355	PRKAA1
novel_circ_0008183	NW_005394543.1	877281	892440	-	15159	129	102269013;	exon:892310-892440	Ad_1	2	19	ITPR2
novel_circ_0004106	NW_005393552.1	606166	607679	+	1513	98	102272562;	exon:606700-606799	Ad_1	2	21490	RPS8
novel_circ_0009927	NW_005395094.1	26287	28126	-	1839	276	102277053;	exon:26288-26407,exon:27967-28126	Ad_1	8	43	DGKE
novel_circ_0002583	NW_005393298.1	831096	860390	+	29294	189	102270561;	exon:860200-860390	Ad_1	4	232	CHD2
novel_circ_0007601	NW_005394324.1	84116	87150	+	3034	266	n/a	intergenic_region:84117-84256,intergenic_region:87021-87150	Ad_1	2	506	--
novel_circ_0006376	NW_005394063.1	398676	404848	-	6172	82	102279088;	exon:398677-398760	Ad_1	3	49	LOC102279088
novel_circ_0004717	NW_005393680.1	468736	476000	-	7264	295	102268254;	exon:468737-468900,exon:469839-469973	Ad_1	2	65	DGKH
novel_circ_0002208	NW_005393224.1	3175266	3187345	+	12079	232	102280369;	exon:3175267-3175371,exon:3187215-3187345	Ad_1	2	1040	CAT
novel_circ_0008586	NW_005394658.1	178187	180808	-	2621	122	102271554;	exon:178188-178311	Ad_1	2	2005	YWHAB
novel_circ_0010098	NW_005395183.1	1013199	1013916	+	717	356	102283240;	exon:1013200-1013443,exon:1013801-1013916	Ad_1	2	60	HCRTR1
novel_circ_0003478	NW_005393427.1	1978241	1985053	-	6812	267	102268414;	exon:1978242-1978382,exon:1984924-1985053	Ad_1	2	381	TTC27
novel_circ_0012019	NW_005396791.1	284340	290057	+	5717	313	102282341;	exon:284341-284428,exon:285467-285570,exon:289931-290057	Ad_1	4	727	GALNT2
novel_circ_0003411	NW_005393423.1	1874196	1884310	+	10114	132	102286273;	exon:1884177-1884310	Ad_1	2	319	VPS13A
novel_circ_0012148	NW_005397263.1	371298	378170	+	6872	155	106701634;	exon:371299-371455	Ad_1	2	41	LOC106701634
novel_circ_0008906	NW_005394751.1	1266096	1270382	-	4286	269	102282109;	exon:1266097-1266278,exon:1270292-1270382	Ad_1	3	470	SUGT1
novel_circ_0000409	NW_005392915.1	1751267	1754068	+	2801	171	102284926;	exon:1753896-1754068	Ad_1	2	9317	MYH9
novel_circ_0000410	NW_005392915.1	446687	448186	-	1499	338	102275936;	exon:446688-446855,exon:447281-447376,exon:448107-448186	Ad_1	3	104	USP18
novel_circ_0010810	NW_005395596.1	444638	447165	-	2527	290	102280261;	exon:444639-444768,exon:447002-447165	Ad_1	2	503	LSM14A
novel_circ_0011336	NW_005395898.1	497447	511298	+	13851	436	102287770;	exon:497448-497502,exon:498331-498461,exon:509533-509639,exon:511148-511298	Ad_1	2	582	PPP6R3
novel_circ_0001904	NW_005393179.1	1139772	1149190	+	9418	341	102285311;	exon:1139773-1139884,exon:1146196-1146311,exon:1149072-1149190	Ad_1	2	124	REV3L
novel_circ_0001908	NW_005393179.1	1419239	1433152	-	13913	354	102286161;	exon:1419240-1419342,exon:1430036-1430135,exon:1432414-1432490,exon:1433071-1433152	Ad_1	2	210	RPF2
novel_circ_0008892	NW_005394743.1	598305	613909	-	15604	277	102274690;	exon:598306-598420,exon:602418-602485,exon:612621-612720	Ad_1	3	325	ATF6
novel_circ_0001231	NW_005393052.1	1467457	1478143	-	10686	134	102284008;	exon:1467458-1467593	Ad_1	2	34	2018-09-07
novel_circ_0006724	NW_005394113.1	523746	525279	-	1533	274	102283317;	exon:523747-524022	Ad_1	3	48	MAML2
novel_circ_0005885	NW_005393931.1	227454	238897	-	11443	218	102283776;	exon:227455-227674	Ad_1	5	363	NPEPPS
novel_circ_0005886	NW_005393931.1	230917	235755	-	4838	246	102283776;	exon:230918-231057,exon:235646-235755	Ad_1	3	367	NPEPPS
novel_circ_0008954	NW_005394763.1	88563	91367	-	2804	257	102281176;	exon:90775-90903,exon:91236-91367	Ad_1	3	77	BRD1
novel_circ_0003835	NW_005393489.1	1611875	1624401	+	12526	258	102277104;	exon:1611876-1611999,exon:1624264-1624401	Ad_1	5	378	GMCL1
novel_circ_0011964	NW_005396648.1	80008	102905	+	22897	354	102267671;	exon:102637-102905,exon:80009-80097	Ad_1	4	197	GATAD2A
novel_circ_0004638	NW_005393648.1	560112	568255	+	8143	131	102272746;	exon:560113-560245	Ad_1	3	730	NOTCH2
novel_circ_0001379	NW_005393068.1	2150716	2155392	+	4676	130	102266239;	exon:2155261-2155392	Ad_1	4	111	MDN1
novel_circ_0001385	NW_005393068.1	2346598	2347380	-	782	464	102266806;	intron:2346599-2346802,intron:2347117-2347380	Ad_1	2	67	ANKRD6
novel_circ_0005793	NW_005393912.1	1537257	1539305	-	2048	381	102276371;	exon:1537258-1537508,exon:1539172-1539305	Ad_1	2	493	PKD2
novel_circ_0012037	NW_005396843.1	232201	235037	-	2836	99	102274547;	exon:234937-235037	Ad_1	3	196	LARS2
novel_circ_0010705	NW_005395542.1	935548	940614	+	5066	288	102280825;	intron:935549-935737,intron:940512-940614	Ad_1	3	1149	MYH10
novel_circ_0004650	NW_005393651.1	1413662	1421098	+	7436	151	n/a	intergenic_region:1413663-1413815	Ad_1	2	24	--
novel_circ_0000162	NW_005392872.1	218033	231499	-	13466	331	102285864;	exon:218034-218136,exon:223762-223916,exon:231421-231499	Ad_1	2	226	ST7L
novel_circ_0000165	NW_005392872.1	242137	254215	-	12078	248	102285864;	exon:242138-242253,exon:245458-245512,exon:254133-254215	Ad_1	2	249	ST7L
novel_circ_0008460	NW_005394624.1	425617	429196	-	3579	226	n/a	intergenic_region:428969-429196	Ad_1	3	2352	--
novel_circ_0009418	NW_005394917.1	892000	894343	+	2343	88	102265828;	exon:892001-892090	Ad_1	2	164	MPHOSPH9
novel_circ_0006189	NW_005394022.1	265021	276142	-	11121	201	102280787;	exon:265022-265224	Ad_1	2	150	RLF
novel_circ_0011231	NW_005395835.1	149409	161652	-	12243	75	102286062;	exon:161576-161652	Ad_1	2	105	TFCP2
novel_circ_0011748	NW_005396408.1	100376	103843	-	3467	94	102267948;102268227;	exon:103748-103843	Ad_1	3	1298	LOC102267948;SNRPN
novel_circ_0002372	NW_005393262.1	287864	288139	-	275	273	102281967;	intron:287865-288139	Ad_1	2	13	ITGA1
novel_circ_0007563	NW_005394317.1	408398	409905	-	1507	179	102281642;	exon:408399-408579	Ad_1	2	199	IFT81
novel_circ_0011153	NW_005395815.1	538144	546158	-	8014	328	102264924;	exon:538145-538270,exon:545302-545384,exon:546034-546158	Ad_1	5	233	BRWD1
novel_circ_0009231	NW_005394873.1	1030259	1051068	-	20809	119	102267812;	exon:1030260-1030380	Ad_1	2	1638	DNAJC3
novel_circ_0002031	NW_005393192.1	225874	246647	+	20773	183	102265390;	exon:246463-246647	Ad_1	3	721	UAP1
novel_circ_0003985	NW_005393523.1	1083830	1089271	+	5441	250	102266444;	exon:1083831-1083896,exon:1089084-1089271	Ad_1	4	200	FAM172A
novel_circ_0007491	NW_005394284.1	581244	584470	+	3226	351	102283410;	exon:581245-581380,exon:584252-584470	Ad_1	4	151	CENPI
novel_circ_0005988	NW_005393958.1	253844	254123	+	279	277	102264398;	exon:253845-254123	Ad_1	2	37941	SPARC
novel_circ_0005976	NW_005393952.1	606456	611339	+	4883	166	102275990;	exon:611172-611339	Ad_1	2	117	JADE3
novel_circ_0005679	NW_005393886.1	381714	394656	-	12942	171	102270596;	exon:381715-381887	Ad_1	2	321	FRYL
novel_circ_0004567	NW_005393644.1	260604	269042	-	8438	237	102271619;	exon:268098-268203,exon:268908-269042	Ad_1	2	154	KDM5A
novel_circ_0004569	NW_005393644.1	675326	676956	+	1630	268	102272745;	exon:675327-675424,exon:676783-676956	Ad_1	2	24	WNK1
novel_circ_0007404	NW_005394258.1	1053404	1058668	-	5264	303	102269287;	exon:1053405-1053518,exon:1053974-1054057,exon:1058558-1058668	Ad_1	3	34	KIF4A
novel_circ_0007411	NW_005394258.1	221386	258858	-	37472	196	102271546;	exon:221387-221471,exon:258744-258858	Ad_1	6	119	TAF1
novel_circ_0001065	NW_005393025.1	1653091	1659742	+	6651	384	102268763;	intron:1653092-1653189,intron:1654331-1654440,intron:1659561-1659742	Ad_1	3	94	XRN1
novel_circ_0001072	NW_005393025.1	1853149	1855241	+	2092	292	102269221;	exon:1853150-1853253,exon:1854163-1854222,exon:1855108-1855241	Ad_1	3	25	GK5
novel_circ_0007224	NW_005394208.1	701211	707524	+	6313	102	102264688;	exon:701212-701280,exon:703524-703560	Ad_1	4	25	NCOA6
novel_circ_0001096	NW_005393029.1	2353495	2364059	-	10564	271	102267558;	exon:2353496-2353609,exon:2363899-2364059	Ad_1	2	33	SPEN
novel_circ_0005139	NW_005393789.1	697162	718429	-	21267	191	102281058;	exon:718237-718429	Ad_1	4	1233	IPO5
novel_circ_0010257	NW_005395274.1	112957	115422	-	2465	326	102279501;	exon:112958-113055,exon:113811-113907,exon:115286-115422	Ad_1	3	746	CDS2
novel_circ_0010367	NW_005395309.1	1058016	1065827	+	7811	118	102287282;	exon:1065708-1065827	Ad_1	2	53	ZZEF1
novel_circ_0010373	NW_005395309.1	960208	963491	+	3283	252	102277243;	exon:960209-960307,exon:963335-963491	Ad_1	3	81	ANKFY1
novel_circ_0001545	NW_005393106.1	3438490	3441252	-	2762	115	102287198;	exon:3438491-3438607	Ad_1	2	2	CCDC171
novel_circ_0008106	NW_005394519.1	847384	853567	+	6183	189	102276768;	exon:853377-853567	Ad_1	2	272	MCM3AP
novel_circ_0006983	NW_005394168.1	151772	152151	+	379	278	102278729;	exon:151773-151914,exon:152012-152151	Ad_1	3	7839	IL1RL1
novel_circ_0008091	NW_005394509.1	296218	298329	-	2111	113	n/a	intergenic_region:298215-298329	Ad_1	3	2	--
novel_circ_0010884	NW_005395621.1	595428	609082	-	13654	351	102281106;	exon:595429-595563,exon:597349-597448,exon:608961-609082	Ad_1	2	984	RYK
novel_circ_0002074	NW_005393201.1	918964	922953	-	3989	421	102283357;	exon:918965-919112,exon:921479-921596,exon:922793-922953	Ad_1	2	32	TGFB1
novel_circ_0002738	NW_005393316.1	2211015	2215253	-	4238	326	102271224;	exon:2211016-2211124,exon:2211322-2211395,exon:2215105-2215253	Ad_1	2	922	SRP54
novel_circ_0007463	NW_005394281.1	232658	239202	-	6544	353	102276761;	exon:232659-232781,exon:234071-234186,exon:239083-239202	Ad_1	3	368	LTBP2
novel_circ_0004876	NW_005393715.1	402551	404498	+	1947	366	102275803;	exon:402552-402753,exon:404331-404498	Ad_1	4	555	CLMP
novel_circ_0005210	NW_005393804.1	1418656	1458352	-	39696	346	102282272;	exon:1418657-1418797,exon:1458144-1458352	Ad_1	3	561	PPHLN1
novel_circ_0010432	NW_005395380.1	214718	222995	-	8277	214	102286807;	exon:214719-214826,exon:222886-222995	Ad_1	2	408	UHRF2
novel_circ_0011665	NW_005396274.1	210365	225617	+	15252	329	102264935;	exon:210366-210496,exon:210617-210653,exon:223986-224060,exon:225524-225617	Ad_1	4	660	TMEM184C
novel_circ_0010417	NW_005395366.1	122167	128826	-	6659	490	102283248;	intron:122168-122288,intron:128454-128826	Ad_1	2	63	ADNP2
novel_circ_0003129	NW_005393385.1	1103053	1103380	-	327	325	102274080;	exon:1103054-1103380	Ad_1	2	564	ZMAT3
novel_circ_0005301	NW_005393823.1	298633	314552	+	15919	382	102283482;	intron:298634-298894,intron:314428-314552	Ad_1	2	178	DCAF6
novel_circ_0001324	NW_005393062.1	682485	690239	+	7754	310	102265483;	exon:682486-682649,exon:690090-690239	Ad_1	4	90	VPS13D
novel_circ_0001210	NW_005393050.1	795394	813117	-	17723	341	102277078;	exon:795395-795565,exon:812944-813117	Ad_1	2	240	UTRN
novel_circ_0004129	NW_005393558.1	160995	169131	-	8136	125	102273998;	exon:169005-169131	Ad_1	4	144	ZNF786
novel_circ_0007731	NW_005394380.1	1731538	1732386	-	848	205	102281079;	exon:1731539-1731645,exon:1732285-1732386	Ad_1	4	382	HACE1
novel_circ_0008273	NW_005394565.1	418014	422397	+	4383	321	102270499;	exon:418015-418205,exon:422264-422397	Ad_1	2	204	FBXO38
novel_circ_0010318	NW_005395288.1	223131	236144	-	13013	320	102272414;	exon:223132-223260,exon:235950-236144	Ad_1	5	586	HSDL2
novel_circ_0004147	NW_005393562.1	1125738	1127378	+	1640	118	102285616;	exon:1127259-1127378	Ad_1	4	1530	LOC102285616
novel_circ_0002307	NW_005393244.1	730867	744788	+	13921	169	102285041;	exon:744618-744788	Ad_1	3	304	SMC6
novel_circ_0010298	NW_005395286.1	556198	563289	+	7091	229	102267914;	exon:562931-563049,exon:563176-563289	Ad_1	2	461	PAPSS2
novel_circ_0007907	NW_005394443.1	1242440	1248509	+	6069	389	102266017;	exon:1242441-1242660,exon:1248337-1248509	Ad_1	2	387	MAN1A2
novel_circ_0007138	NW_005394189.1	232812	234175	+	1363	299	102275999;	exon:232813-232919,exon:233980-234175	Ad_1	2	1568	CTNNA1
novel_circ_0011136	NW_005395811.1	263234	275062	+	11828	212	102279798;	exon:263235-263448	Ad_1	3	130	SMG1
novel_circ_0007962	NW_005394465.1	556789	560024	-	3235	277	n/a	intergenic_region:559746-560024	Ad_1	2	369	--
novel_circ_0011316	NW_005395869.1	691213	705043	+	13830	207	102283921;	exon:691214-691422	Ad_1	2	248	ANKIB1
novel_circ_0006420	NW_005394070.1	1638570	1656999	+	18429	180	102282003;	exon:1638571-1638752	Ad_1	3	133	AHI1
novel_circ_0004862	NW_005393712.1	204875	220535	-	15660	163	102279455;	exon:218072-218133,exon:220431-220535	Ad_1	5	38	DHX35
novel_circ_0003366	NW_005393416.1	271847	273945	-	2098	274	102277671;	exon:271848-271995,exon:273816-273945	Ad_1	2	69	CSPP1
novel_circ_0003374	NW_005393416.1	388652	399729	+	11077	245	102270372;	exon:388653-388769,exon:399598-399729	Ad_1	4	69	PPP1R42
novel_circ_0011721	NW_005396376.1	139781	147301	+	7520	410	102268121;	exon:139782-139917,exon:143490-143557,exon:144374-144456,exon:147171-147301	Ad_1	4	461	UGGT1
novel_circ_0005041	NW_005393772.1	276097	284110	+	8013	110	102267139;	exon:276098-276209	Ad_1	3	317	STIM2
novel_circ_0006593	NW_005394090.1	1142957	1153079	-	10122	178	102274385;	exon:1152900-1153079	Ad_1	2	2847	PRKAR1A
novel_circ_0005903	NW_005393932.1	676841	679471	-	2630	87	102287913;	exon:679383-679471	Ad_1	3	230	METTL14
novel_circ_0001156	NW_005393041.1	3272988	3283289	-	10301	105	102275384;	exon:3272989-3273095	Ad_1	2	275	DTD1
novel_circ_0000374	NW_005392908.1	2164880	2172084	+	7204	124	102286144;	exon:2171959-2172084	Ad_1	2	175	LMNB1
novel_circ_0000355	NW_005392906.1	2185930	2186101	+	171	169	102279402;	exon:2185931-2186101	Ad_1	2	573	SKIV2L2
novel_circ_0002541	NW_005393292.1	552744	572299	-	19555	163	102269531;	exon:556802-556890,exon:572222-572299	Ad_1	3	28	SPPL3
novel_circ_0005816	NW_005393915.1	1180633	1190833	-	10200	184	102284602;	exon:1180634-1180770,exon:1190783-1190833	Ad_1	2	140	DLG1
novel_circ_0001773	NW_005393156.1	101203	107216	-	6013	331	102281959;	exon:101204-101411,exon:107090-107216	Ad_1	3	1149	TOMM70A
novel_circ_0001787	NW_005393156.1	96331	98727	-	2396	354	102281959;	exon:96332-96448,exon:97307-97414,exon:98593-98727	Ad_1	2	1116	TOMM70A
novel_circ_0003922	NW_005393507.1	803791	814209	-	10418	270	102277392;	exon:803792-803891,exon:814036-814209	Ad_1	3	374	FER
novel_circ_0001997	NW_005393188.1	1296900	1305933	-	9033	111	102288160;	exon:1305821-1305933	Ad_1	3	147	SEC24A
novel_circ_0002003	NW_005393188.1	1304241	1321194	-	16953	117	102288160;	exon:1304242-1304360	Ad_1	3	155	SEC24A
novel_circ_0008389	NW_005394601.1	1226089	1235104	-	9015	172	102266301;	exon:1234931-1235104	Ad_1	2	372	ABL1
novel_circ_0009997	NW_005395129.1	382584	391848	+	9264	182	n/a	intergenic_region:391665-391848	Ad_1	2	45	--
novel_circ_0012097	NW_005397036.1	36409	47494	+	11085	154	102285419;	exon:47339-47494	Ad_1	2	75	LOC102285419
novel_circ_0000049	NW_005392849.1	150726	151071	+	345	343	102270050;	exon:150727-151071	Ad_1	2	186	PPM1H
novel_circ_0009381	NW_005394906.1	167854	180954	+	13100	305	102268569;	exon:167855-167990,exon:175947-176119	Ad_1	3	113	NSD1
novel_circ_0006946	NW_005394160.1	1175228	1187711	+	12483	275	102277896;	exon:1175229-1175372,exon:1187577-1187711	Ad_1	4	572	DOCK7
novel_circ_0004254	NW_005393585.1	3132658	3146059	+	13401	437	102270861;	exon:3132659-3132790,exon:3136428-3136539,exon:3145757-3145815,exon:3145918-3146059	Ad_1	2	2298	PYGL
novel_circ_0000224	NW_005392877.1	258585	266184	-	7599	126	102286612;	exon:266057-266184	Ad_1	2	13	NEIL3
novel_circ_0011057	NW_005395732.1	200150	200907	-	757	133	102273374;	exon:200151-200285	Ad_1	2	135	KIAA1109
novel_circ_0011062	NW_005395732.1	340898	346315	-	5417	438	102273374;	exon:340899-341016,exon:342406-342497,exon:345063-345141,exon:346159-346315	Ad_1	2	165	KIAA1109
novel_circ_0005723	NW_005393898.1	1102838	1113885	+	11047	254	102266749;	exon:1111172-1111283,exon:1113740-1113885	Ad_1	3	598	PPP3CA
novel_circ_0011520	NW_005396114.1	294682	299431	+	4749	293	102268782;	exon:294683-294880,exon:299333-299431	Ad_1	2	152	DAPK1
novel_circ_0008796	NW_005394721.1	776128	777679	+	1551	318	102284534;	exon:776129-776253,exon:777129-777192,exon:777545-777679	Ad_1	2	528	SKAP2
novel_circ_0002502	NW_005393279.1	781595	782015	-	420	198	102278692;	intron:781596-781651,intron:781870-782015	Ad_1	2	713	JAK2
novel_circ_0009578	NW_005395002.1	456863	461838	+	4975	279	102285757;	exon:456864-457032,exon:461725-461838	Ad_1	3	915	HNRNPR
novel_circ_0008020	NW_005394482.1	826647	863727	+	37080	220	102281731;	exon:826648-826869	Ad_1	5	568	MKLN1
novel_circ_0011404	NW_005395977.1	750844	754919	+	4075	378	102273208;	exon:750845-750963,exon:753624-753702,exon:754734-754919	Ad_1	3	218	FBXW11
novel_circ_0011405	NW_005395977.1	752650	754919	+	2269	370	102273208;	exon:752651-752761,exon:753624-753702,exon:754734-754919	Ad_1	4	212	FBXW11
novel_circ_0007010	NW_005394172.1	1416328	1418168	-	1840	144	102264776;	exon:1416329-1416474	Ad_1,Ad_2	3	280	DPP8
novel_circ_0009619	NW_005395015.1	1023127	1048948	-	25821	316	102268840;	intron:1023128-1023202,intron:1048704-1048948	Ad_1,Ad_2	3	151	UBE2H
novel_circ_0009624	NW_005395015.1	1245985	1254233	+	8248	138	102269584;	exon:1254094-1254233	Ad_1,Ad_2	3	181	KLHDC10
novel_circ_0007822	NW_005394410.1	36261	46985	+	10724	233	102276389;	exon:36262-36384,exon:46872-46985	Ad_1,Ad_2	2	786	PTPN11
novel_circ_0005860	NW_005393926.1	1187142	1196809	+	9667	201	102271718;	exon:1196607-1196809	Ad_1,Ad_2	2	108	LOC102271718
novel_circ_0007801	NW_005394408.1	276424	279656	-	3232	332	102274024;	exon:276425-276634,exon:279531-279656	Ad_1,Ad_2	3	138	DIP2C
novel_circ_0004118	NW_005393556.1	535793	538134	-	2341	131	102270004;	exon:538002-538134	Ad_1,Ad_2	2	169	DICER1
novel_circ_0000581	NW_005392949.1	1321029	1327052	-	6023	232	102285870;	exon:1321030-1321110,exon:1324868-1325022	Ad_1,Ad_2	3	17	DROSHA
novel_circ_0010169	NW_005395219.1	459099	463727	-	4628	107	102287277;	exon:459100-459208	Ad_1,Ad_2	3	293	RRN3
novel_circ_0001661	NW_005393133.1	1217350	1237188	-	19838	138	102279801;	exon:1217351-1217490	Ad_1,Ad_2	2	86	ZC3H12C
novel_circ_0008074	NW_005394508.1	1057750	1058436	+	686	684	102288307;	exon:1057751-1058436	Ad_1,Ad_2	5	260	FBXO33
novel_circ_0007328	NW_005394238.1	471080	482512	+	11432	127	102276097;	exon:471081-471209	Ad_1,Ad_2	2	70	ERCC6
novel_circ_0006485	NW_005394076.1	131833	136501	+	4668	332	102272670;	exon:131834-131910,exon:132692-132826,exon:136376-136501	Ad_1,Ad_2	2	253	PTPRE
novel_circ_0004433	NW_005393609.1	632362	635767	-	3405	365	102287805;	exon:632363-632582,exon:635619-635767	Ad_1,Ad_2	3	38	DUSP5
novel_circ_0002543	NW_005393295.1	428141	429422	+	1281	369	102282151;	exon:428142-428300,exon:428911-428959,exon:429256-429422	Ad_1,Ad_2	4	824	LAMP2
novel_circ_0003046	NW_005393371.1	347307	350221	+	2914	105	102271611;	exon:347308-347414	Ad_1,Ad_2	4	883	MAP4K4
novel_circ_0010539	NW_005395456.1	266739	267973	-	1234	340	102271016;	exon:266740-266920,exon:267811-267973	Ad_1,Ad_2	4	198	SCRN3
novel_circ_0010522	NW_005395438.1	473030	508692	-	35662	639	102267732;	exon:473031-473269,exon:508289-508692	Ad_1,Ad_2	7	921	TRPC4
novel_circ_0010862	NW_005395614.1	1190216	1194800	+	4584	381	102272798;	exon:1190217-1190395,exon:1193328-1193431,exon:1194697-1194800	Ad_1,Ad_2	3	902	USP16
novel_circ_0004773	NW_005393697.1	5329801	5334153	-	4352	277	102281054;	exon:5329802-5329941,exon:5334013-5334153	Ad_1,Ad_2	2	239	ITSN2
novel_circ_0003582	NW_005393438.1	230949	243276	+	12327	272	102279445;	exon:235375-235553,exon:237249-237345	Ad_1,Ad_2	2	126	HMCN1
novel_circ_0005191	NW_005393803.1	199344	205333	+	5989	237	102279647;	exon:199345-199483,exon:205232-205333	Ad_1,Ad_2	2	485	ZZZ3
novel_circ_0006558	NW_005394088.1	1533293	1540263	+	6970	229	102267876;	exon:1539948-1540046,exon:1540130-1540263	Ad_1,Ad_2	3	680	TTC37
novel_circ_0009192	NW_005394851.1	1728014	1728702	+	688	686	102269018;	exon:1728015-1728702	Ad_1,Ad_2	4	256	VPS13B
novel_circ_0008925	NW_005394758.1	520927	524248	-	3321	256	102266111;	exon:520928-521049,exon:524111-524248	Ad_1,Ad_2	4	790	WDR43
novel_circ_0009215	NW_005394857.1	516792	521532	-	4740	426	102277806;	exon:516793-516924,exon:519575-519619,exon:519725-519894,exon:521446-521532	Ad_1,Ad_2	3	656	KPNA4
novel_circ_0001852	NW_005393168.1	621681	625123	+	3442	355	102269329;	exon:621682-621911,exon:624995-625123	Ad_1,Ad_2	2	261	ATE1
novel_circ_0001368	NW_005393067.1	736415	736809	+	394	392	102281953;	exon:736416-736809	Ad_1,Ad_2	6	862	GSPT1
novel_circ_0003570	NW_005393436.1	2221617	2241888	+	20271	186	102276259;	exon:2241701-2241888	Ad_1,Ad_2	3	35	SWT1
novel_circ_0005778	NW_005393909.1	40896	42780	+	1884	112	102267303;	exon:42667-42780	Ad_1,Ad_2	2	849	LNPEP
novel_circ_0001741	NW_005393150.1	273953	275313	-	1360	169	102285692;	exon:275143-275313	Ad_1,Ad_2	2	487	LOC102285692
novel_circ_0001829	NW_005393164.1	532184	542641	-	10457	232	102276617;	exon:532185-532301,exon:537507-537625	Ad_1,Ad_2	2	95	TBC1D32
novel_circ_0010346	NW_005395291.1	430149	431462	+	1313	231	102283245;	exon:430150-430382	Ad_1,Ad_2	4	384	TBC1D2B
novel_circ_0004421	NW_005393608.1	4338668	4346303	+	7635	164	102279557;	exon:4338669-4338834	Ad_1,Ad_2	2	156	ZYG11B
novel_circ_0005415	NW_005393844.1	664759	666496	-	1737	435	102283773;	exon:664760-665016,exon:666315-666496	Ad_1,Ad_2	5	115	TBCEL
novel_circ_0009608	NW_005395004.1	703512	711242	+	7730	305	102273258;	exon:703513-703666,exon:711088-711242	Ad_1,Ad_2	3	251	HP1BP3
novel_circ_0009707	NW_005395032.1	657376	671995	+	14619	122	102265458;	exon:671872-671995	Ad_1,Ad_2	3	418	NPLOC4
novel_circ_0005489	NW_005393852.1	4007793	4011629	+	3836	269	n/a	intergenic_region:4007794-4007920,intergenic_region:4011484-4011629	Ad_1,Ad_2	3	20	--
novel_circ_0002626	NW_005393304.1	105185	108990	-	3805	224	102275964;	exon:108765-108990	Ad_1,Ad_2	2	181	USP39
novel_circ_0009903	NW_005395069.1	421577	435631	+	14054	234	102279397;	exon:435117-435256,exon:435534-435631	Ad_1,Ad_2	5	50	LYST
novel_circ_0005035	NW_005393771.1	242200	263516	+	21316	203	102266570;	exon:242201-242298,exon:263408-263516	Ad_1,Ad_2	4	267	DOCK1
novel_circ_0005020	NW_005393769.1	4104911	4112397	-	7486	148	102268144;	exon:4104912-4105061	Ad_1,Ad_2	6	167	CTCF
novel_circ_0005048	NW_005393777.1	195143	196509	-	1366	342	102274861;	exon:195144-195315,exon:196336-196509	Ad_1,Ad_2	2	20	RCAN2
novel_circ_0005067	NW_005393779.1	154502	158793	+	4291	142	102280023;	exon:158650-158793	Ad_1,Ad_2	2	142	LOC102280023
novel_circ_0000078	NW_005392856.1	722079	730307	-	8228	224	102272497;	exon:722080-722232,exon:730233-730307	Ad_1,Ad_2	3	164	KAT8
novel_circ_0010190	NW_005395231.1	458117	461533	+	3416	264	102279117;	exon:461268-461533	Ad_1,Ad_2	4	125	PTER
novel_circ_0003772	NW_005393469.1	929719	935301	+	5582	195	102273512;	intron:929720-929819,intron:932051-932149	Ad_1,Ad_2	2	259	KPNA1
novel_circ_0004588	NW_005393645.1	285307	285769	+	462	460	102286380;	intron:285308-285769	Ad_1,Ad_2	2	72	BCL2L13
novel_circ_0004058	NW_005393546.1	1699847	1700663	-	816	389	102274085;	exon:1699848-1699951,exon:1700092-1700195,exon:1700269-1700349,exon:1700556-1700663	Ad_1,Ad_2	3	340	RPS6KA4
novel_circ_0004562	NW_005393643.1	880187	880957	+	770	317	102265602;	exon:880188-880358,exon:880808-880957	Ad_1,Ad_2	4	195	PRC1
novel_circ_0000041	NW_005392842.1	443897	465297	+	21400	342	102274899;	exon:443898-444004,exon:462746-462808,exon:465120-465297	Ad_1,Ad_2	3	16	UNKL
novel_circ_0005682	NW_005393886.1	396572	401263	-	4691	375	102270596;	exon:396573-396659,exon:396928-397113,exon:401156-401263	Ad_1,Ad_2	4,3,4	260,262,94	FRYL
novel_circ_0000249	NW_005392880.1	785502	814276	-	28774	357	n/a	intergenic_region:785503-785758,intergenic_region:814172-814276	Ad_1,Ad_2	3,5,2	224220154	--
novel_circ_0008295	NW_005394577.1	609600	621232	-	11632	256	102281561;	exon:609601-609692,exon:611628-611709,exon:621145-621232	Ad_1,Ad_2	2,3,3	121,110,53	USP45
novel_circ_0005438	NW_005393848.1	2617851	2652369	+	34518	139	102267514;	exon:2617852-2617992	Ad_1,Ad_2	3,6,3	63,61,38	SDCCAG8
novel_circ_0004342	NW_005393601.1	747525	757786	-	10261	106	102273127;	intron:747526-747633	Ad_1,Ad_2	3,3,2	62,66,89	ANKRD42
novel_circ_0000066	NW_005392850.1	491439	518643	-	27204	305	102272988;	exon:491440-491602,exon:493817-493854,exon:518534-518643	Ad_1,Ad_2	4,5,6	45,39,34	MCPH1
novel_circ_0010784	NW_005395575.1	151135	173252	-	22117	380	102284369;	exon:151136-151262,exon:160889-160975,exon:171697-171816,exon:173199-173252	Ad_1,Ad_2	3,4,2	634654266	PPA2
novel_circ_0004013	NW_005393526.1	453741	472686	-	18945	211	102271055;	exon:472474-472686	Ad_1,Ad_2	3,4,2	260244135	EPB41
novel_circ_0012018	NW_005396791.1	279907	290057	+	10150	417	102282341;	exon:279908-280029,exon:281017-281104,exon:284341-284428,exon:289931-290057	Ad_1,Ad_2	3,4,3,3	811774653587	GALNT2
novel_circ_0001181	NW_005393046.1	1424803	1436088	+	11285	270	102269790;	exon:1424804-1424858,exon:1424952-1425017,exon:1426717-1426756,exon:1435972-1436088	Ad_1,Ad_2	3,2,5,8	262279158175	LOC102269790
novel_circ_0008845	NW_005394732.1	1485972	1497452	+	11480	207	102284173;	exon:1485973-1486087,exon:1497357-1497452	Ad_1,Ad_2	2,4,4,6	179193602467	ADAMTS9
novel_circ_0004621	NW_005393646.1	712621	718580	-	5959	175	102267503;	exon:712622-712798	Ad_1,Ad_2	2,5,4,3	2516229616501390	ARMC10
novel_circ_0004070	NW_005393547.1	572818	573316	+	498	355	102282072;	exon:572819-573033,exon:573173-573316	Ad_1,Ad_2	5,5,10,7	13961313753657	ATL3
novel_circ_0001308	NW_005393060.1	765960	795063	-	29103	181	102284568;	exon:765961-766076,exon:794995-795063	Ad_1,Ad_2	3,5,2,4	305,387,97,96	NAV3
novel_circ_0005480	NW_005393849.1	840778	857606	-	16828	268	102272185;	exon:840779-840904,exon:852905-853006,exon:857561-857606	Ad_1,Ad_2	2,3,2,2	99,96,54,62	DENND1B
novel_circ_0004799	NW_005393697.1	8149719	8152320	+	2601	197	102276365;	exon:8149720-8149821,exon:8152222-8152320	Ad_1,Ad_2	4,3,4,2	87,86,60,65	ZNF512
novel_circ_0011759	NW_005396437.1	118140	126007	+	7867	267	102282336;	exon:125595-125807,exon:125950-126007	Ad_1,Ad_2	4,5,5,3	14791374700630	SUCLG1
novel_circ_0008547	NW_005394641.1	3595136	3625415	-	30279	399	102272682;	exon:3595137-3595290,exon:3599878-3599988,exon:3625276-3625415	Ad_1,Ad_2	3,5,5	164133104	UBAP2
novel_circ_0000924	NW_005393005.1	1100774	1105213	+	4439	360	102274989;	exon:1100775-1100953,exon:1105029-1105213	Ad_1,Ad_2	2,3,4	88,96,79	LOC102274989
novel_circ_0012080	NW_005396940.1	377068	385533	+	8465	167	102286078;	exon:377069-377124,exon:379179-379293	Ad_1,Ad_2	2,3,2	389392428	SMARCC1
novel_circ_0003013	NW_005393370.1	2375726	2401635	+	25909	273	102265120;	exon:2375727-2375878,exon:2401511-2401635	Ad_1,Ad_2	2,2,5	410395350	APPBP2
novel_circ_0005789	NW_005393912.1	1454771	1467221	+	12450	156	102273623;	exon:1467064-1467221	Ad_1,Ad_2	3,2,2	991953280	ABCG2
novel_circ_0000045	NW_005392844.1	593806	604034	+	10228	444	102286513;	intron:593807-593966,intron:595279-595334,intron:595335-595425,intron:602764-602854,intron:603979-604034	Ad_1,Ad_2	3,5,4	43,57,24	SLX4IP
novel_circ_0006187	NW_005394022.1	159660	188300	-	28640	342	102279930;	exon:159661-159804,exon:182776-182892,exon:188214-188300	Ad_1,Ad_2	3,3,4	628590467	ZMPSTE24
novel_circ_0010155	NW_005395216.1	1272981	1284534	+	11553	348	102284187;	exon:1272982-1273141,exon:1273860-1273943,exon:1284425-1284534	Ad_1,Ad_2	3,2,4	11861115714	KITLG
novel_circ_0007185	NW_005394204.1	1036689	1040504	+	3815	329	102269841;	exon:1036690-1036856,exon:1037674-1037839	Ad_1,Ad_2	2,5,2	3383521141	RMND5A
novel_circ_0006280	NW_005394043.1	50715	52095	+	1380	84	102279932;	exon:50716-50801	Ad_1,Ad_2	3,3,4	112,123,94	OSBPL1A
novel_circ_0008879	NW_005394742.1	157134	158955	-	1821	385	102271646;	exon:157135-157230,exon:158228-158378,exon:158812-158955	Ad_1,Ad_2	4,2,5	753074493180	ACAT1
novel_circ_0008395	NW_005394601.1	561649	567021	+	5372	315	102286409;	exon:561650-561789,exon:566843-567021	Ad_1,Ad_2	3,3,2	38,43,52	RAPGEF1
novel_circ_0010688	NW_005395536.1	76677	84795	+	8118	280	n/a	intergenic_region:76678-76721,intergenic_region:78340-78455,intergenic_region:84670-84795	Ad_1,Ad_2	4,2,4	107107155	--
novel_circ_0009109	NW_005394831.1	1260906	1271106	-	10200	113	n/a	intergenic_region:1260907-1261021	Ad_1,Ad_2	4,5,6	94,85,57	--
novel_circ_0007929	NW_005394458.1	129508	151899	-	22391	405	102276936;	exon:129509-129588,exon:140032-140158,exon:141994-142078,exon:151779-151899	Ad_1,Ad_2	3,2,9	231214142	TASP1
novel_circ_0002410	NW_005393266.1	228807	245758	-	16951	234	102264455;	exon:228808-228940,exon:239235-239339	Ad_1,Ad_2	7,2,2,4	644686235190	TBC1D4
novel_circ_0000929	NW_005393005.1	1157090	1158165	+	1075	90	102274989;	exon:1158074-1158165	Ad_1,Ad_2	5,5,2,3	40,60,47,42	LOC102274989
novel_circ_0008755	NW_005394704.1	445179	451625	+	6446	347	102281451;	exon:445180-445301,exon:448502-448606,exon:451500-451625	Ad_1,Ad_2	2,3,4,4	5188541379298090	PLOD2
novel_circ_0001070	NW_005393025.1	1668052	1671843	+	3791	361	102268763;	exon:1668053-1668142,exon:1669972-1670128,exon:1671724-1671843	Ad_1,Ad_2	4,2,3,4	208218150142	XRN1
novel_circ_0000787	NW_005392984.1	2409852	2441678	+	31826	209	102276323;	exon:2409853-2409979,exon:2441593-2441678	Ad_1,Ad_2	6,2,8,4	276304303321	FNIP1
novel_circ_0009370	NW_005394899.1	363039	378867	+	15828	224	n/a	intergenic_region:373787-373876,intergenic_region:378730-378867	Ad_1,Ad_2	2,3,2,4	2950294530742990	--
novel_circ_0003077	NW_005393375.1	2573397	2582073	+	8676	356	n/a	intergenic_region:2573398-2573631,intergenic_region:2581948-2582073	Ad_1,Ad_2	3,7,2,8,6	184194211242251	--
novel_circ_0008600	NW_005394661.1	247448	250076	-	2628	252	102280992;	exon:247449-247625,exon:249998-250076	Ad_1,Ad_2	3,5,10,11,2	2.10621e+19	P4HA3
novel_circ_0000390	NW_005392911.1	1050045	1052494	-	2449	141	102272221;	exon:1052352-1052494	Ad_1,Ad_2	2,3,3,4,5	489512219265261	TMEM168
novel_circ_0005922	NW_005393941.1	53466	56180	+	2714	137	102283488;	exon:53467-53544,exon:54363-54425	Ad_1,Ad_2	6,2,2,2,5	668731435401380	LOC102283488
novel_circ_0001226	NW_005393052.1	1204782	1212709	-	7927	463	102283733;	exon:1204783-1204977,exon:1210292-1210430,exon:1212575-1212709	Ad_1,Ad_2	2,4,5,3,5	219222102150115	EEPD1
novel_circ_0001246	NW_005393052.1	2299429	2304150	+	4721	264	102266906;	exon:2299430-2299521,exon:2301744-2301843,exon:2304073-2304150	Ad_1,Ad_2	8,6,4,5,2	2.69225e+19	DPY19L1
novel_circ_0008754	NW_005394704.1	439610	451625	+	12015	482	102281451;	exon:439611-439712,exon:440179-440211,exon:442948-443073,exon:448502-448606,exon:451500-451625	Ad_1,Ad_2	2,2,9,7,8	5.96063e+20	PLOD2
novel_circ_0010673	NW_005395535.1	451592	536166	+	84574	158	102267644;	exon:451593-451752	Ad_1,Ad_2	2,2,7,4,4	176152137121129	STAU2
novel_circ_0008642	NW_005394677.1	189588	194010	+	4422	170	102267057;	exon:193839-194010	Ad_1,Ad_2	2,6,4,3,4	747694479542468	OSBPL8
novel_circ_0000748	NW_005392979.1	1888181	1930264	-	42083	310	n/a	intergenic_region:1888182-1888297,intergenic_region:1926203-1926275,intergenic_region:1930138-1930264	Ad_1,Ad_2	3,3,4,5,4	12,4,12,17,6	--
novel_circ_0011281	NW_005395861.1	987026	1000826	-	13800	315	n/a	intergenic_region:1000711-1000826,intergenic_region:987027-987174,intergenic_region:987876-987932	Ad_1,Ad_2	2,4,7,4,4	222,199,74,101,95	--
novel_circ_0006966	NW_005394162.1	2340977	2360018	-	19041	308	102267797;	exon:2340978-2341118,exon:2359848-2360018	Ad_1,Ad_2	2,2,2,2,9	282318208240199	CNOT1
novel_circ_0002948	NW_005393353.1	60948	70603	-	9655	218	102264557;	exon:60949-61062,exon:70496-70603	Ad_1,Ad_2	2,5,3,3,3	193187214204181	GABPB1
novel_circ_0010609	NW_005395502.1	55621	61316	+	5695	378	102265652;	exon:55622-55684,exon:57998-58181,exon:61180-61316	Ad_1,Ad_2	4,2,20,26,13	1.51115e+19	RARRES1
novel_circ_0001581	NW_005393121.1	2031352	2038198	-	6846	417	102272921;	exon:2031353-2031608,exon:2038034-2038198	Ad_1,Ad_2	7,7,6,12,11	81,88,108,111,113	USP37
novel_circ_0012225	NW_005398446.1	118521	121782	+	3261	162	n/a	intergenic_region:118522-118640,intergenic_region:121736-121782	Ad_1,Ad_2,Ad_3	4,2,6,6,4	1.32513e+16	--
novel_circ_0004786	NW_005393697.1	6933107	6943932	-	10825	381	102287426;	exon:6933108-6933217,exon:6938168-6938220,exon:6940784-6940906,exon:6943830-6943932	Ad_1,Ad_2,Ad_3	5,6,7,12,4	3.46434e+19	HADHA
novel_circ_0007482	NW_005394282.1	90795	100037	-	9242	212	102278173;	exon:90796-90920,exon:99947-100037	Ad_1,Ad_2,Ad_3	4,2,5,8	2180223820492240	CROT
novel_circ_0004182	NW_005393575.1	1340054	1348735	-	8681	259	102275417;	exon:1340055-1340195,exon:1348614-1348735	Ad_1,Ad_2,Ad_3	5,5,2,4	673702252299	AASS
novel_circ_0012150	NW_005397287.1	144810	205002	+	60192	533	n/a	intergenic_region:144811-145202,intergenic_region:204858-205002	Ad_1,Ad_2,Ad_3	4,2,6,10	1583163520882230	--
novel_circ_0001527	NW_005393106.1	1777941	1802310	-	24369	222	102286437;	exon:1777942-1778165	Ad_1,Ad_2,Ad_3	2,4,4,2	34,48,35,62	CNTLN
novel_circ_0008479	NW_005394627.1	868497	873125	+	4628	226	102275641;	exon:872898-873125	Ad_1,Ad_2,Ad_3	4,3,2,3	96,81,93,95	MPP6
novel_circ_0010473	NW_005395403.1	54248	63081	-	8833	439	102272326;	exon:54249-54394,exon:62785-63081	Ad_1,Ad_2,Ad_3	4,4,7,7	154181291351	LOC102272326
novel_circ_0004174	NW_005393573.1	1301450	1305463	+	4013	267	102272849;	exon:1301451-1301512,exon:1301776-1301841,exon:1305319-1305463	Ad_1,Ad_2,Ad_3	3,5,2,4	493496270333	LARP1
novel_circ_0009259	NW_005394880.1	339694	350251	+	10557	175	102278184;	exon:350075-350251	Ad_1,Ad_2,Ad_3	2,3,3	129184181	OSBPL11
novel_circ_0001921	NW_005393179.1	2596736	2598631	-	1895	204	102265013;	intron:2596737-2596787,intron:2598475-2598631	Ad_1,Ad_2,Ad_3	2,2,3	117,94,70	FIG4
novel_circ_0007696	NW_005394367.1	1143018	1144801	+	1783	165	102270316;	exon:1143019-1143185	Ad_1,Ad_2,Ad_3	3,2,3	175175136	ING5
novel_circ_0005671	NW_005393886.1	206953	215461	+	8508	136	102270302;	exon:215324-215461	Ad_1,Ad_2,Ad_3	3,4,3	259312187	SLAIN2
novel_circ_0010321	NW_005395288.1	234111	251118	-	17007	215	102272414;	exon:248840-248943,exon:251004-251118	Ad_1,Ad_2,Ad_3	3,6,5	582536368	HSDL2
novel_circ_0001849	NW_005393168.1	616402	625123	+	8721	229	102269329;	exon:616403-616506,exon:624995-625123	Ad_1,Ad_2,Ad_3	3,3,3	206200116	ATE1
novel_circ_0011242	NW_005395837.1	55447	71400	-	15953	368	102268209;	exon:55448-55582,exon:71164-71400	Ad_1,Ad_2,Ad_3	5,4,4	584602544	ARHGAP29
novel_circ_0008371	NW_005394592.1	242268	247650	-	5382	229	102277331;	exon:242269-242417,exon:247567-247650	Ad_1,Ad_2,Ad_3	2,2	443435	CDC42BPB
novel_circ_0004183	NW_005393575.1	1340054	1369840	-	29786	260	102275417;	exon:1340055-1340195,exon:1369718-1369840	Ad_1,Ad_2,Ad_3	2,4	1018974	AASS
novel_circ_0003623	NW_005393450.1	2386646	2390661	-	4015	302	102288080;	exon:2386647-2386845,exon:2390555-2390661	Ad_1,Ad_2,Ad_3	2,2	237234	RECQL
novel_circ_0003495	NW_005393427.1	2188636	2190948	-	2312	316	102268689;	exon:2188637-2188774,exon:2190767-2190948	Ad_1,Ad_2,Ad_3	3,2	244264	BIRC6
novel_circ_0008916	NW_005394757.1	1838732	1838937	-	205	203	102286888;	exon:1838733-1838937	Ad_1,Ad_2,Ad_3	6,2	3164628831	ANXA2
novel_circ_0003276	NW_005393402.1	1347437	1355436	-	7999	311	102266556;	exon:1347438-1347583,exon:1355268-1355436	Ad_1,Ad_2,Ad_3	3,2	159183	ADAMTS6
novel_circ_0004022	NW_005393531.1	71281	82080	-	10799	149	n/a	intergenic_region:81930-82080	Ad_1,Ad_2,Ad_3	2,2	75,63	--
novel_circ_0005674	NW_005393886.1	214594	222062	+	7468	76	102270302;	intron:221985-222062	Ad_1,Ad_2,Ad_3	2,2	160166	SLAIN2
novel_circ_0006992	NW_005394168.1	176933	187161	+	10228	361	102279581;	intron:176934-177177,intron:187041-187161	Ad_1,Ad_2,Ad_3	2,6	446416	IL18R1
novel_circ_0005205	NW_005393804.1	1275981	1276470	+	489	487	102281539;	intron:1275982-1276470	Ad_1,Ad_2,Ad_3	3,4	21,25	PRICKLE1
novel_circ_0010394	NW_005395334.1	7132	9541	-	2409	106	102267728;	exon:9434-9541	Ad_1,Ad_2,Ad_3	2,2	15321440	GYG2
novel_circ_0004870	NW_005393712.1	597659	603043	-	5384	130	102281055;	exon:597660-597791	Ad_1,Ad_2,Ad_3	4,3	264273	RALGAPB
novel_circ_0001953	NW_005393180.1	1568782	1589497	-	20715	117	102267837;	exon:1568783-1568901	Ad_1,Ad_2,Ad_3	2,4	177159	HGF
novel_circ_0009101	NW_005394827.1	42551	43066	+	515	334	102264420;	exon:42552-42743,exon:42921-43066	Ad_1,Ad_2,Ad_3	2,2	928980	XDH
novel_circ_0000839	NW_005392992.1	1686457	1689231	-	2774	353	102279973;	exon:1686458-1686643,exon:1686886-1686999,exon:1689173-1689231	Ad_1,Ad_2,Ad_3	2,2	286271	EPHA4
novel_circ_0005280	NW_005393818.1	1885990	1891200	+	5210	396	102271156;	exon:1885991-1886181,exon:1890992-1891200	Ad_1,Ad_2,Ad_3	2,6	16,19	ZNF341
novel_circ_0010078	NW_005395164.1	731249	741595	+	10346	173	n/a	intergenic_region:731250-731378,intergenic_region:732079-732126	Ad_1,Ad_2,Ad_3	3,2	211216	--
novel_circ_0005171	NW_005393796.1	137227	137714	+	487	485	102265706;	exon:137228-137714	Ad_1,Ad_2,Ad_3	2,2	15,14	GLIS3
novel_circ_0012028	NW_005396818.1	288675	294717	-	6042	317	102267673;	exon:288676-288834,exon:294556-294717	Ad_1,Ad_2,Ad_3	3,2	278274	LOC102267673
novel_circ_0004427	NW_005393608.1	54012	55227	-	1215	123	102281529;	exon:54013-54137	Ad_1,Ad_2,Ad_3	4,3	58,84	SPATA6
novel_circ_0006002	NW_005393959.1	1572512	1574807	-	2295	242	102270023;	exon:1572513-1572629,exon:1574679-1574807	Ad_1,Ad_2,Ad_3	2,4	242264	NUP153
novel_circ_0000431	NW_005392921.1	1496974	1498116	-	1142	294	102277640;	exon:1496975-1497098,exon:1497943-1498116	Ad_1,Ad_2,Ad_3	4,3	14901272	APLP2
novel_circ_0004062	NW_005393546.1	661748	664504	-	2756	194	102238572;	intron:661749-661825,intron:661905-661954,intron:664432-664504	Ad_1,Ad_2,Ad_3	5,3	1355515177	--
novel_circ_0004563	NW_005393643.1	917363	917960	-	597	336	102266851;	exon:917364-917534,exon:917792-917960	Ad_1,Ad_2,Ad_3	2,3	538509	UNC45A
novel_circ_0009815	NW_005395062.1	336187	339922	-	3735	293	102282393;	exon:336188-336295,exon:339734-339922	Ad_1,Ad_2,Ad_3	2,3	116,75	MYO9A
novel_circ_0003599	NW_005393444.1	77035	93242	-	16207	124	102276458;	exon:77036-77161	Ad_1,Ad_2,Ad_3	4,3	319315	TOP2B
novel_circ_0000541	NW_005392944.1	57610	60263	-	2653	307	102275172;	exon:57611-57802,exon:60145-60263	Ad_1,Ad_2,Ad_3	2,6	43,45	ERN1
novel_circ_0011542	NW_005396136.1	220442	245565	-	25123	185	n/a	intergenic_region:220443-220629	Ad_1,Ad_2,Ad_3	6,3	41,19	--
novel_circ_0003030	NW_005393370.1	517157	520303	+	3146	267	102283006;	exon:520035-520303	Ad_1,Ad_2,Ad_3	3,2	30232855	CLTC
novel_circ_0002547	NW_005393296.1	1687287	1699494	-	12207	270	102267206;	exon:1687288-1687413,exon:1699347-1699494	Ad_1,Ad_2,Ad_3	3,4	121,51	SYNE1
novel_circ_0010820	NW_005395602.1	1001878	1007618	-	5740	382	102287100;	intron:1001879-1001905,intron:1002359-1002574,intron:1007142-1007223,intron:1007554-1007618	Ad_1,Ad_2,Ad_3	2,5	1,4	TMEM232
novel_circ_0007350	NW_005394241.1	774711	783015	+	8304	262	102265440;	exon:774712-774845,exon:782884-783015	Ad_1,Ad_2,Ad_3	2,4	402153	RAD51C
novel_circ_0002156	NW_005393218.1	1257678	1261391	-	3713	438	102278305;	exon:1257679-1257765,exon:1259674-1259787,exon:1261149-1261391	Ad_1,Ad_2,Ad_3	3,5	267125	SMARCA4
novel_circ_0002903	NW_005393342.1	3093373	3116647	+	23274	439	102276064;	exon:3093374-3093540,exon:3114723-3114840,exon:3116488-3116647	Ad_1,Ad_2,Ad_3	4,2	242168	MED17
novel_circ_0007215	NW_005394208.1	112684	123756	+	11072	209	102285639;	exon:112685-112789,exon:123649-123756	Ad_1,Ad_2,Ad_3	6,2	291166	LOC102285639
novel_circ_0006982	NW_005394168.1	147775	152151	+	4376	161	102278729;	exon:147776-147938	Ad_1,Ad_2,Ad_3	4,2	89735160	IL1RL1
novel_circ_0007531	NW_005394306.1	359305	363610	+	4305	283	102283219;	exon:359306-359457,exon:363476-363610	Ad_1,Ad_2,Ad_3	3,5	123154	LOC102283219
novel_circ_0005447	NW_005393848.1	2864054	2889336	-	25282	207	102265427;	exon:2864055-2864142,exon:2889214-2889336	Ad_1,Ad_2,Ad_3	2,2	247194	AKT3
novel_circ_0006523	NW_005394084.1	1469212	1482692	+	13480	230	102281547;	exon:1469213-1469317,exon:1482564-1482692	Ad_1,Ad_2,Ad_3	2,3	179207	TBC1D1
novel_circ_0005902	NW_005393932.1	654734	658818	-	4084	209	102287913;	exon:654735-654945	Ad_1,Ad_2,Ad_3	3,3	194104	METTL14
novel_circ_0011546	NW_005396144.1	79248	91697	+	12449	333	102277176;	exon:88728-88957,exon:91591-91697	Ad_1,Ad_2,Ad_3	3,2	156158	INVS
novel_circ_0000264	NW_005392886.1	1213942	1219698	+	5756	364	102273267;	exon:1213943-1214129,exon:1219518-1219698	Ad_1,Ad_2,Ad_3	2,3	59,45	PDGFD
novel_circ_0006940	NW_005394160.1	1108662	1112614	+	3952	322	102277896;	exon:1108663-1108801,exon:1109726-1109827,exon:1112528-1112614	Ad_1,Ad_2,Ad_3	2,2	683442	DOCK7
novel_circ_0000096	NW_005392859.1	208310	213247	-	4937	160	102282958;	exon:208311-208472	Ad_1,Ad_2,Ad_3	3,3	1146827	RNF19A
novel_circ_0005092	NW_005393782.1	1786691	1799802	-	13111	245	102288284;	exon:1786692-1786805,exon:1790311-1790445	Ad_1,Ad_2,Ad_3	3,2	210108	NF1
novel_circ_0003862	NW_005393494.1	1072827	1080401	-	7574	321	102271989;	exon:1072828-1073055,exon:1080305-1080401	Ad_1,Ad_2,Ad_3	2,3	204183	SMCHD1
novel_circ_0002095	NW_005393202.1	952991	958395	-	5404	250	102267203;	exon:952992-953074,exon:955707-955775,exon:958292-958395	Ad_1,Ad_2,Ad_3	3,4	1522700	MYOF
novel_circ_0001524	NW_005393105.1	763141	772824	-	9683	160	n/a	intergenic_region:763142-763303	Ad_1,Ad_2,Ad_3	3,2,2	207213199	--
novel_circ_0002991	NW_005393367.1	92679	127780	-	35101	388	102276996;	exon:127601-127780,exon:92680-92891	Ad_1,Ad_2,Ad_3	4,4,2	209212243	AFAP1
novel_circ_0009856	NW_005395062.1	998699	1003726	+	5027	321	102285199;	exon:1000745-1000808,exon:1002070-1002181,exon:1003654-1003726,exon:998700-998779	Ad_1,Ad_2,Ad_3	2,6,4	232170155	BBS4
novel_circ_0011023	NW_005395702.1	237279	242060	+	4781	252	102287667;	exon:237280-237408,exon:241934-242060	Ad_1,Ad_2,Ad_3	3,3,2	133,49,47	LRRC34
novel_circ_0002552	NW_005393296.1	1796123	1803235	-	7112	136	102267206;	exon:1796124-1796261	Ad_1,Ad_2,Ad_3	3,2,4	93,47,38	SYNE1
novel_circ_0010112	NW_005395183.1	515016	528638	-	13622	107	102278749;	exon:528530-528638	Ad_1,Ad_2,Ad_3	3,5,2	231227220	PUM1
novel_circ_0001061	NW_005393025.1	1559046	1570698	+	11652	220	102268491;	exon:1559047-1559139,exon:1560837-1560967	Ad_1,Ad_2,Ad_3	2,5,2	143,95,57	ATR
novel_circ_0010157	NW_005395216.1	1284424	1286601	+	2177	249	102284187;	exon:1284425-1284534,exon:1285470-1285537,exon:1286525-1286601	Ad_1,Ad_3	3,3,5	1181660626	KITLG
novel_circ_0003064	NW_005393374.1	623872	642549	+	18677	220	102278139;	exon:623873-624094	Ad_1,Ad_3	3,3,2	35,38,36	EPG5
novel_circ_0010022	NW_005395147.1	121767	172278	-	50511	264	102279399;	exon:121768-121972,exon:172216-172278	Ad_1,Ad_3	2,4,4	524562516	LOC102279399
novel_circ_0001461	NW_005393082.1	503506	513300	-	9794	105	102280543;	exon:513194-513300	Ad_1,Ad_3	3,2,4	484462449	WAC
novel_circ_0010056	NW_005395157.1	1194902	1197269	-	2367	431	102269120;	exon:1194903-1195023,exon:1196956-1197269	Ad_1,Ad_3	3,2,2	230202153	TSTD2
novel_circ_0001194	NW_005393050.1	508913	525665	-	16752	110	102277078;	exon:508914-509025	Ad_1,Ad_3	2,4,2	265215171	UTRN
novel_circ_0007653	NW_005394353.1	3238274	3247441	-	9167	93	102288396;	exon:3238275-3238369	Ad_1,Ad_3	3,4,2	71,62,44	BIVM
novel_circ_0010552	NW_005395470.1	356892	365108	-	8216	416	n/a	intergenic_region:356893-356999,intergenic_region:358219-358336,intergenic_region:360325-360407,intergenic_region:364993-365108	Ad_1,Ad_3	4,2,4	237291223	--
novel_circ_0010474	NW_005395411.1	651045	657312	+	6267	349	n/a	intergenic_region:651046-651240,intergenic_region:657155-657312	Ad_1,Ad_3	5,2,4	38,90,86	--
novel_circ_0007963	NW_005394470.1	542939	545061	-	2122	227	102268455;	exon:542940-543056,exon:544948-545061	Ad_1,Ad_3	2,3,4	196123135	PDE1B
novel_circ_0002127	NW_005393209.1	1522177	1525321	+	3144	219	102288255;	exon:1522178-1522398	Ad_1,Ad_3	3,5,5	40981141710438	HIF1A
novel_circ_0001023	NW_005393018.1	90649	117222	+	26573	307	102265768;	exon:102137-102195,exon:90650-90782,exon:99472-99592	Ad_1,Ad_3	3,5,4	420273279	VRK2
novel_circ_0008078	NW_005394508.1	1109484	1116070	-	6586	352	102283222;	exon:1109485-1109589,exon:1113104-1113175,exon:1113822-1113932,exon:1115999-1116070	Ad_1,Ad_3	5,4,3	210172144	CTAGE5
novel_circ_0007326	NW_005394238.1	238081	239088	+	1007	322	102274208;	exon:238082-238210,exon:238892-239088	Ad_1,Ad_3	2,4,2	136128105	PARG
novel_circ_0011452	NW_005396041.1	205017	206066	+	1049	290	102276246;	exon:205018-205140,exon:205896-206066	Ad_1,Ad_3	4,2,9	181404424	KDM5B
novel_circ_0003691	NW_005393461.1	149948	156273	+	6325	360	102269908;	exon:149949-150110,exon:156072-156273	Ad_1,Ad_3	2,2,2	29,27,25	SVEP1
novel_circ_0005717	NW_005393895.1	1275826	1279841	-	4015	385	102264680;	exon:1275827-1275885,exon:1277256-1277402,exon:1279657-1279841	Ad_1,Ad_3	6,5,3	245310310	CREB3L2
novel_circ_0001870	NW_005393171.1	1019625	1025637	+	6012	165	102273972;	exon:1025471-1025637	Ad_1,Ad_3	3,6,4	277712869624903	ITGB1
novel_circ_0007680	NW_005394365.1	326669	333176	-	6507	107	102275153;	exon:326670-326778	Ad_1,Ad_3	3,5	936684	BCAP29
novel_circ_0007053	NW_005394173.1	2675729	2692352	-	16623	352	n/a	intergenic_region:2675730-2675793,intergenic_region:2689868-2689979,intergenic_region:2692171-2692352	Ad_1,Ad_3	2,3	99150	--
novel_circ_0004660	NW_005393662.1	576356	579426	+	3070	319	102286381;	exon:576357-576551,exon:578080-578207	Ad_1,Ad_3	2,2	21,14	TMEM143
novel_circ_0003747	NW_005393468.1	107144	127786	+	20642	254	102270944;	exon:107145-107306,exon:109093-109188	Ad_1,Ad_3	2,3	19021719	ITGB5
novel_circ_0004161	NW_005393565.1	59084	78412	-	19328	389	102273125;	exon:59085-59291,exon:74744-74862,exon:78344-78412	Ad_1,Ad_3	3,2	152148	MAP3K2
novel_circ_0009257	NW_005394880.1	219080	225399	+	6319	184	102277624;	exon:223881-223957,exon:225289-225399	Ad_1,Ad_3	2,3	43,26	LMLN
novel_circ_0011493	NW_005396063.1	807378	820632	-	13254	141	102284016;	exon:820490-820632	Ad_1,Ad_3	4,2	29,25	ZNF236
novel_circ_0010398	NW_005395335.1	28201	33321	-	5120	264	102268481;	exon:28202-28378,exon:33231-33321	Ad_1,Ad_3	2,2	63,6	DEPDC1
novel_circ_0006074	NW_005393975.1	632448	658782	-	26334	367	102279654;	intron:632449-632588,intron:635560-635666,intron:658657-658782	Ad_1,Ad_3	7,4	128114	KLHL2
novel_circ_0004110	NW_005393552.1	689863	693883	-	4020	223	102274284;	exon:689864-690012,exon:690544-690621	Ad_1,Ad_3	3,3	371211	EIF2B3
novel_circ_0007165	NW_005394190.1	36776	37305	-	529	248	102281161;	exon:36777-36911,exon:37189-37305	Ad_1,Ad_3	3,2	125,66	NEK3
novel_circ_0003399	NW_005393423.1	1726320	1727972	+	1652	221	102286273;	exon:1726321-1726450,exon:1727382-1727476	Ad_1,Ad_3	3,4	395264	VPS13A
novel_circ_0001937	NW_005393179.1	394543	412377	+	17834	271	102282139;	exon:394544-394675,exon:395749-395891	Ad_1,Ad_3	2,2	27903923	LAMA4
novel_circ_0001259	NW_005393052.1	3856201	3871991	-	15790	301	102286340;	exon:3856202-3856331,exon:3871817-3871991	Ad_1,Ad_3	2,3	98108	BBS9
novel_circ_0007756	NW_005394386.1	171602	173123	+	1521	407	102273348;	exon:171603-171728,exon:172839-173123	Ad_1,Ad_3	3,2	78,91	ARHGAP21
novel_circ_0010851	NW_005395602.1	257986	279935	+	21949	241	102286530;	exon:257987-258120,exon:279825-279935	Ad_1,Ad_3	2,4	839669	MAN2A1
novel_circ_0007169	NW_005394191.1	441431	443617	+	2186	176	n/a	intergenic_region:443440-443617	Ad_1,Ad_3	3,6	20211245	--
novel_circ_0005492	NW_005393853.1	1634859	1640827	+	5968	346	102287432;	intron:1634860-1634983,intron:1639502-1639610,intron:1640709-1640827	Ad_1,Ad_3	3,5	119249	TANK
novel_circ_0005994	NW_005393958.1	364892	368216	+	3324	363	102264966;	exon:364893-365005,exon:367506-367587,exon:368043-368216	Ad_1,Ad_3	3,5	16411209	G3BP1
novel_circ_0004575	NW_005393644.1	838563	856961	+	18398	248	102273323;	exon:853096-853179,exon:856794-856961	Ad_1,Ad_3	2,4	101,74	ERC1
novel_circ_0006332	NW_005394055.1	851103	852035	-	932	240	102265714;	exon:851104-851244,exon:851933-852035	Ad_1,Ad_3	3,3	19881517	FLNB
novel_circ_0004336	NW_005393601.1	732012	757786	-	25774	499	102273127;	intron:732013-732118,intron:733400-733525,intron:747526-747633,intron:757620-757786	Ad_1,Ad_3	2,4	74,82	ANKRD42
novel_circ_0006193	NW_005394024.1	242524	252396	+	9872	361	102282187;	exon:242525-242660,exon:250416-250510,exon:252261-252396	Ad_1,Ad_3	3,3	1995850	NPR3
novel_circ_0006320	NW_005394051.1	86135	97290	+	11155	265	102283209;	exon:86136-86296,exon:97183-97290	Ad_1,Ad_3	2,4	433408	CUL3
novel_circ_0004685	NW_005393677.1	1244862	1252608	-	7746	316	102283679;	exon:1244863-1245031,exon:1252458-1252608	Ad_1,Ad_3	2,3	92,46	RAD54B
novel_circ_0009939	NW_005395100.1	316557	318618	+	2061	256	102283427;	exon:316558-316722,exon:318524-318618	Ad_1,Ad_3	2,3	78,55	LOC102283427
novel_circ_0008985	NW_005394783.1	206727	221711	+	14984	190	n/a	intergenic_region:221520-221711	Ad_1,Ad_3	2,3	301329	--
novel_circ_0009002	NW_005394783.1	439427	442194	+	2767	489	102270418;	exon:439428-439689,exon:441964-442194	Ad_1,Ad_3	4,3	901721	KLC1
novel_circ_0010856	NW_005395610.1	131908	146491	+	14583	288	102269694;	exon:131909-131976,exon:144437-144568,exon:146398-146491	Ad_1,Ad_3	2,7	14,12	AGTPBP1
novel_circ_0002965	NW_005393361.1	679966	686775	-	6809	260	102287218;	exon:682993-683080,exon:686600-686775	Ad_1,Ad_3	3,4	46,36	LRRC16A
novel_circ_0003053	NW_005393371.1	654271	655861	+	1590	167	102271047;	exon:655693-655861	Ad_1,Ad_3	3,3	4941161	IL1R1
novel_circ_0003585	NW_005393438.1	591313	602130	+	10817	391	102278510;	exon:591314-591434,exon:594021-594155,exon:601990-602130	Ad_1,Ad_3	2,2	232310	LOC102278510
novel_circ_0003550	NW_005393436.1	1749155	1767331	-	18176	280	102272651;	exon:1749156-1749341,exon:1767234-1767331	Ad_1,Ad_3	3,4	530682	EDEM3
novel_circ_0007230	NW_005394212.1	156493	164968	-	8475	134	102270489;	exon:164833-164968	Ad_1,Ad_3	2,7	137,99	ARFGEF2
novel_circ_0009446	NW_005394935.1	883368	883716	-	348	346	102276113;	exon:883369-883716	Ad_1,Ad_3	2,3	438358	LARP7
novel_circ_0009470	NW_005394943.1	611217	620492	+	9275	424	102265263;	exon:611218-611358,exon:616121-616264,exon:620348-620492	Ad_1,Ad_3	2,5	289181	LOC102265263
novel_circ_0012179	NW_005397605.1	78557	106079	-	27522	386	102269248;	exon:102333-102455,exon:105961-106079,exon:78558-78707	Ad_1,Ad_3	4,2	121229	LONRF3
novel_circ_0005393	NW_005393844.1	1267106	1268617	-	1511	383	102277776;	exon:1267107-1267176,exon:1268301-1268617	Ad_1,Ad_3	3,2	420342	ARHGEF12
novel_circ_0010442	NW_005395390.1	75927	80046	-	4119	145	102265469;	exon:79900-80046	Ad_1,Ad_3	2,2	75,82	NIPBL
novel_circ_0009865	NW_005395067.1	278081	302364	-	24283	269	102270512;	exon:278082-278233,exon:280090-280138,exon:302291-302364	Ad_1,Ad_3	4,2	463385	ORC4
novel_circ_0005980	NW_005393953.1	1643770	1654594	-	10824	430	102281818;	exon:1643771-1643897,exon:1651975-1652114,exon:1654426-1654594	Ad_1,Ad_3	2,3	863453	AIM1
novel_circ_0006817	NW_005394138.1	767113	772215	+	5102	96	102280415;	exon:772118-772215	Ad_1,Ad_3	3,3,2	576593551	AP3B1
novel_circ_0006590	NW_005394089.1	57664	66347	+	8683	210	102271817;	intron:64886-64992,intron:66241-66347	Ad_1,Ad_3	3,4,6	98160170	DDHD1
novel_circ_0004636	NW_005393648.1	550463	555083	+	4620	318	102272746;	exon:550464-550583,exon:554882-555083	Ad_1,Ad_3	2,2,6	953576523	NOTCH2
novel_circ_0012157	NW_005397287.1	190356	223988	+	33632	237	102281610;	exon:190357-190482,exon:223874-223988	Ad_1,Ad_3	4,3,5	217529482995	FKBP5
novel_circ_0004498	NW_005393621.1	489696	494285	+	4589	349	102283383;	exon:489697-489797,exon:490590-490667,exon:494110-494285	Ad_1,Ad_3	4,4,8	31,26,23	RPRD2
novel_circ_0005263	NW_005393817.1	363915	371986	+	8071	187	102265425;	exon:363916-363991,exon:371872-371986	Ad_1,Ad_3	4,3,2	598261228	ME2
novel_circ_0000423	NW_005392919.1	100877	105878	+	5001	124	102269491;	exon:100878-101003	Ad_1,Ad_3	3,6,5	215148142	NF2
novel_circ_0006703	NW_005394109.1	1367258	1378868	+	11610	293	102275628;	exon:1367259-1367408,exon:1378722-1378868	Ad_1,Ad_3	3,3,3	116130136	MGAT5
novel_circ_0005908	NW_005393935.1	3102597	3109540	+	6943	392	102266462;	exon:3102598-3102741,exon:3104954-3105016,exon:3109350-3109540	Ad_1,Ad_3	2,4,3	1051672562	SLC35F5
novel_circ_0001149	NW_005393041.1	1263828	1265697	-	1869	346	n/a	intergenic_region:1263829-1263940,intergenic_region:1265376-1265487,intergenic_region:1265570-1265697	Ad_1,Ad_3	4,5,2	391271311	--
novel_circ_0012200	NW_005397641.1	184114	191137	-	7023	260	102280287;	exon:184115-184252,exon:190290-190371,exon:191092-191137	Ad_1,Ad_3	5,2,3	1072484463	XRCC6BP1
novel_circ_0008450	NW_005394623.1	892703	918859	-	26156	168	102265537;	exon:918690-918859	Ad_1,Ad_3	2,3,3	560327419	PPARG
novel_circ_0001798	NW_005393163.1	163234	171807	+	8573	357	n/a	intergenic_region:163235-163420,intergenic_region:171633-171807	Ad_1,Ad_3	3,3,7	432399389	--
novel_circ_0009834	NW_005395062.1	461278	487812	-	26534	96	102282393;	exon:461279-461376	Ad_2	3,3,5,5	123130114120	MYO9A
novel_circ_0012091	NW_005397008.1	235643	236008	+	365	257	102277664;	exon:235644-235757,exon:235862-236008	Ad_2	3,8,4,3	984496571523	COL5A3
novel_circ_0008596	NW_005394661.1	229601	248029	-	18428	298	102280992;	exon:229602-229739,exon:247866-248029	Ad_2	2,10,8,6	2901247625612310	P4HA3
novel_circ_0000987	NW_005393013.1	581733	647476	+	65743	300	102278282;	exon:581734-581864,exon:647304-647476	Ad_2	3,2,12,4	172,87,92,98	ATRX
novel_circ_0001003	NW_005393017.1	783921	866666	+	82745	84	102286707;	exon:866581-866666	Ad_2	2,13,6,5	231172193176	ASCC1
novel_circ_0009929	NW_005395096.1	83632	106513	+	22881	291	102278190;	exon:104555-104651,exon:106421-106513,exon:83633-83739	Ad_2	4,8,8,4	222126167105	CWF19L2
novel_circ_0007646	NW_005394350.1	333110	334387	-	1277	211	102284063;	exon:333111-333253,exon:333926-333997	Ad_2	5,2,4,2	466465427394	PLRG1
novel_circ_0005623	NW_005393876.1	1092183	1102565	-	10382	287	102266381;	exon:1092184-1092317,exon:1092822-1092903,exon:1102489-1102565	Ad_2	3,3,4,4	2851295131522880	ADAM9
novel_circ_0011321	NW_005395898.1	125785	147745	-	21960	195	102268312;	exon:125786-125982	Ad_2	2,6,3,3	319220292242	SUV420H1
novel_circ_0001907	NW_005393179.1	1146195	1157813	+	11618	348	102285311;	exon:1146196-1146311,exon:1149072-1149190,exon:1157695-1157813	Ad_2	3,3,7,3	78195274246	REV3L
novel_circ_0005882	NW_005393931.1	2100404	2103610	+	3206	499	102276373;	exon:2100405-2100562,exon:2101332-2101466,exon:2103399-2103610	Ad_2	5,4,6,6	1280174316681700	IGFBP4
novel_circ_0010839	NW_005395602.1	168147	175411	+	7264	358	102286530;	exon:168148-168321,exon:175224-175411	Ad_2	4,2,2,7	1068708812764	MAN2A1
novel_circ_0007098	NW_005394177.1	234920	236296	+	1376	253	102286673;	exon:234921-235092,exon:236212-236296	Ad_2	3,6,4,4	148146160140	PHF20
novel_circ_0008757	NW_005394704.1	454802	499570	+	44768	320	n/a	intergenic_region:454803-454944,intergenic_region:456069-456131,intergenic_region:499450-499570	Ad_2	4,6,3,12	3074473252604890	--
novel_circ_0005050	NW_005393778.1	2011702	2031956	+	20254	180	102275898;	exon:2031775-2031956	Ad_2	3,2,3,2	193248259197	G2E3
novel_circ_0006987	NW_005394168.1	175014	193740	+	18726	84	n/a	intergenic_region:175015-175100	Ad_2	4,3,5,3	201276295283	--
novel_circ_0002685	NW_005393314.1	448994	457581	-	8587	334	102284212;	exon:448995-449100,exon:455046-455135,exon:457438-457581	Ad_2	2,2,2,2	220110129129	PTPN9
novel_circ_0004884	NW_005393723.1	24717	46633	-	21916	484	102285434;	exon:24718-24975,exon:36522-36658,exon:46539-46633	Ad_2	2,7,6,4	60,73,73,69	EAF2
novel_circ_0011593	NW_005396204.1	478404	485123	+	6719	109	102285406;	exon:478405-478515	Ad_2	5,4,7,5	248111151162	MYO5A
novel_circ_0011975	NW_005396684.1	65506	83073	+	17567	378	n/a	intergenic_region:65507-65625,intergenic_region:67973-68095,intergenic_region:82932-83073	Ad_2	3,2,5,3	8,5,13,7	--
novel_circ_0007651	NW_005394353.1	25498	25782	+	284	282	102264592;	exon:25499-25782	Ad_2	2,4,3,7	143462539538	EFNB2
novel_circ_0000263	NW_005392886.1	1213924	1219698	+	5774	203	102273267;	exon:1213925-1214129	Ad_2	2,2,3,3	57,56,43,41	PDGFD
novel_circ_0009570	NW_005395002.1	1291909	1307553	-	15644	222	n/a	intergenic_region:1291910-1292043,intergenic_region:1307462-1307553	Ad_2	5,5,5,8	73,51,57,40	--
novel_circ_0009588	NW_005395002.1	751739	755543	-	3804	353	102287646;	exon:751740-751821,exon:753361-753467,exon:754726-754818,exon:755465-755543	Ad_2	2,4,2,2	587388422376	KDM1A
novel_circ_0001658	NW_005393133.1	1122691	1141140	+	18449	451	102278956;	exon:1122692-1122775,exon:1122973-1123119,exon:1124254-1124350,exon:1141010-1141140	Ad_2	5,4,5,5	1767116915201310	RDX
novel_circ_0005132	NW_005393788.1	1619029	1630255	-	11226	231	n/a	intergenic_region:1619030-1619080,intergenic_region:1630072-1630255	Ad_2	3,4,4,2	96,95,75,110	--
novel_circ_0005771	NW_005393909.1	1715435	1730714	-	15279	94	102268431;	exon:1715436-1715531	Ad_2	2,6,6,5	339427482406	CHD1
novel_circ_0009860	NW_005395067.1	261528	283633	-	22105	388	102270512;	exon:261529-261615,exon:271519-271692,exon:280090-280138,exon:283548-283633	Ad_2	3,5,6,2	508412442429	ORC4
novel_circ_0001802	NW_005393163.1	486602	494615	+	8013	295	n/a	intergenic_region:486603-486706,intergenic_region:487196-487269,intergenic_region:490320-490362,intergenic_region:494534-494615	Ad_2	2,2,2,3	602406418373	--
novel_circ_0011188	NW_005395823.1	164003	178276	-	14273	274	102271111;	exon:164004-164149,exon:166829-166960	Ad_2	2,2,2	172103120	EHMT1
novel_circ_0007687	NW_005394365.1	511154	544467	+	33313	244	102276578;	exon:511155-511320,exon:544386-544467	Ad_2	5,6,3	183145165	COG5
novel_circ_0005518	NW_005393857.1	4304182	4313562	+	9380	325	102265241;	exon:4304183-4304286,exon:4309399-4309515,exon:4313453-4313562	Ad_2	3,2,3	268220672175	BZW2
novel_circ_0009853	NW_005395062.1	982257	1002181	+	19924	417	102285199;	exon:1000745-1000808,exon:1002070-1002181,exon:982258-982309,exon:987957-988075,exon:998700-998779	Ad_2	6,2,5	164110125	BBS4
novel_circ_0000707	NW_005392976.1	2126033	2131045	+	5012	204	102238587;	intron:2129147-2129247,intron:2130939-2131045	Ad_2	6,6,5	1282932962	--
novel_circ_0009309	NW_005394887.1	1650738	1656024	-	5286	377	n/a	intergenic_region:1650739-1650805,intergenic_region:1652814-1653009,intergenic_region:1655905-1656024	Ad_2	2,2,4	67,34,35	--
novel_circ_0006489	NW_005394079.1	367020	369571	+	2551	97	n/a	intergenic_region:369473-369571	Ad_2	4,4,2	103517711801	--
novel_circ_0004725	NW_005393680.1	494485	494756	-	271	269	102268254;	exon:494486-494756	Ad_2	3,2,3	40,54,62	DGKH
novel_circ_0000454	NW_005392927.1	1773997	1780425	-	6428	191	102269207;	exon:1777510-1777600,exon:1780322-1780425	Ad_2	4,3,3	111,33,54	DCAF17
novel_circ_0012054	NW_005396913.1	138495	146282	+	7787	326	102275595;	exon:138496-138635,exon:143546-143646,exon:146192-146282	Ad_2	3,4,5	226296302	TTC3
novel_circ_0012159	NW_005397287.1	215780	223988	+	8208	345	102281610;	intron:215781-215869,intron:222785-222931,intron:223874-223988	Ad_2	5,6,8	90712361484	FKBP5
novel_circ_0007335	NW_005394241.1	1058362	1073201	-	14839	430	102266195;	exon:1058363-1058441,exon:1060011-1060121,exon:1070129-1070247,exon:1073073-1073201	Ad_2	2,2,4	448191223	TRIM37
novel_circ_0010992	NW_005395672.1	732787	762936	+	30149	291	102281021;	exon:732788-732872,exon:743870-743920,exon:762776-762936	Ad_2	3,5,6	96105104	PIAS2
novel_circ_0011362	NW_005395920.1	81843	86688	+	4845	217	n/a	intergenic_region:85835-85924,intergenic_region:86558-86688	Ad_2	4,4,4	72,67,82	--
novel_circ_0010742	NW_005395555.1	750322	761348	-	11026	296	102279695;	exon:750323-750451,exon:753152-753322	Ad_2	3,4,7	383404390	GOLGA5
novel_circ_0010951	NW_005395655.1	833285	841390	+	8105	365	102286242;	exon:833286-833431,exon:835655-835877	Ad_2	4,4,3	787419451	TBL1XR1
novel_circ_0009686	NW_005395028.1	220829	237368	-	16539	147	102267537;	exon:237220-237368	Ad_2	3,3,5	37,30,32	TANC2
novel_circ_0001427	NW_005393074.1	813420	813676	-	256	254	102281669;	exon:813421-813676	Ad_2	2,3,2	10358091010	TNPO1
novel_circ_0011967	NW_005396672.1	546089	551796	-	5707	334	102277566;	exon:546090-546256,exon:548338-548412,exon:551699-551796	Ad_2	2,5,4	154222234	MORC3
novel_circ_0002359	NW_005393256.1	157506	201861	-	44355	412	102270556;	exon:157507-157688,exon:177614-177733,exon:201746-201861	Ad_2	7,6,5	939546628	YAP1
novel_circ_0010489	NW_005395428.1	353464	367808	+	14344	344	102282678;	intron:353465-353565,intron:356648-356683,intron:358911-358962,intron:367646-367808	Ad_2	2,2,5	319264314	CCNYL1
novel_circ_0010095	NW_005395173.1	275223	290269	+	15046	299	102285105;	exon:275224-275369,exon:287731-287828,exon:290209-290269	Ad_2	2,5,3	504519556	TBL1X
novel_circ_0004165	NW_005393566.1	457584	459208	+	1624	214	102277396;	exon:458164-458261,exon:459089-459208	Ad_2	3,2,3	34,19,11	PKNOX2
novel_circ_0008927	NW_005394758.1	605303	620908	-	15605	130	102266876;	exon:620777-620908	Ad_2	3,2,2	184813331436	PPP1CB
novel_circ_0006104	NW_005393993.1	498752	511533	-	12781	458	n/a	intergenic_region:498753-498983,intergenic_region:511303-511533	Ad_2	5,7,2	456171149	--
novel_circ_0005401	NW_005393844.1	2714750	2716363	-	1613	357	102265894;	exon:2714751-2714922,exon:2716175-2716363	Ad_2	2,2,3	123128114	VPS11
novel_circ_0004038	NW_005393538.1	632395	632893	-	498	73	102280956;	exon:632396-632470	Ad_2	6,6,3	47,13,12	LOC102280956
novel_circ_0000817	NW_005392990.1	577286	579631	+	2345	359	102266898;	exon:577287-577414,exon:577511-577595,exon:579480-579631	Ad_2	3,4,3	295273267	SLC12A2
novel_circ_0008962	NW_005394775.1	1543970	1552514	+	8544	369	102286687;	intron:1543971-1544036,intron:1550459-1550562,intron:1551131-1551172,intron:1551596-1551644,intron:1552397-1552514	Ad_2	2,3,3	452420462	SNAP23
novel_circ_0007681	NW_005394365.1	326669	342097	-	15428	489	102275153;	exon:326670-326778,exon:331466-331601,exon:333026-333176,exon:341997-342097	Ad_2	4,6	848502	BCAP29
novel_circ_0007847	NW_005394421.1	279731	282988	+	3257	340	102282479;	exon:279732-279907,exon:282036-282083,exon:282867-282988	Ad_2	3,3	287183	STRN
novel_circ_0009813	NW_005395062.1	1055285	1059026	-	3741	285	102286604;	exon:1055286-1055348,exon:1058801-1059026	Ad_2	2,5	370349	ADPGK
novel_circ_0003757	NW_005393468.1	677315	682167	-	4852	191	102271232;	exon:681975-682167	Ad_2	3,3	47,27	KALRN
novel_circ_0008982	NW_005394780.1	88290	88957	+	667	174	102267717;	exon:88782-88957	Ad_2	10,13	111,95	SHPRH
novel_circ_0000417	NW_005392916.1	391083	393559	+	2476	325	102286230;	exon:391084-391234,exon:392248-392356,exon:393489-393559	Ad_2	3,5	984514	FARSB
novel_circ_0007775	NW_005394395.1	108317	110078	-	1761	319	102280422;	exon:108318-108442,exon:109881-110078	Ad_2	4,3	471295	SMIM19
novel_circ_0006826	NW_005394138.1	772117	792013	+	19896	271	102280415;	exon:772118-772215,exon:791837-792013	Ad_2	2,2	623624	AP3B1
novel_circ_0001596	NW_005393122.1	2397917	2401152	-	3235	282	102268028;	exon:2397918-2398067,exon:2401017-2401152	Ad_2	3,3	321193	OXCT1
novel_circ_0012085	NW_005396940.1	792774	797662	+	4888	379	102266643;	exon:792775-792906,exon:794413-794541,exon:797539-797662	Ad_2	2,3	138109	SETD2
novel_circ_0006145	NW_005394001.1	994308	997617	+	3309	90	102271537;	exon:997526-997617	Ad_2	6,2	124110	LOC102271537
novel_circ_0007606	NW_005394326.1	1513598	1513908	+	310	308	102272879;	exon:1513599-1513908	Ad_2	4,2	99161	PTPN14
novel_circ_0007528	NW_005394304.1	134361	143809	-	9448	187	102277902;	exon:134362-134463,exon:134857-134945	Ad_2	4,3	263189	WDR48
novel_circ_0009061	NW_005394817.1	229818	230431	+	613	166	102279201;	exon:230264-230431	Ad_2	2,3	69,25	PRRC2A
novel_circ_0008938	NW_005394759.1	378537	397270	-	18733	174	102270416;	exon:378538-378616,exon:397172-397270	Ad_2	3,5	27243264	ANTXR2
novel_circ_0011327	NW_005395898.1	2027386	2037460	+	10074	290	102266989;	exon:2027387-2027497,exon:2037278-2037460	Ad_2	2,4	46412368	CTTN
novel_circ_0008894	NW_005394743.1	647538	648833	-	1295	274	102274690;	exon:647539-647630,exon:648648-648833	Ad_2	2,4	246300	ATF6
novel_circ_0011805	NW_005396506.1	624253	626907	-	2654	169	102266998;	exon:624254-624424	Ad_2	2,2	194163	UBR4
novel_circ_0009316	NW_005394890.1	3063724	3066688	+	2964	301	102271745;	exon:3063725-3063886,exon:3066546-3066688	Ad_2	2,3	257205	ZFYVE16
novel_circ_0004508	NW_005393623.1	255195	280879	+	25684	292	102265136;	exon:255196-255319,exon:256657-256714,exon:280764-280879	Ad_2	3,3	246221	USP40
novel_circ_0009876	NW_005395068.1	1243595	1253807	+	10212	393	102272985;	exon:1243596-1243713,exon:1253391-1253561,exon:1253698-1253807	Ad_2	2,2	164,76	ZNF280D
novel_circ_0004566	NW_005393644.1	249486	251948	-	2462	272	102271619;	exon:249487-249637,exon:251824-251948	Ad_2	2,3	144115	KDM5A
novel_circ_0001067	NW_005393025.1	1656641	1659698	+	3057	202	102268763;	exon:1659176-1659243,exon:1659561-1659698	Ad_2	2,2	168103	XRN1
novel_circ_0008293	NW_005394577.1	596145	621232	-	25087	86	102281561;	exon:621145-621232	Ad_2	3,2	120,46	USP45
novel_circ_0002683	NW_005393314.1	360403	366128	-	5725	405	102281687;	exon:360404-360573,exon:365890-366128	Ad_2	4,2	123,94	SIN3A
novel_circ_0009670	NW_005395028.1	1487863	1498651	-	10788	217	102268918;	exon:1487864-1487983,exon:1490541-1490641	Ad_2	2,3	14671127	ITGB3
novel_circ_0004880	NW_005393723.1	134853	136846	+	1993	93	102286190;	exon:134854-134948	Ad_2	4,2	237322	GOLGB1
novel_circ_0010666	NW_005395530.1	748595	750925	+	2330	391	102285301;	exon:748596-748711,exon:749113-749191,exon:749899-750027,exon:750851-750925	Ad_2	3,3	72,66	C1S
novel_circ_0005595	NW_005393870.1	82231	88182	+	5951	84	102272665;	exon:88097-88182	Ad_2	2,2	700473	TJP2
novel_circ_0002924	NW_005393351.1	210080	211349	+	1269	219	102269347;	exon:210636-210774,exon:211266-211349	Ad_2	2,3	307226	APEH
novel_circ_0004325	NW_005393601.1	716158	733525	-	17367	143	102273127;	exon:716159-716303	Ad_2	3,2	79,59	ANKRD42
novel_circ_0007143	NW_005394189.1	340898	355172	+	14274	321	102275999;	exon:340899-340979,exon:342153-342305,exon:355080-355172	Ad_2	2,3	20141002	CTNNA1
novel_circ_0011682	NW_005396289.1	129411	133389	-	3978	275	102273582;	exon:129412-129540,exon:133240-133389	Ad_2	3,4	268471	GPR137B
novel_circ_0002782	NW_005393324.1	638398	643549	+	5151	160	102270847;	exon:638399-638560	Ad_2	2,2	162,15	ATP2B4
novel_circ_0006132	NW_005393999.1	763899	766985	-	3086	301	102266754;	exon:763900-764040,exon:766822-766985	Ad_2	2,2	151184	LIX1L
novel_circ_0005339	NW_005393840.1	74424	77797	+	3373	183	102280867;	exon:74425-74609	Ad_2	3,2	815703	ERP44
novel_circ_0004696	NW_005393677.1	1599516	1620073	+	20557	282	102287143;	exon:1599517-1599691,exon:1619963-1620073	Ad_2	3,4	321152	INTS8
novel_circ_0010080	NW_005395164.1	731249	752260	+	21011	286	n/a	intergenic_region:731250-731378,intergenic_region:752100-752260	Ad_2	2,2	418337	--
novel_circ_0010930	NW_005395648.1	53761	59797	+	6036	128	102276233;	exon:59668-59797	Ad_2	5,2	15671907	SARAF
novel_circ_0007207	NW_005394205.1	231314	239430	+	8116	205	102280592;	exon:231315-231445,exon:239353-239430	Ad_2	3,2	399291	SNX9
novel_circ_0007332	NW_005394238.1	808051	830223	+	22172	276	102280702;	intron:808052-808269,intron:830162-830223	Ad_2	3,3	258513	VSTM4
novel_circ_0002063	NW_005393200.1	59200	59984	-	784	178	102284477;	exon:59201-59252,exon:59340-59416,exon:59930-59984	Ad_2	3,2	238170	SIRT2
novel_circ_0008827	NW_005394726.1	49641	66705	-	17064	169	n/a	intergenic_region:66535-66705	Ad_2	3,4	251152	--
novel_circ_0010868	NW_005395614.1	1512292	1515460	+	3168	205	102275185;	exon:1515254-1515460	Ad_2	2,4	406312	BACH1
novel_circ_0003355	NW_005393414.1	1669002	1678473	-	9471	257	102268050;	exon:1678044-1678192,exon:1678362-1678473	Ad_2	2,4	115,49	GUF1
novel_circ_0011865	NW_005396546.1	128305	147679	-	19374	250	102280373;	exon:128306-128411,exon:147532-147679	Ad_2	2,5	142121	NR2C1
novel_circ_0009076	NW_005394821.1	1638789	1639687	+	898	279	102278086;	exon:1638790-1638938,exon:1639554-1639687	Ad_2	2,4	268132	NBEAL1
novel_circ_0011738	NW_005396379.1	502593	514050	+	11457	95	102269707;	exon:502594-502690	Ad_2	3,2	290167	BMPR1A
novel_circ_0008504	NW_005394636.1	128365	130375	-	2010	212	n/a	intergenic_region:128366-128468,intergenic_region:130263-130375	Ad_2	2,2	8,22	--
novel_circ_0000086	NW_005392858.1	1365976	1369441	+	3465	235	102281662;	exon:1365977-1366092,exon:1369319-1369441	Ad_2	2,5	206197	TRIO
novel_circ_0008800	NW_005394724.1	1346509	1352005	+	5496	233	102269391;	exon:1346510-1346607,exon:1351867-1352005	Ad_2	3	354	WDR26
novel_circ_0008322	NW_005394590.1	506604	519927	-	13323	177	102268361;	exon:506605-506675,exon:519818-519927	Ad_2	3	3800	DNAJB6
novel_circ_0008329	NW_005394590.1	623408	636752	-	13344	435	102270212;	exon:623409-623656,exon:635508-635595,exon:636648-636752	Ad_2	4	481	UBE3C
novel_circ_0007708	NW_005394371.1	354067	361318	+	7251	121	102284904;	exon:354068-354190	Ad_2	3	212	ALG9
novel_circ_0003111	NW_005393377.1	3616976	3618881	-	1905	271	102285153;	exon:3616977-3617249	Ad_2	2	14	GSE1
novel_circ_0008799	NW_005394722.1	997454	1000476	-	3022	97	102264698;	exon:997455-997553	Ad_2	2	333	LOC102264698
novel_circ_0007683	NW_005394365.1	331465	342097	-	10632	382	102275153;	exon:331466-331601,exon:333026-333176,exon:341997-342097	Ad_2	2	743	BCAP29
novel_circ_0005517	NW_005393857.1	4234445	4239924	-	5479	213	102264962;	exon:4239710-4239924	Ad_2	2	722	ANKMY2
novel_circ_0009717	NW_005395037.1	467832	468026	+	194	192	102275260;	exon:467833-468026	Ad_2	2	551	GSK3B
novel_circ_0007046	NW_005394173.1	2668591	2685041	-	16450	380	n/a	intergenic_region:2668592-2668864,intergenic_region:2684931-2685041	Ad_2	3	10	--
novel_circ_0002976	NW_005393365.1	2100827	2115373	-	14546	186	102275788;	exon:2100828-2100958,exon:2115315-2115373	Ad_2	3	278	UFL1
novel_circ_0000863	NW_005392997.1	151430	155445	+	4015	278	102265948;	exon:151431-151574,exon:155308-155445	Ad_2	2	136	ZNF800
novel_circ_0009829	NW_005395062.1	458018	461376	-	3358	221	102282393;	exon:458019-458145,exon:461279-461376	Ad_2	2	132	MYO9A
novel_circ_0009839	NW_005395062.1	631606	639288	-	7682	270	102283146;	exon:638442-638533,exon:639107-639288	Ad_2	3	20914	PKM
novel_circ_0007555	NW_005394315.1	456402	477037	+	20635	313	102275532;	intron:456403-456511,intron:476830-477037	Ad_2	3	189	SLC39A10
novel_circ_0007291	NW_005394235.1	711627	712159	+	532	530	102276656;	exon:711628-712159	Ad_2	3	17	NFIX
novel_circ_0007830	NW_005394411.1	358007	360035	+	2028	346	102278910;	exon:358008-358087,exon:359422-359513,exon:359856-360035	Ad_2	2	54	CENPP
novel_circ_0001489	NW_005393093.1	744258	749713	+	5455	354	102281109;	exon:744259-744515,exon:749613-749713	Ad_2	4	353	CCDC88A
novel_circ_0000299	NW_005392898.1	1417086	1423920	+	6834	113	102280904;	exon:1417087-1417201	Ad_2	3	71	TBCK
novel_circ_0004658	NW_005393662.1	126949	127492	-	543	273	102280682;	exon:126950-127040,exon:127307-127492	Ad_2	2	2037	NUCB1
novel_circ_0000996	NW_005393013.1	98017	100206	+	2189	342	102276415;	exon:100131-100206,exon:98018-98154,exon:98229-98363	Ad_2	5	59	TAF9B
novel_circ_0003751	NW_005393468.1	475381	480586	-	5205	225	102271232;	exon:475382-475491,exon:478903-479021	Ad_2	2	51	KALRN
novel_circ_0001465	NW_005393087.1	1091934	1109537	-	17603	190	102265290;	exon:1109346-1109537	Ad_2	2	799	SRPX
novel_circ_0002040	NW_005393194.1	209732	214473	+	4741	60	102269522;	exon:214412-214473	Ad_2	4	88	STK38
novel_circ_0003159	NW_005393386.1	296874	325547	+	28673	337	102267122;	exon:296875-296954,exon:297114-297162,exon:325334-325547	Ad_2	3	1240	ROCK2
novel_circ_0000705	NW_005392976.1	1908469	1917643	+	9174	164	102275666;	exon:1908470-1908635	Ad_2	4	329	ABR
novel_circ_0000922	NW_005393005.1	1057222	1076601	+	19379	218	102274989;	exon:1057223-1057442	Ad_2	3	100	LOC102274989
novel_circ_0000683	NW_005392972.1	585089	587745	-	2656	212	102285768;	exon:585090-585182,exon:587623-587745	Ad_2	3	335	DDX52
novel_circ_0000685	NW_005392972.1	595812	599150	-	3338	455	102285768;	exon:595813-595956,exon:597864-598049,exon:599020-599150	Ad_2	5	332	DDX52
novel_circ_0000687	NW_005392972.1	825674	826030	-	356	354	102286526;	exon:825675-826030	Ad_2	2	208	HEATR6
novel_circ_0003635	NW_005393450.1	592501	609216	+	16715	291	102284878;	exon:592502-592609,exon:609030-609216	Ad_2	2	243	AEBP2
novel_circ_0005162	NW_005393795.1	1599479	1612364	-	12885	343	102265046;	exon:1599480-1599619,exon:1610654-1610715,exon:1612218-1612364	Ad_2	4	293	COG3
novel_circ_0000535	NW_005392944.1	520404	538294	-	17890	165	102282402;	exon:535477-535560,exon:538210-538294	Ad_2	3	1464	SMURF2
novel_circ_0010384	NW_005395325.1	1056178	1061095	-	4917	196	102287364;	exon:1056179-1056307,exon:1057670-1057740	Ad_2	3	57	TBC1D22B
novel_circ_0009438	NW_005394926.1	245642	256860	+	11218	269	n/a	intergenic_region:245643-245784,intergenic_region:250476-250527,intergenic_region:256780-256860	Ad_2	6	4	--
novel_circ_0006798	NW_005394132.1	486025	492408	+	6383	174	n/a	intergenic_region:486026-486201	Ad_2	4	153	--
novel_circ_0006368	NW_005394063.1	1693360	1703052	+	9692	193	102284331;	exon:1693361-1693481,exon:1702977-1703052	Ad_2	2	169	CLOCK
novel_circ_0004723	NW_005393680.1	481945	494756	-	12811	269	102268254;	exon:494486-494756	Ad_2	2	44	DGKH
novel_circ_0011772	NW_005396472.1	76359	76581	+	222	220	102280754;	exon:76360-76581	Ad_2	2	650	LOC102280754
novel_circ_0010102	NW_005395183.1	1858357	1862146	+	3789	168	102267725;	exon:1861977-1862146	Ad_2	3	44	ZBTB8A
novel_circ_0005596	NW_005393872.1	1659631	1689611	+	29980	308	n/a	intergenic_region:1659632-1659826,intergenic_region:1660381-1660407,intergenic_region:1689520-1689611	Ad_2	3	480	--
novel_circ_0008908	NW_005394751.1	1327899	1329686	-	1787	106	102283709;	exon:1329579-1329686	Ad_2	2	107	ELF1
novel_circ_0008581	NW_005394656.1	518110	518753	+	643	247	102266210;	exon:518111-518225,exon:518618-518753	Ad_2	4	25	DCTD
novel_circ_0008873	NW_005394741.1	464846	482035	+	17189	316	102268279;	exon:464847-464998,exon:481868-482035	Ad_2	3	480	TRIM2
novel_circ_0011616	NW_005396216.1	2013021	2027491	-	14470	322	102269334;	exon:2013022-2013222,exon:2020234-2020289,exon:2027421-2027491	Ad_2	4	966	PON2
novel_circ_0001169	NW_005393044.1	525007	531875	+	6868	269	102282886;	exon:525008-525158,exon:531754-531875	Ad_2	3	116	GCFC2
novel_circ_0001186	NW_005393046.1	1447133	1447472	+	339	337	102269790;	exon:1447134-1447472	Ad_2	3	329	LOC102269790
novel_circ_0010218	NW_005395249.1	153618	167444	+	13826	388	102273183;	exon:153619-153777,exon:166348-166482,exon:167345-167444	Ad_2	4	154	IPO8
novel_circ_0009801	NW_005395059.1	651237	664777	-	13540	221	102279771;	exon:651238-651351,exon:664667-664777	Ad_2	3	421	PLD1
novel_circ_0001229	NW_005393052.1	1210291	1212709	-	2418	270	102283733;	exon:1210292-1210430,exon:1212575-1212709	Ad_2	2	242	EEPD1
novel_circ_0012163	NW_005397287.1	395115	398229	-	3114	388	102282436;	exon:395116-395241,exon:396371-396437,exon:397800-397878,exon:398106-398229	Ad_2	3	174	FANCE
novel_circ_0010698	NW_005395542.1	138607	140529	-	1922	320	102282037;	exon:138608-138772,exon:140371-140529	Ad_2	2	12	USP43
novel_circ_0010845	NW_005395602.1	184649	193904	+	9255	134	102286530;	intron:193769-193904	Ad_2	2	541	MAN2A1
novel_circ_0007979	NW_005394473.1	994602	997765	+	3163	290	102268274;	exon:994603-994761,exon:997631-997765	Ad_2	2	72	KATNAL1
novel_circ_0001893	NW_005393177.1	978399	983850	+	5451	78	102281117;	exon:983771-983850	Ad_2	2	1337	ANXA3
novel_circ_0000147	NW_005392872.1	1215584	1217340	+	1756	245	102264710;	exon:1215585-1215741,exon:1217249-1217340	Ad_2	2	117	MAGI3
novel_circ_0008463	NW_005394624.1	496946	500300	+	3354	378	102270791;	intron:496947-497010,intron:497869-497961,intron:500074-500300	Ad_2	2	35	LHPP
novel_circ_0008471	NW_005394624.1	898123	902565	+	4442	306	102268561;	intron:898124-898245,intron:902378-902565	Ad_2	2	136	ZRANB1
novel_circ_0002152	NW_005393218.1	1170265	1179305	-	9040	239	102268224;	exon:1170266-1170385,exon:1179183-1179305	Ad_2	2	380	LDLR
novel_circ_0007102	NW_005394177.1	290985	293468	+	2483	437	102286673;	exon:290986-291084,exon:292052-292216,exon:293290-293468	Ad_2	3	99	PHF20
novel_circ_0007103	NW_005394177.1	290985	305649	+	14664	291	102286673;	exon:290986-291084,exon:305454-305649	Ad_2	2	82	PHF20
novel_circ_0006186	NW_005394020.1	7115	25762	+	18647	240	102277691;	exon:25622-25762,exon:7116-7218	Ad_2	2	632	GABPA
novel_circ_0010601	NW_005395494.1	346536	352871	+	6335	237	102284931;	exon:346537-346651,exon:352746-352871	Ad_2	3	466	MAPK1
novel_circ_0004293	NW_005393592.1	1453022	1472543	+	19521	320	102278052;	exon:1453023-1453140,exon:1472338-1472543	Ad_2	5	1072	SNX2
novel_circ_0004501	NW_005393621.1	745754	754952	-	9198	434	n/a	intergenic_region:745755-745982,intergenic_region:753009-753095,intergenic_region:754828-754952	Ad_2	4	16	--
novel_circ_0008861	NW_005394736.1	219982	220466	+	484	482	106700521;	exon:219983-220466	Ad_2	5	4284	LOC106700521
novel_circ_0004506	NW_005393623.1	247350	252535	+	5185	170	102265136;	exon:247351-247522	Ad_2	2	263	USP40
novel_circ_0002826	NW_005393329.1	2231598	2250631	+	19033	140	102287029;	exon:2242417-2242478,exon:2250550-2250631	Ad_2	2	101	ARHGAP12
novel_circ_0008756	NW_005394704.1	454802	457232	+	2430	201	102281451;	exon:454803-454944,exon:456069-456131	Ad_2	2	5502	PLOD2
novel_circ_0011160	NW_005395815.1	566839	585445	-	18606	246	102264924;	exon:582345-582495,exon:585347-585445	Ad_2	4	223	BRWD1
novel_circ_0006645	NW_005394091.1	82053	90241	+	8188	248	n/a	intergenic_region:82054-82169,intergenic_region:90106-90241	Ad_2	2	21	--
novel_circ_0009705	NW_005395031.1	114607	122632	+	8025	368	102276400;	exon:114608-114803,exon:122457-122632	Ad_2	3	871	FAR1
novel_circ_0000837	NW_005392991.1	437502	437803	-	301	299	102268583;	exon:437503-437803	Ad_2	5	487	PKN2
novel_circ_0009894	NW_005395068.1	592545	593879	-	1334	274	102272322;	exon:592546-592708,exon:593765-593879	Ad_2	2	172	TCF12
novel_circ_0004902	NW_005393728.1	317303	336468	-	19165	383	102281535;	exon:317304-317516,exon:336295-336468	Ad_2	3	114	ENOX1
novel_circ_0004910	NW_005393728.1	908345	911033	+	2688	388	102279845;	exon:908346-908511,exon:910808-911033	Ad_2	4	204	LACC1
novel_circ_0011320	NW_005395891.1	148466	168035	+	19569	264	102283355;	exon:167770-168035	Ad_2	4	187	TNFRSF21
novel_circ_0011940	NW_005396624.1	698689	713302	+	14613	142	102282431;	exon:713159-713302	Ad_2	3	21	TRAPPC9
novel_circ_0005683	NW_005393886.1	396572	412828	-	16256	187	102270596;	exon:396573-396659,exon:412725-412828	Ad_2	3	261	FRYL
novel_circ_0000283	NW_005392896.1	1172229	1180423	+	8194	133	102268847;	exon:1179949-1179996,exon:1180335-1180423	Ad_2	2	139	ULK2
novel_circ_0009949	NW_005395103.1	217855	219083	-	1228	85	102286605;	exon:217856-217942	Ad_2	3	75	ZFYVE26
novel_circ_0001114	NW_005393033.1	2468407	2481647	+	13240	349	102274816;	exon:2468408-2468520,exon:2481075-2481215,exon:2481547-2481647	Ad_2	3	71	BUB1B
novel_circ_0001083	NW_005393025.1	2752268	2753413	-	1145	282	102272800;	exon:2752269-2752395,exon:2753255-2753413	Ad_2	2	77	PXYLP1
novel_circ_0001097	NW_005393029.1	2397073	2400975	-	3902	319	102267558;	exon:2400655-2400975	Ad_2	9	54	SPEN
novel_circ_0001101	NW_005393029.1	2599554	2611512	-	11958	255	102278668;	exon:2599555-2599683,exon:2611383-2611512	Ad_2	2	354	DDI2
novel_circ_0008282	NW_005394577.1	1582091	1588374	-	6283	257	102283136;	exon:1582092-1582226,exon:1588249-1588374	Ad_2	2	189	ASCC3
novel_circ_0007183	NW_005394204.1	1006932	1025050	+	18118	373	102269841;	exon:1006933-1007075,exon:1021681-1021815,exon:1024950-1025050	Ad_2	2	341	RMND5A
novel_circ_0008105	NW_005394519.1	847384	852080	+	4696	143	102276768;	exon:851936-852080	Ad_2	2	296	MCM3AP
novel_circ_0008664	NW_005394684.1	251750	252882	-	1132	233	102278735;	exon:251751-251985	Ad_2	2	19	BOC
novel_circ_0006416	NW_005394069.1	517654	518228	-	574	268	102274015;	exon:517655-517776,exon:518079-518228	Ad_2	3	1934	SYNCRIP
novel_circ_0009667	NW_005395028.1	1445725	1463509	-	17784	195	n/a	intergenic_region:1445726-1445808,intergenic_region:1463394-1463509	Ad_2	2	5	--
novel_circ_0009513	NW_005394965.1	54813	58075	+	3262	214	102281743;	exon:54814-54932,exon:57977-58075	Ad_2	2	757	FAM73A
novel_circ_0006900	NW_005394150.1	237862	241883	+	4021	167	102283122;	exon:241170-241237,exon:241781-241883	Ad_2	2	84	LOC102283122
novel_circ_0006274	NW_005394043.1	2482863	2493986	-	11123	302	n/a	intergenic_region:2482864-2483061,intergenic_region:2493879-2493986	Ad_2	2	105	--
novel_circ_0006289	NW_005394043.1	812569	816142	-	3573	249	102287440;	exon:812570-812681,exon:816002-816142	Ad_2	3	228	LOC102287440
novel_circ_0006336	NW_005394055.1	855810	862876	-	7066	166	102265714;	exon:862709-862876	Ad_2	2	1674	FLNB
novel_circ_0004877	NW_005393715.1	680370	684413	-	4043	131	102275226;	exon:680371-680503	Ad_2	2	61	UBASH3B
novel_circ_0003139	NW_005393385.1	1673283	1676918	+	3635	183	102280385;	exon:1676734-1676918	Ad_2	3	111	USP13
novel_circ_0003148	NW_005393385.1	4914715	4919777	+	5062	253	102283091;	exon:4914716-4914869,exon:4919675-4919777	Ad_2	4	182	ATP11B
novel_circ_0005454	NW_005393848.1	2921430	2939342	-	17912	130	102265427;	exon:2921431-2921562	Ad_2	2	371	AKT3
novel_circ_0010799	NW_005395590.1	183775	184069	+	294	292	n/a	intergenic_region:183776-184069	Ad_2	4	5	--
novel_circ_0004544	NW_005393635.1	151412	158717	+	7305	281	n/a	intergenic_region:151413-151609,intergenic_region:158630-158717	Ad_2	2	23	--
novel_circ_0006754	NW_005394127.1	1712677	1726636	+	13959	130	102272761;	exon:1712678-1712777,exon:1716542-1716575	Ad_2	2	1386	DPM1
novel_circ_0006761	NW_005394127.1	2987698	3001410	+	13712	229	102279286;	exon:2998604-2998755,exon:3001330-3001410	Ad_2	3	959	PTGIS
novel_circ_0004548	NW_005393637.1	50993	64427	+	13434	374	102271524;	exon:50994-51154,exon:51843-51936,exon:64303-64427	Ad_2	3	279	MOB2
novel_circ_0002286	NW_005393244.1	2533109	2537747	-	4638	246	102286259;	exon:2533110-2533298,exon:2537687-2537747	Ad_2	3	851	DDX1
novel_circ_0002291	NW_005393244.1	2712376	2718210	+	5834	234	102286733;	exon:2712377-2712460,exon:2718057-2718210	Ad_2	2	134	NBAS
novel_circ_0011837	NW_005396541.1	1147	3647	+	2500	348	102274447;	exon:1148-1323,exon:3472-3647	Ad_2	3	115	ADAMTS5
novel_circ_0011135	NW_005395811.1	257715	260874	+	3159	135	n/a	intergenic_region:260738-260874	Ad_2	3	93	--
novel_circ_0003306	NW_005393406.1	122714	123553	+	839	190	102275884;	exon:122715-122784,exon:123430-123553	Ad_2	3	35803	SERPINE1
novel_circ_0003315	NW_005393406.1	2535373	2537938	+	2565	344	102274754;	exon:2535374-2535561,exon:2537696-2537760,exon:2537842-2537938	Ad_2	5	3276	EIF4H
novel_circ_0011317	NW_005395869.1	702325	705043	+	2718	308	102283921;	exon:702326-702470,exon:704877-705043	Ad_2	2	260	ANKIB1
novel_circ_0006421	NW_005394070.1	1647776	1656999	+	9223	363	102282003;	exon:1647777-1647990,exon:1656847-1656999	Ad_2	2	117	AHI1
novel_circ_0010538	NW_005395452.1	925173	927184	-	2011	256	102269213;	exon:925174-925343,exon:927095-927184	Ad_2	2	148	TRPA1
novel_circ_0009056	NW_005394816.1	468089	476476	-	8387	369	102287641;	exon:468090-468234,exon:476249-476476	Ad_2	3	24	LOC102287641
novel_circ_0012022	NW_005396812.1	141468	145125	-	3657	175	n/a	intergenic_region:141469-141645	Ad_2	2	0	--
novel_circ_0011272	NW_005395861.1	171081	173231	+	2150	270	102265852;	exon:171082-171182,exon:171391-171475,exon:173142-173231	Ad_2	2	141	DOLPP1
novel_circ_0008885	NW_005394742.1	23441	34797	-	11356	212	102270218;	exon:23442-23531,exon:24424-24549	Ad_2	3	197	LOC102270218
novel_circ_0008889	NW_005394742.1	83769	98736	+	14967	176	102270507;	exon:83770-83888,exon:94611-94671	Ad_2	3	186	NPAT
novel_circ_0001970	NW_005393186.1	1106814	1107173	+	359	266	102265105;	exon:1106815-1106976,exon:1107066-1107173	Ad_2	3	1990	COL1A1
novel_circ_0001976	NW_005393186.1	126966	129305	-	2339	73	102274260;	exon:129231-129305	Ad_2	5	495	UTP18
novel_circ_0007575	NW_005394323.1	2024952	2031573	+	6621	141	102264972;	intron:2024953-2025095	Ad_2	2	331	KLHL7
novel_circ_0007583	NW_005394323.1	2533389	2536616	-	3227	253	102267315;	exon:2533390-2533466,exon:2536437-2536616	Ad_2	3	274	DBF4
novel_circ_0005918	NW_005393938.1	593247	606012	+	12765	296	102273908;	exon:593248-593381,exon:603288-603356,exon:605914-606012	Ad_2	2	179	POC1A
novel_circ_0009922	NW_005395074.1	640184	640799	+	615	613	102287844;	exon:640185-640799	Ad_2	4	3	OVGP1
novel_circ_0000332	NW_005392904.1	832651	842945	-	10294	341	102272134;	exon:832652-832732,exon:837123-837212,exon:840736-840822,exon:842855-842945	Ad_2	3	1022	KTN1
novel_circ_0005821	NW_005393915.1	1831870	1836144	+	4274	239	102287815;	exon:1831871-1831929,exon:1835961-1836144	Ad_2	3	407	ACAP2
novel_circ_0010187	NW_005395228.1	491863	502363	+	10500	243	102275369;	exon:498569-498668,exon:502217-502363	Ad_2	3	123	ACVR1
novel_circ_0012051	NW_005396868.1	21127	24206	-	3079	314	102283286;	exon:21128-21286,exon:24048-24206	Ad_2	4	1269	ETFB
novel_circ_0001768	NW_005393154.1	1927584	1932232	+	4648	215	102277840;	exon:1927585-1927801	Ad_2	2	229	LRP6
novel_circ_0012098	NW_005397036.1	46861	47494	+	633	631	102285419;	exon:46862-47494	Ad_2	11	108	LOC102285419
novel_circ_0004253	NW_005393585.1	2371122	2388414	-	17292	397	102266450;	exon:2371123-2371278,exon:2388170-2388414	Ad_2	3	758	FRMD6
novel_circ_0000223	NW_005392877.1	258585	259238	-	653	345	102286612;	exon:258586-258799,exon:259104-259238	Ad_2	2	14	NEIL3
novel_circ_0004933	NW_005393741.1	420217	420420	-	203	201	102278521;	exon:420218-420420	Ad_2	2	1590	DDX24
novel_circ_0008794	NW_005394721.1	436379	454469	+	18090	81	n/a	intergenic_region:454387-454469	Ad_2	4	21	--
novel_circ_0011389	NW_005395969.1	290603	308257	-	17654	347	102266250;	exon:290604-290724,exon:294936-294991,exon:295835-295935,exon:308181-308257	Ad_2	2	1046	USO1
novel_circ_0007001	NW_005394172.1	1034565	1034792	-	227	225	102287157;	intron:1034566-1034792	Ad_2	3	1	RASL12
novel_circ_0002973	NW_005393364.1	173116	178336	-	5220	191	102271415;	exon:173117-173225,exon:178251-178336	Ad_2	3	1236	NDUFA10
novel_circ_0008638	NW_005394676.1	93221	95211	-	1990	142	102265538;	exon:93222-93365	Ad_2	4	446	IBTK
novel_circ_0009633	NW_005395015.1	828014	841775	+	13761	125	102268372;	exon:841649-841775	Ad_2	2	68	NRF1
novel_circ_0009638	NW_005395015.1	876198	883315	+	7117	123	102268372;	exon:883191-883315	Ad_2	3	71	NRF1
novel_circ_0004942	NW_005393743.1	3071610	3072269	+	659	198	102238575;	intron:3071611-3071725,intron:3072183-3072269	Ad_2	3	288	--
novel_circ_0000867	NW_005392998.1	700615	703949	-	3334	193	102268199;	exon:702559-702673,exon:703868-703949	Ad_2	2	3072	SYTL2
novel_circ_0010471	NW_005395403.1	265199	266238	-	1039	163	102278478;	exon:265200-265364	Ad_2	3	2492	FLOT1
novel_circ_0005277	NW_005393818.1	1051742	1065173	+	13431	163	n/a	intergenic_region:1065009-1065173	Ad_2	2	43	--
novel_circ_0001962	NW_005393183.1	735965	750101	+	14136	292	102270744;	exon:735966-736003,exon:736204-736329,exon:749968-750101	Ad_2	2	51302	TPM1
novel_circ_0010271	NW_005395275.1	1365609	1374902	-	9293	308	102282309;	exon:1365610-1365732,exon:1367053-1367127,exon:1374787-1374902	Ad_2	3	336	DNAJC13
novel_circ_0000593	NW_005392949.1	286067	286891	+	824	248	102285296;	exon:286068-286209,exon:286782-286891	Ad_2	3	59	DYNC2H1
novel_circ_0003727	NW_005393465.1	1046794	1047044	+	250	248	n/a	intergenic_region:1046795-1047044	Ad_2	2	83	--
novel_circ_0005371	NW_005393843.1	4831535	4836277	-	4742	154	102281260;	exon:4831536-4831691	Ad_2	3	408	ADGRA3
novel_circ_0001662	NW_005393133.1	1236439	1253967	-	17528	83	n/a	intergenic_region:1253883-1253967	Ad_2	4	58	--
novel_circ_0005095	NW_005393782.1	1821970	1828689	-	6719	331	n/a	intergenic_region:1821971-1822161,intergenic_region:1828546-1828689	Ad_2	2	154	--
novel_circ_0005100	NW_005393782.1	436730	440216	+	3486	310	102284237;	exon:436731-436896,exon:438602-438655,exon:440121-440216	Ad_2	2	329	MYO1D
novel_circ_0007331	NW_005394238.1	808026	830223	+	22197	241	102280702;	intron:808027-808269	Ad_2	3	257	VSTM4
novel_circ_0000594	NW_005392951.1	150499	156683	+	6184	384	102266327;	exon:150500-150692,exon:156489-156683	Ad_2	3	3	DNAH12
novel_circ_0008069	NW_005394506.1	368944	382834	+	13890	417	102280235;	exon:368945-369120,exon:376207-376307,exon:382689-382834	Ad_2	2	360	DENND4C
novel_circ_0011112	NW_005395779.1	1044	4727	-	3683	260	n/a	intergenic_region:1045-1167,intergenic_region:2017-2157	Ad_2	2	201	--
novel_circ_0006919	NW_005394153.1	84221	107297	-	23076	385	102265905;	exon:104674-104760,exon:107170-107297,exon:84222-84397	Ad_2	3	270	LOC102265905
novel_circ_0006912	NW_005394151.1	182863	191910	+	9047	166	102286671;	exon:191743-191910	Ad_2	4	101	MANBA
novel_circ_0008206	NW_005394556.1	1145106	1145302	-	196	194	102280325;	exon:1145107-1145302	Ad_2	2	56	SRGAP1
novel_circ_0011107	NW_005395771.1	145642	147684	-	2042	266	102275949;	exon:145643-145693,exon:147466-147684	Ad_2	2	220	UBE2E3
novel_circ_0010860	NW_005395614.1	1188064	1206634	+	18570	193	102272798;	exon:1188065-1188166,exon:1206540-1206634	Ad_2	4	802	USP16
novel_circ_0004746	NW_005393697.1	1601570	1606376	-	4806	142	102275981;	exon:1606233-1606376	Ad_2	2	156	PUM2
novel_circ_0006564	NW_005394088.1	1578199	1590964	+	12765	122	102267876;	exon:1578200-1578323	Ad_2	2	739	TTC37
novel_circ_0009191	NW_005394851.1	1668930	1673232	+	4302	267	102269018;	exon:1668931-1669057,exon:1673089-1673232	Ad_2	2	281	VPS13B
novel_circ_0000656	NW_005392966.1	25450	25945	+	495	493	102272507;	exon:25451-25945	Ad_2	4	24	LOC102272507
novel_circ_0006751	NW_005394126.1	2286946	2287295	-	349	205	102271262;	exon:2286947-2287076,exon:2287217-2287295	Ad_2	2	67	PHKA1
novel_circ_0002479	NW_005393277.1	2208333	2209084	-	751	196	102271975;	exon:2208334-2208426,exon:2208978-2209084	Ad_2	2	367	STXBP3
novel_circ_0007747	NW_005394385.1	1050693	1053462	+	2769	373	102269574;	intron:1050694-1050797,intron:1053190-1053462	Ad_2	3	185	MAN1A1
novel_circ_0010814	NW_005395599.1	199071	212652	-	13581	232	102281860;	intron:199072-199305	Ad_2	2	1118	MACF1
novel_circ_0006203	NW_005394029.1	1088161	1109132	-	20971	100	102275046;	exon:1088162-1088263	Ad_2	4	120	ASH1L
novel_circ_0001742	NW_005393150.1	303971	306211	-	2240	327	n/a	intergenic_region:303972-304124,intergenic_region:304765-304876,intergenic_region:306144-306211	Ad_2	3	287	--
novel_circ_0001811	NW_005393164.1	4475596	4487763	-	12167	324	102279990;	exon:4475597-4475735,exon:4479769-4479837,exon:4487642-4487763	Ad_2	3	673	HDDC2
novel_circ_0001831	NW_005393164.1	559979	567609	-	7630	265	102276617;	exon:559980-560107,exon:567469-567609	Ad_2	2	139	TBC1D32
novel_circ_0004408	NW_005393608.1	3844424	3867535	+	23111	179	102277296;	exon:3844425-3844524,exon:3867453-3867535	Ad_2	6	144	ZFYVE9
novel_circ_0004411	NW_005393608.1	3866166	3867535	+	1369	366	102277296;	exon:3866167-3866391,exon:3866567-3866630,exon:3867453-3867535	Ad_2	4	147	ZFYVE9
novel_circ_0000191	NW_005392875.1	309297	320603	+	11306	260	102280054;	exon:314295-314438,exon:320484-320603	Ad_2	2	2079	SEC11A
novel_circ_0000202	NW_005392875.1	522604	533024	+	10420	308	102281381;	exon:522605-522813,exon:532922-533024	Ad_2	3	3144	IQGAP1
novel_circ_0009375	NW_005394902.1	212005	231082	+	19077	158	102265637;	exon:230923-231082	Ad_2	2	106	LOC102265637
novel_circ_0006303	NW_005394047.1	1084253	1087232	+	2979	430	102277024;	exon:1084254-1084562,exon:1087108-1087232	Ad_2	2	542	SLC39A13
novel_circ_0006170	NW_005394013.1	297215	299852	+	2637	296	102283028;	exon:297216-297313,exon:299651-299852	Ad_2	2	313	RRP15
novel_circ_0009419	NW_005394918.1	1023369	1032959	-	9590	414	102273652;	exon:1023370-1023459,exon:1026631-1026726,exon:1030770-1030886,exon:1032841-1032959	Ad_2	3	34	TMEM120B
novel_circ_0010995	NW_005395675.1	143541	150096	-	6555	157	102283546;	exon:149938-150096	Ad_2	4	173	NHLRC3
novel_circ_0009471	NW_005394943.1	628896	638320	+	9424	173	102265263;	exon:628897-629071	Ad_2	2	117	LOC102265263
novel_circ_0002848	NW_005393334.1	257572	258704	-	1132	346	102269430;	exon:257573-257636,exon:257915-258077,exon:258580-258704	Ad_2	2	150	REPS1
novel_circ_0005402	NW_005393844.1	2715910	2716820	-	910	145	102265894;	exon:2716674-2716820	Ad_2	2	112	VPS11
novel_circ_0009050	NW_005394815.1	394492	395845	-	1353	129	102285002;	exon:395715-395845	Ad_2	4	223	TANC1
novel_circ_0011888	NW_005396603.1	148591	157986	+	9395	283	102265970;	intron:148592-148718,intron:157827-157986	Ad_2	4	552	MSRB3
novel_circ_0004051	NW_005393538.1	963163	964105	+	942	416	102281243;	exon:963164-963349,exon:963872-964105	Ad_2	5	113	ATRN
novel_circ_0010782	NW_005395570.1	170131	171023	+	892	172	102282973;	exon:170850-171023	Ad_2	2	27	CFAP53
novel_circ_0006052	NW_005393965.1	775018	775685	+	667	162	102271438;	exon:775522-775685	Ad_2	2	117	ELL
novel_circ_0003942	NW_005393512.1	1541851	1553696	-	11845	172	102286371;	exon:1553523-1553696	Ad_2	4	97	DHX57
novel_circ_0002030	NW_005393191.1	125220	126187	-	967	309	n/a	intergenic_region:125221-125398,intergenic_region:126053-126187	Ad_2	2	32	--
novel_circ_0012073	NW_005396918.1	573338	581341	-	8003	181	n/a	intergenic_region:573339-573521	Ad_2	2	14	--
novel_circ_0006080	NW_005393977.1	208259	220793	-	12534	187	102284710;	exon:208260-208448	Ad_2	4	167	PTPRF
novel_circ_0008977	NW_005394775.1	590885	591790	+	905	223	102265736;	exon:590886-591000,exon:591679-591790	Ad_2	2	151	RTF1
novel_circ_0005049	NW_005393777.1	405819	410388	-	4569	362	102274861;	intron:405820-405958,intron:410162-410388	Ad_2	3	16	RCAN2
novel_circ_0003708	NW_005393463.1	1116037	1121539	-	5502	412	102273891;	exon:1116038-1116178,exon:1119211-1119295,exon:1121348-1121539	Ad_2	3	38	SYNJ1
novel_circ_0006006	NW_005393959.1	1703016	1704163	-	1147	244	102270305;	exon:1703017-1703129,exon:1704029-1704163	Ad_2	2	120	KIF13A
novel_circ_0006013	NW_005393959.1	3854635	3859854	+	5219	110	n/a	intergenic_region:3859743-3859854	Ad_2	2	20	--
novel_circ_0003689	NW_005393461.1	1497115	1507710	+	10595	289	102270470;	exon:1497116-1497220,exon:1501395-1501485,exon:1507612-1507710	Ad_2	3	89	TMEM245
novel_circ_0003700	NW_005393461.1	197831	211599	+	13768	62	102269908;	exon:211536-211599	Ad_2	3	56	SVEP1
novel_circ_0006673	NW_005394097.1	606163	615521	+	9358	436	102271912;	exon:606164-606258,exon:611246-611414,exon:613408-613505,exon:615440-615521	Ad_2	2	223	SHTN1
novel_circ_0008506	NW_005394636.1	625215	650675	+	25460	348	102282106;	exon:625216-625316,exon:627065-627183,exon:650542-650675	Ad_2	5	312	GUCY1B3
novel_circ_0010897	NW_005395626.1	60725	78394	-	17669	163	102283917;	exon:60726-60890	Ad_2	4	69	FANCC
novel_circ_0003793	NW_005393479.1	501533	508147	+	6614	237	102266846;	exon:501534-501635,exon:508009-508147	Ad_2	3	1	GRID1
novel_circ_0011636	NW_005396246.1	206044	210848	-	4804	307	102274829;	exon:206045-206180,exon:210282-210362,exon:210753-210848	Ad_2	2	20	AP1G2
novel_circ_0001027	NW_005393020.1	1501062	1502598	+	1536	331	n/a	intergenic_region:1501063-1501195,intergenic_region:1502397-1502598	Ad_2	3	85	--
novel_circ_0003769	NW_005393469.1	918635	929819	+	11184	204	102273512;	exon:924633-924740,exon:929720-929819	Ad_2	2	463	KPNA1
novel_circ_0010580	NW_005395486.1	398705	423128	+	24423	252	102273558;	exon:398706-398851,exon:423019-423128	Ad_2	3	23	DNA2
novel_circ_0010583	NW_005395486.1	452821	466651	+	13830	193	102273842;	exon:452822-452923,exon:466557-466651	Ad_2	3	251	RUFY2
novel_circ_0004057	NW_005393546.1	153013	154166	-	1153	145	n/a	intergenic_region:154020-154166	Ad_2	2	5	--
novel_circ_0004064	NW_005393546.1	662186	664504	-	2318	71	102238572;	intron:664432-664504	Ad_2	3	11840	--
novel_circ_0001138	NW_005393038.1	1435285	1439517	-	4232	136	n/a	intergenic_region:1439380-1439517	Ad_2	2	14	--
novel_circ_0006920	NW_005394155.1	430722	449656	+	18934	287	n/a	intergenic_region:430723-430886,intergenic_region:449530-449656	Ad_2	3	40	--
novel_circ_0000645	NW_005392962.1	1818732	1829506	+	10774	364	102277356;	intron:1818733-1818835,intron:1819999-1820186,intron:1829428-1829506	Ad_2	2,3,2	46,48,23	LOC102277356
novel_circ_0002944	NW_005393352.1	2593147	2600186	+	7039	248	102286360;	exon:2599937-2600186	Ad_2	6,6,2	251268209	DTWD1
novel_circ_0002624	NW_005393303.1	1134765	1135667	-	902	341	102271785;	exon:1134766-1134894,exon:1135452-1135667	Ad_2	2,3,3	63,57,49	SRGAP2
novel_circ_0007641	NW_005394338.1	999240	1002546	+	3306	163	102269845;	exon:999241-999405	Ad_2	4,3,3	49,50,54	ALMS1
novel_circ_0008408	NW_005394603.1	1328926	1332852	-	3926	207	102269761;	exon:1328927-1329135	Ad_2	6,3,3	129311651028	EIF3A
novel_circ_0004663	NW_005393665.1	714436	721173	+	6737	155	102270185;	exon:714437-714593	Ad_2	2,3,3	18391744802	NCKAP1
novel_circ_0010163	NW_005395219.1	1337296	1349417	-	12121	373	102264330;	exon:1337297-1337492,exon:1349237-1349417	Ad_2	2,3,2	114,75,71	ERCC4
novel_circ_0006169	NW_005394013.1	294487	299852	+	5365	273	102283028;	exon:294488-294762	Ad_2	7,6,2	413409299	RRP15
novel_circ_0002555	NW_005393296.1	3938860	3950876	+	12016	211	102265218;	exon:3938861-3938944,exon:3950746-3950876	Ad_2	2,2,2,5	47,45,38,48	SCAF8
novel_circ_0006366	NW_005394063.1	1666511	1681976	+	15465	154	102284331;	exon:1666512-1666601,exon:1681909-1681976	Ad_2	2,4,5,3	243199161180	CLOCK
novel_circ_0011430	NW_005396028.1	1374618	1384276	-	9658	171	102285310;	intron:1374619-1374791	Ad_2	3,5,3,4	266311482435	GPC6
novel_circ_0006901	NW_005394150.1	237862	249580	+	11718	199	102283122;	exon:249019-249150,exon:249510-249580	Ad_2	3,8,2,4	40,51,55,39	LOC102283122
novel_circ_0010065	NW_005395157.1	287193	317131	+	29938	224	102268003;	exon:287194-287307,exon:317018-317131	Ad_2	2,2,3,4	150107145115	DCAF10
novel_circ_0001422	NW_005393074.1	673604	685979	-	12375	94	102281387;	exon:682728-682752,exon:685907-685979	Ad_2	4,3,6,9	143,128,106,92	FCHO2
novel_circ_0000348	NW_005392905.1	286527	298796	-	12269	234	102273550;	exon:286528-286634,exon:298666-298796	Ad_2	2,2,2,4	214199178153	WDR44
novel_circ_0005735	NW_005393900.1	234080	251147	+	17067	323	102269556;	exon:234081-234167,exon:246057-246229,exon:251079-251147	Ad_2	2,2,4,3	54,46,42,45	SOX5
novel_circ_0009227	NW_005394869.1	587169	610724	-	23555	281	102266027;	exon:587170-587309,exon:610580-610724	Ad_2	3,3,3,2	343270344342	CDH2
novel_circ_0003553	NW_005393436.1	1753747	1759132	-	5385	328	102272651;	exon:1753748-1753913,exon:1758967-1759132	Ad_2	4,5,6,2	422396463453	EDEM3
novel_circ_0005775	NW_005393909.1	1728842	1732165	-	3323	274	102268431;	exon:1728843-1728970,exon:1732016-1732165	Ad_2	2,4,6,4	308277379358	CHD1
novel_circ_0000207	NW_005392875.1	532921	539534	+	6613	222	102281381;	exon:532922-533024,exon:539412-539534	Ad_2	3,2,6,4	3455287416571660	IQGAP1
novel_circ_0002230	NW_005393226.1	2229809	2241464	-	11655	127	102272531;	exon:2229810-2229938	Ad_2	2,7,3,2	402364303228	CHD9
novel_circ_0012184	NW_005397617.1	332567	356287	+	23720	347	102272074;	exon:332568-332701,exon:337971-338059,exon:355592-355624,exon:356189-356287	Ad_2	5,6,4	704707303	UACA
novel_circ_0003031	NW_005393370.1	517157	524198	+	7041	378	102283006;	exon:517158-517365,exon:524025-524198	Ad_2	3,5,3	320429123144	CLTC
novel_circ_0010630	NW_005395518.1	777838	780979	+	3141	351	102286236;	exon:777839-778042,exon:778868-778948,exon:780908-780979	Ad_2	2,2,5	63,49,51	ERG
novel_circ_0011333	NW_005395898.1	437329	453201	+	15872	231	102287770;	exon:452969-453201	Ad_2	3,2,2	644569474	PPP6R3
novel_circ_0004024	NW_005393533.1	269280	270606	+	1326	306	102284497;	exon:269281-269399,exon:270416-270606	Ad_2	3,2,3	6,5,3	HIF3A
novel_circ_0004949	NW_005393748.1	415428	416592	+	1164	342	102265235;	exon:415429-415488,exon:415790-415927,exon:416443-416592	Ad_2	5,2,5	230193165	SLBP
novel_circ_0005300	NW_005393823.1	251096	264170	+	13074	275	102283482;	exon:251097-251189,exon:263985-264170	Ad_2	2,2,4	269277313	DCAF6
novel_circ_0009923	NW_005395076.1	16326	25200	-	8874	417	102266221;	exon:16327-16460,exon:20113-20234,exon:25034-25200	Ad_2	2,7,3	156,141,69	COQ2
novel_circ_0008240	NW_005394559.1	180433	201827	+	21394	233	102285745;	exon:196435-196548,exon:201705-201827	Ad_2	4,4,4	85,90,64	THADA
novel_circ_0004769	NW_005393697.1	5080233	5087426	-	7193	451	102278433;	exon:5080234-5080336,exon:5081746-5081899,exon:5082256-5082305,exon:5087275-5087426	Ad_2	2,2,8	43,57,72	ATAD2B
novel_circ_0003589	NW_005393438.1	600062	602130	+	2068	279	102278510;	exon:600063-600169,exon:601181-601217,exon:601990-602130	Ad_2	2,2,2	228186239	LOC102278510
novel_circ_0003864	NW_005393494.1	1094061	1100574	-	6513	112	102271989;	exon:1094062-1094175	Ad_2	4,5,2	237214134	SMCHD1
novel_circ_0009833	NW_005395062.1	461278	479629	-	18351	348	102282393;	exon:461279-461376,exon:473024-473123,exon:476733-476795,exon:479535-479629	Ad_2	2,4,4,4	191200174153	MYO9A
novel_circ_0000689	NW_005392974.1	641800	649562	-	7762	323	102264717;	exon:641801-641915,exon:646381-646474,exon:649443-649562	Ad_2	3,2,2,3	1,3,3,1	LOC102264717
novel_circ_0001224	NW_005393052.1	1057583	1073821	-	16238	380	102282789;	exon:1057584-1057707,exon:1062649-1062756,exon:1073668-1073821	Ad_2	3,4,2,3	20551794534522	ANLN
novel_circ_0008094	NW_005394513.1	85814	90417	+	4603	330	n/a	intergenic_region:85815-85987,intergenic_region:90257-90417	Ad_2	6,5,7,3	812690820782	--
novel_circ_0010737	NW_005395553.1	415737	421908	-	6171	216	102277729;	exon:415738-415814,exon:421766-421908	Ad_2	4,2,2,4	281296498586	OSMR
novel_circ_0007012	NW_005394172.1	1416328	1426334	-	10006	243	102264776;	exon:1416329-1416474,exon:1426234-1426334	Ad_2	3,3,3,6	319276246222	DPP8
novel_circ_0002614	NW_005393302.1	1710866	1714270	-	3404	300	102267283;	exon:1710867-1710994,exon:1714095-1714270	Ad_2	4,2,4,2	9,23,17,14	TMEM131
novel_circ_0003594	NW_005393444.1	1319085	1335154	-	16069	298	102277002;	exon:1319086-1319229,exon:1334997-1335154	Ad_2	4,4,12,8,8	61,81,88,120,95	LOC102277002
novel_circ_0012079	NW_005396940.1	377068	380103	+	3035	320	102286078;	exon:377069-377124,exon:379179-379293,exon:379949-380103	Ad_2	3,3,4,10,2	362376346412340	SMARCC1
novel_circ_0006457	NW_005394071.1	609960	611522	-	1562	170	102284154;	exon:611351-611522	Ad_2	5,2,6,8,4	178,167,122,98,100	DHTKD1
novel_circ_0008905	NW_005394749.1	96396	98021	-	1625	323	n/a	intergenic_region:96397-96517,intergenic_region:96963-97096,intergenic_region:97948-98021	Ad_2	2,2,5,7,7	6,9,11,6,14	--
novel_circ_0001161	NW_005393044.1	475060	494237	+	19177	220	102282886;	exon:475061-475186,exon:494140-494237	Ad_2	2,4,4,6,4	191171153178163	GCFC2
novel_circ_0010775	NW_005395568.1	158190	158978	-	788	786	102279033;	exon:158191-158978	Ad_2	67,56,49,53,30	66,75,107,107,117	CEP85L
novel_circ_0001900	NW_005393179.1	1080257	1089755	+	9498	159	102285311;	exon:1089595-1089755	Ad_2	3,4,3,3,2	80,94,187,196,182	REV3L
novel_circ_0001945	NW_005393179.1	998257	1006583	-	8326	523	n/a	intergenic_region:1001113-1001219,intergenic_region:1002005-1002222,intergenic_region:1006506-1006583,intergenic_region:998258-998385	Ad_2	4,2,16,15,8	80,84,83,85,128	--
novel_circ_0009808	NW_005395059.1	92814	101461	-	8647	311	102277918;	exon:101277-101461,exon:92815-92944	Ad_2	3,2,2,5,3	324266314272286	TNIK
novel_circ_0006657	NW_005394095.1	1454732	1458336	+	3604	398	102269173;	exon:1454733-1454922,exon:1458125-1458336	Ad_2	2,2,5,4,4	775670368394317	UBR5
novel_circ_0007081	NW_005394175.1	1947884	1951661	+	3777	270	102278903;	exon:1947885-1947971,exon:1949985-1950081,exon:1951570-1951661	Ad_2	6,2,3,5,9	305298158168146	LOC102278903
novel_circ_0004316	NW_005393599.1	2663004	2678044	+	15040	151	102265512;	exon:2663005-2663157	Ad_2	5,3,4,9,3	208192138148156	OXR1
novel_circ_0004538	NW_005393631.1	1442064	1445361	+	3297	129	102284314;	exon:1445231-1445361	Ad_2	3,7,6,2,2	2.86125e+19	MMADHC
novel_circ_0005684	NW_005393886.1	420220	424287	-	4067	97	102270596;	exon:420221-420319	Ad_2	2,4,2,2,3	313250139130126	FRYL
novel_circ_0004578	NW_005393644.1	856793	883163	+	26370	497	102273323;	exon:856794-856961,exon:881034-881174,exon:882970-883163	Ad_2	3,2,2,5,3	158,137,87,110,105	ERC1
novel_circ_0004881	NW_005393723.1	134853	148459	+	13606	207	102286190;	exon:134854-134948,exon:148344-148459	Ad_2	2,7,5,7,4	170181233239234	GOLGB1
novel_circ_0003167	NW_005393387.1	1298261	1312615	-	14354	305	102271510;	exon:1298262-1298413,exon:1301927-1301987,exon:1312518-1312615	Ad_2	3,3,5,3,8	157236153175172	NEK1
novel_circ_0010890	NW_005395624.1	244208	273819	-	29611	330	n/a	intergenic_region:244209-244298,intergenic_region:273576-273819	Ad_2	3,4,10,12,5	30,27,87,101,107	--
novel_circ_0011918	NW_005396609.1	88204	109695	-	21491	134	102273686;	exon:109560-109695	Ad_2	2,2,4,8,2	408411302306356	NMT2
novel_circ_0000861	NW_005392994.1	900207	901383	+	1176	396	102284096;	exon:900208-900306,exon:900895-901028,exon:901215-901383	Ad_2	3,2,5,6,5	212180182189190	HUWE1
novel_circ_0004121	NW_005393556.1	545587	559809	-	14222	62	102270004;	exon:559746-559809	Ad_2	2,3,11,9,4	121124191210195	DICER1
novel_circ_0004920	NW_005393735.1	1877477	1882188	-	4711	237	102266372;	exon:1877478-1877516,exon:1881987-1882188	Ad_2	3,2,3,9,3	128183147161149	COBLL1
novel_circ_0010920	NW_005395630.1	291197	319017	+	27820	496	102286912;	exon:291198-291346,exon:315154-315292,exon:318714-318837,exon:318926-319017	Ad_2	3,5,8,16,11	87,64,56,60,60	ARID2
novel_circ_0003209	NW_005393395.1	57274	62486	-	5212	298	102271417;	exon:57275-57425,exon:62336-62486	Ad_2	2,3,6,3,3	79,79,62,53,45	ZMYM6
novel_circ_0003057	NW_005393371.1	655692	670461	+	14769	475	102271047;	exon:655693-655861,exon:668917-669060,exon:670294-670461	Ad_2	2,2,3,2,6	6.11576e+17	IL1R1
novel_circ_0005064	NW_005393779.1	141150	166518	+	25368	205	n/a	intergenic_region:166312-166518	Ad_2	7,3,10,8,10	73,87,69,102,102	--
novel_circ_0002088	NW_005393202.1	534032	560697	+	26665	322	102266421;	exon:534033-534138,exon:540200-540309,exon:548946-549057	Ad_2	4,7,6,12,7	189,218,55,74,61	EXOC6
novel_circ_0010846	NW_005395602.1	184649	233417	+	48768	435	102286530;	exon:184650-184852,exon:230104-230226,exon:233303-233417	Ad_2	5,5,3,5	11941150781861	MAN2A1
novel_circ_0007973	NW_005394473.1	2319548	2332555	-	13007	89	102270206;	exon:2319549-2319639	Ad_2	2,3,2,2	149,163,111,91	PAN3
novel_circ_0009448	NW_005394936.1	714306	723586	-	9280	261	102279869;	exon:714307-714466,exon:723482-723586	Ad_2	3,3,4,2	1,2,1,2	MED12L
novel_circ_0004130	NW_005393558.1	165074	169131	-	4057	333	102273998;	exon:165075-165227,exon:166084-166142,exon:169005-169131	Ad_2	3,4,3,5	117,109,91,93	ZNF786
novel_circ_0002506	NW_005393279.1	792027	823927	-	31900	487	102278692;	exon:792028-792145,exon:803091-803214,exon:823677-823927	Ad_2	6,3,4,5	140712478231013	JAK2
novel_circ_0008910	NW_005394756.1	156282	160189	-	3907	207	102285366;	intron:156283-156390,intron:157058-157160	Ad_2	2,2,4,4	44,39,16,16	LOC102285366
novel_circ_0008028	NW_005394486.1	219889	223072	+	3183	281	102285273;	exon:219890-220030,exon:222929-223072	Ad_2	3,2,2,2	127120111146	STX16
novel_circ_0010013	NW_005395138.1	728447	742861	-	14414	437	n/a	intergenic_region:728448-728564,intergenic_region:735892-736047,intergenic_region:738414-738483,intergenic_region:742760-742861	Ad_2	2,2,4,3	68,55,60,91	--
novel_circ_0004882	NW_005393723.1	136342	148459	+	12117	265	102286190;	exon:136343-136495,exon:148344-148459	Ad_2	3,3,3	193203201	GOLGB1
novel_circ_0010037	NW_005395147.1	331682	341025	-	9343	193	n/a	intergenic_region:331683-331877	Ad_2	3,2,3	400361351	--
novel_circ_0011049	NW_005395727.1	165090	167641	+	2551	73	102266626;	exon:167567-167641	Ad_2	5,2,3	82,77,38	FOXJ2
novel_circ_0005372	NW_005393843.1	4831535	4856751	-	25216	294	102281260;	exon:4831536-4831691,exon:4852610-4852681,exon:4856680-4856751	Ad_2	4,4,4	340296264	ADGRA3
novel_circ_0009909	NW_005395069.1	584326	607436	+	23110	146	102280720;	intron:584327-584474	Ad_2	4,4,2	137118186	B3GALNT2
novel_circ_0010643	NW_005395522.1	311067	320493	-	9426	161	102267186;	exon:320331-320493	Ad_2	2,3,2	73,52,25	KMT2C
novel_circ_0011658	NW_005396260.1	481255	481772	+	517	515	102283650;	exon:481256-481772	Ad_2	3,4,5	110102260	CFLAR
novel_circ_0011986	NW_005396719.1	77691	79639	+	1948	130	102269426;	intron:79508-79639	Ad_2	5,4	114,90	LOC102269426
novel_circ_0007497	NW_005394288.1	1402121	1420510	+	18389	440	102268900;	exon:1402122-1402275,exon:1405575-1405669,exon:1408979-1409069,exon:1420403-1420510	Ad_2	4,3	383319	RNF125
novel_circ_0000724	NW_005392976.1	948269	949945	+	1676	199	102287478;	exon:948270-948405,exon:949879-949945	Ad_2	6,2	25,19	ANKRD13B
novel_circ_0010182	NW_005395225.1	26060	29235	-	3175	335	102270331;	exon:26061-26277,exon:29114-29235	Ad_2	2,2	359327	DBT
novel_circ_0005497	NW_005393853.1	215820	223644	+	7824	168	102284599;	exon:223475-223644	Ad_2	2,6	1019924	2018-03-07
novel_circ_0011694	NW_005396358.1	57014	57318	+	304	302	102280839;	exon:57015-57318	Ad_2	6,2	69,81	TXLNG
novel_circ_0002013	NW_005393188.1	2868098	2877474	-	9376	455	102268032;	exon:2868099-2868250,exon:2869456-2869532,exon:2876598-2876731,exon:2877375-2877474	Ad_2	3,3	25962363	HSPA4
novel_circ_0010977	NW_005395665.1	283525	289626	+	6101	153	102272801;	exon:289472-289626	Ad_2	3,3	655603	KATNA1
novel_circ_0006056	NW_005393973.1	596218	604722	+	8504	172	102276375;	intron:604549-604722	Ad_2	2,2	10,18	LARGE
novel_circ_0007202	NW_005394205.1	1800866	1801464	-	598	289	102277030;	exon:1800867-1801048,exon:1801354-1801464	Ad_2	2,2	22102015	TCP1
novel_circ_0001504	NW_005393103.1	3361304	3364770	-	3466	235	102281111;	exon:3361305-3361435,exon:3361841-3361893,exon:3364714-3364770	Ad_2	2,2	41523407	ITGAV
novel_circ_0010162	NW_005395219.1	1335808	1349417	-	13609	579	102264330;	exon:1335809-1336016,exon:1337297-1337492,exon:1349237-1349417	Ad_2	2,6	111,77	ERCC4
novel_circ_0008729	NW_005394695.1	444337	447940	+	3603	363	102269939;	intron:444338-444479,intron:447716-447940	Ad_2	2,2	54,45	LOC102269939
novel_circ_0002048	NW_005393197.1	621850	637695	-	15845	269	102277556;	exon:621851-621998,exon:637571-637695	Ad_2	2,2	362363	TJP1
novel_circ_0009777	NW_005395055.1	1759815	1761962	-	2147	485	102272697;	exon:1759816-1759931,exon:1760277-1760348,exon:1760780-1760924,exon:1761803-1761962	Ad_2	2,3	11551165	IARS2
novel_circ_0001046	NW_005393020.1	2249239	2258578	-	9339	381	n/a	intergenic_region:2249240-2249378,intergenic_region:2253134-2253275,intergenic_region:2258473-2258578	Ad_2	6,3	123120	--
novel_circ_0001258	NW_005393052.1	3856201	3865016	-	8815	393	102286340;	exon:3856202-3856331,exon:3857001-3857184,exon:3864932-3865016	Ad_2	5,3,2,2	79,90,69,73	BBS9
novel_circ_0002490	NW_005393279.1	1162200	1164421	+	2221	235	102279433;	exon:1162201-1162320,exon:1164303-1164421	Ad_2	6,2,2,2	126211511172690	AK3
novel_circ_0006312	NW_005394047.1	361293	366528	-	5235	309	n/a	intergenic_region:365839-365897,intergenic_region:366275-366528	Ad_2	2,3,3,2	71,58,48,41	--
novel_circ_0010405	NW_005395345.1	73637	81491	+	7854	418	102275267;	exon:73638-73694,exon:76585-76704,exon:77961-78087,exon:81370-81491	Ad_2	4,5,2,3,3	435396368225161	ILKAP
novel_circ_0006808	NW_005394138.1	501389	519515	-	18126	216	102279287;	exon:501390-501507,exon:504126-504227	Ad_2,Ad_3	4,3,2,8,5	452466446513392	SCAMP1
novel_circ_0010955	NW_005395657.1	346224	354061	-	7837	281	102287580;	exon:346225-346351,exon:353904-354061	Ad_2,Ad_3	4,3,2,5,4	283218223240254	EXOC2
novel_circ_0009059	NW_005394816.1	734923	738973	+	4050	453	n/a	intergenic_region:734924-735242,intergenic_region:738836-738973	Ad_2,Ad_3	2,2,3,3,10	48,49,62,45,46	--
novel_circ_0001950	NW_005393180.1	124031	127562	+	3531	313	102266138;	exon:124032-124211,exon:125462-125553,exon:127516-127562	Ad_2,Ad_3	2,3,4,9,4	3.28631e+19	LOC102266138
novel_circ_0010263	NW_005395275.1	1165892	1174481	-	8589	366	102281467;	exon:1165893-1166020,exon:1171170-1171279,exon:1174231-1174320,exon:1174436-1174481	Ad_2,Ad_3	4,3,3,5,3	676566562445416	UBA5
novel_circ_0011814	NW_005396509.1	794054	798842	-	4788	333	102268678;	exon:794055-794137,exon:796267-796371,exon:798692-798842	Ad_2,Ad_3	5,3,5,2,6	2.07621e+17	PAWR
novel_circ_0010435	NW_005395390.1	122951	126875	-	3924	367	102265469;	exon:122952-123090,exon:126644-126875	Ad_2,Ad_3	4,3,2,3,2	79,94,85,83,80	NIPBL
novel_circ_0002891	NW_005393339.1	67317	77367	-	10050	327	102271413;	exon:67318-67387,exon:69629-69785,exon:77262-77367	Ad_2,Ad_3	4,3,4,2	497440484464	CERS5
novel_circ_0009871	NW_005395068.1	1211870	1231122	+	19252	138	n/a	intergenic_region:1230983-1231122	Ad_2,Ad_3	2,2,3,2	119,101,92,58	--
novel_circ_0006275	NW_005394043.1	2782928	2783690	+	762	99	102284712;	exon:2782929-2783029	Ad_2,Ad_3	3,3,3,2	930901874607	ROCK1
novel_circ_0009975	NW_005395118.1	988640	994486	+	5846	306	102287748;	exon:988641-988724,exon:990819-990916,exon:994357-994486	Ad_2,Ad_3	2,6,5,3	277220233154	TMEM161B
novel_circ_0009914	NW_005395069.1	67970	74301	+	6331	298	102279112;	exon:67971-68270	Ad_2,Ad_3	8,5,11,8	848673756754	NID1
novel_circ_0004974	NW_005393757.1	375172	378706	+	3534	406	n/a	intergenic_region:375173-375407,intergenic_region:378532-378706	Ad_2,Ad_3	5,5,2,5,2	1,0,0,1,0	--
novel_circ_0004641	NW_005393648.1	90802	94686	-	3884	166	102271995;	exon:94519-94686	Ad_2,Ad_3	3,3,2,2,4	389339368115138	LOC102271995
novel_circ_0002882	NW_005393339.1	350400	371167	+	20767	161	102268962;	exon:370280-370390,exon:371114-371167	Ad_2,Ad_3	2,2,5,5,2	674561607392434	LARP4
novel_circ_0009768	NW_005395052.1	67075	83171	-	16096	285	102285660;	exon:67076-67237,exon:83045-83171	Ad_2,Ad_3	3,2,2,2,3	54,51,48,39,35	APAF1
novel_circ_0005066	NW_005393779.1	150605	176143	+	25538	199	102280023;	exon:150606-150806	Ad_2,Ad_3	2,3,2,2,9	71,76,78,100,96	LOC102280023
novel_circ_0010594	NW_005395486.1	786002	794781	+	8779	473	102276037;	exon:786003-786170,exon:786397-786540,exon:794615-794781	Ad_2,Ad_3	6,3,2,4,5	677608601343384	HERC4
novel_circ_0008122	NW_005394526.1	207550	215812	-	8262	610	102286124;	exon:207551-207776,exon:215425-215812	Ad_2,Ad_3	15,21,15,17,18,42	127,123,118,119,108,88	CHM
novel_circ_0003081	NW_005393375.1	2611098	2621625	+	10527	204	102282719;	exon:2611099-2611176,exon:2621496-2621625	Ad_2,Ad_3	6,3,2,3,2,3	1.69181e+17	SPIRE1
novel_circ_0007664	NW_005394365.1	2314622	2331359	+	16737	186	102279945;	exon:2329066-2329177,exon:2331282-2331359	Ad_2,Ad_3	4,3,9,9,6,5	170,155,163,88,100,92	PUS7
novel_circ_0008599	NW_005394661.1	236519	260274	-	23755	222	102280992;	exon:260051-260274	Ad_2,Ad_3	9,2,3,6,11,4	2.4082e+23	P4HA3
novel_circ_0004386	NW_005393606.1	476112	479149	-	3037	309	n/a	intergenic_region:476113-476292,intergenic_region:479017-479149	Ad_2,Ad_3	4,7,3,4,5,4	78,98,107,202,217,173	--
novel_circ_0003618	NW_005393450.1	1890108	1927331	+	37223	545	102285332;	exon:1890109-1890366,exon:1925035-1925189,exon:1927194-1927331	Ad_2,Ad_3	3,2,3,3,3,7	2.09153e+17	PDE3A
novel_circ_0009297	NW_005394885.1	54889	61712	-	6823	375	102282863;	exon:54890-55004,exon:57112-57165,exon:59726-59797,exon:60596-60637,exon:61611-61712	Ad_2,Ad_3	4,2,3,3,4,2	2.08188e+17	MCUR1
novel_circ_0002582	NW_005393298.1	831096	837017	+	5921	375	102270561;	exon:831097-831328,exon:835264-835350,exon:836956-837017	Ad_2,Ad_3	5,3,2,9,8,8	2.76263e+17	CHD2
novel_circ_0007597	NW_005394324.1	220548	225772	+	5224	380	102269469;	exon:220549-220675,exon:221608-221715,exon:223695-223750,exon:225676-225772	Ad_2,Ad_3	6,2,4,4,9,14	95,127,97,182,236,187	VPS54
novel_circ_0011076	NW_005395743.1	683462	713536	+	30074	270	102277079;	exon:683463-683585,exon:713386-713536	Ad_2,Ad_3	4,2,3,3,7,7	1.03397e+18	LONP2
novel_circ_0007162	NW_005394190.1	324203	332290	+	8087	511	102282752;	exon:324204-324345,exon:328397-328552,exon:329270-329410,exon:332211-332290	Ad_2,Ad_3	4,5,9,9,14,15	2.37241e+17	MRPS31
novel_circ_0003496	NW_005393427.1	2262898	2275294	-	12396	340	102268969;	exon:2262899-2263012,exon:2268425-2268502,exon:2275141-2275294	Ad_2,Ad_3	5,2,6,6,5,6	7.48763e+17	YIPF4
novel_circ_0006582	NW_005394089.1	188460	203424	+	14964	365	102270195;	exon:188461-188694,exon:203290-203424	Ad_2,Ad_3	2,7,2,7,14,2	5.25849e+23	FERMT2
novel_circ_0005614	NW_005393876.1	1008649	1025644	-	16995	487	102266100;	exon:1008650-1008827,exon:1010153-1010229,exon:1015764-1015839,exon:1021846-1021925,exon:1025559-1025644	Ad_2,Ad_3	9,5,16,21,18,12	5,9,1,16,16,8	ADAM32
novel_circ_0001862	NW_005393169.1	679026	682932	-	3906	325	102271774;	exon:679027-679135,exon:682294-682408,exon:682826-682932	Ad_2,Ad_3	5,2,4,6,4,4	1.20124e+17	WDR11
novel_circ_0001257	NW_005393052.1	3773639	3783006	-	9367	240	102286340;	exon:3773640-3773780,exon:3782904-3783006	Ad_2,Ad_3	4,3,5,7,7,6	60,55,56,66,69,56	BBS9
novel_circ_0001388	NW_005393068.1	2854342	2878891	+	24549	310	102269511;	exon:2854343-2854446,exon:2877490-2877599,exon:2878790-2878891	Ad_2,Ad_3	2,3,7,2,6,2	2.61259e+17	RNGTT
novel_circ_0007632	NW_005394334.1	377962	407915	-	29953	175	102264880;	exon:377963-378139	Ad_2,Ad_3	6,2,2,8,10,3	29,26,42,33,29,31	CREBBP
novel_circ_0012154	NW_005397287.1	145611	223988	+	78377	485	102281610;	exon:145612-145716,exon:190357-190482,exon:222785-222931,exon:223874-223988	Ad_2,Ad_3	10,10,6,29,30,27	2.04017e+23	FKBP5
novel_circ_0012158	NW_005397287.1	204857	223988	+	19131	401	102281610;	exon:204858-205002,exon:222785-222931,exon:223874-223988	Ad_2,Ad_3	5,7,7,14,7,11	2.45721e+23	FKBP5
novel_circ_0011432	NW_005396028.1	1657659	1657939	-	280	278	102285310;	intron:1657660-1657939	Ad_2,Ad_3	4,6,6,3,7,5	21,19,12,21,21,25	GPC6
novel_circ_0004310	NW_005393599.1	2647540	2663157	+	15617	450	102265512;	exon:2647541-2647623,exon:2651380-2651487,exon:2652906-2653019,exon:2663005-2663157	Ad_2,Ad_3	2,2,3,8,4,10	130,124,140,93,143,133	OXR1
novel_circ_0008837	NW_005394732.1	1466116	1475961	+	9845	140	102284173;	exon:1475820-1475961	Ad_2,Ad_3	5,6,6,4,12,6	2.58268e+17	ADAMTS9
novel_circ_0000287	NW_005392896.1	698999	715637	+	16638	176	102267545;	exon:699000-699177	Ad_2,Ad_3	3,5,5,8,3,7	3.9629e+17	NCOR1
novel_circ_0010716	NW_005395549.1	85031	91363	+	6332	373	102273764;	exon:85032-85119,exon:87265-87403,exon:91212-91363	Ad_2,Ad_3	2,2,5,5,6,3	4.5443e+20	IL4R
novel_circ_0001536	NW_005393106.1	1937884	1938807	-	923	302	102286437;	exon:1937885-1938055,exon:1938673-1938807	Ad_2,Ad_3	5,3,3,9,9,3	122,114,103,62,66,82	CNTLN
novel_circ_0006980	NW_005394168.1	147507	149429	+	1922	404	102278729;	exon:147508-147682,exon:147776-147938,exon:149358-149429	Ad_2,Ad_3	14,9,9,8,16,6	7.85176e+23	IL1RL1
novel_circ_0006995	NW_005394168.1	179072	187161	+	8089	344	102279581;	exon:179073-179238,exon:185753-185811,exon:187037-187161	Ad_2,Ad_3	3,3,3,5,4,2	5.88502e+17	IL18R1
novel_circ_0002741	NW_005393316.1	2399375	2403496	+	4121	123	102275691;	exon:2399376-2399500	Ad_2,Ad_3	4,3,7,5,3,7	4.77438e+17	BAZ1A
novel_circ_0002964	NW_005393360.1	364444	372678	+	8234	391	102273026;	exon:364445-364527,exon:368573-368733,exon:371546-371597,exon:372576-372678	Ad_2,Ad_3	5,6,10,13,13,8	121,99,146,98,157,104	NAF1
novel_circ_0006906	NW_005394150.1	70917	77374	-	6457	313	102283968;	exon:70918-71056,exon:75835-76012	Ad_2,Ad_3	4,3,4,3,4,2	1.55113e+23	MBD2
novel_circ_0005581	NW_005393870.1	1145388	1148867	+	3479	139	102274094;	exon:1148727-1148867	Ad_2,Ad_3	4,4,5,7,5,2	2.76258e+17	SMC5
novel_circ_0005582	NW_005393870.1	1145388	1153357	+	7969	230	102274094;	exon:1152318-1152479,exon:1153286-1153357	Ad_2,Ad_3	2,3,3,8,10,5	3.18296e+17	SMC5
novel_circ_0005584	NW_005393870.1	1178778	1180868	+	2090	407	102274094;	exon:1178779-1179034,exon:1180714-1180868	Ad_2,Ad_3	3,14,7,15,9,22	3.37306e+17	SMC5
novel_circ_0005308	NW_005393823.1	510275	512243	+	1968	394	102285728;	intron:510276-510395,intron:511192-511371,intron:512144-512243	Ad_2,Ad_3	3,2,2,2,4,3	6.7358e+17	TIPRL
novel_circ_0006738	NW_005394119.1	205899	216600	+	10701	146	102273629;	exon:216453-216600	Ad_2,Ad_3	7,4,5,6,6,4	1.9922e+17	DYRK1A
novel_circ_0005874	NW_005393927.1	200222	221473	-	21251	186	102274870;	exon:200223-200318,exon:221380-221473	Ad_2,Ad_3	7,5,8,17,11,11	3.37337e+17	SENP6
novel_circ_0011971	NW_005396672.1	555235	559150	-	3915	273	102277566;	intron:555236-555364,intron:557384-557531	Ad_2,Ad_3	5,3,5,14,3,5	1.89178e+17	MORC3
novel_circ_0011862	NW_005396545.1	272869	284066	-	11197	294	102278968;	exon:272870-273025,exon:283925-284066	Ad_2,Ad_3	2,6,2,5,6,4	2.06166e+17	LOC102278968
novel_circ_0007983	NW_005394475.1	567961	574298	-	6337	401	102277617;	exon:567962-568079,exon:571969-572122,exon:574164-574298	Ad_2,Ad_3	6,4,4,6,7,3	45,44,33,36,39,44	WASF3
novel_circ_0004802	NW_005393699.1	1420684	1444275	-	23591	563	102267224;	exon:1420685-1420757,exon:1424314-1424378,exon:1426036-1426168,exon:1426671-1426826,exon:1444130-1444275	Ad_2,Ad_3	9,8,4,7,4,8	3.12323e+17	MIER1
novel_circ_0006621	NW_005394090.1	1990214	2002556	-	12342	287	102278446;	exon:1990215-1990292,exon:1990545-1990592,exon:2000145-2000222,exon:2002466-2002556	Ad_2,Ad_3	4,2,3,3,3,4	69,75,87,56,68,69	CEP112
novel_circ_0009543	NW_005394986.1	372004	375222	+	3218	188	102281094;	exon:372005-372194	Ad_2,Ad_3	2,5,2,2,10,2	161,163,130,82,96,80	LOC102281094
novel_circ_0008396	NW_005394601.1	561649	571870	+	10221	293	102286409;	exon:561650-561789,exon:571714-571870	Ad_2,Ad_3	3,13,4,4,8,7	42,48,43,46,39,37	RAPGEF1
novel_circ_0006930	NW_005394160.1	1049289	1073003	+	23714	161	102277896;	exon:1072841-1073003	Ad_2,Ad_3	7,4,2,2,4,3	6.69623e+17	DOCK7
novel_circ_0004244	NW_005393585.1	1988161	1995950	+	7789	231	102265600;	exon:1988162-1988394	Ad_2,Ad_3	5,5,4,2,7,3	4.19835e+23	NID2
novel_circ_0002967	NW_005393362.1	37843	50688	-	12845	437	102269435;	intron:37844-37977,intron:49003-49143,intron:50521-50688	Ad_2,Ad_3	2,6,5,8,10,11	57,45,62,43,43,46	LOC102269435
novel_circ_0004442	NW_005393611.1	783426	789219	+	5793	274	102266742;	exon:783427-783535,exon:787344-787420,exon:789126-789219	Ad_2,Ad_3	4,4,2,7,9,17	61,51,74,102,73,118	FMNL2
novel_circ_0003734	NW_005393465.1	1625238	1652028	+	26790	359	102287417;	exon:1625239-1625302,exon:1648474-1648581,exon:1650125-1650182,exon:1651892-1652028	Ad_2,Ad_3	3,3,6,7,13,5	72,85,75,84,82,49	SMYD3
novel_circ_0003736	NW_005393465.1	1648473	1652028	+	3555	297	102287417;	exon:1648474-1648581,exon:1650125-1650182,exon:1651892-1652028	Ad_2,Ad_3	3,2,4,3,4,4	75,66,71,74,84,66	SMYD3
novel_circ_0008280	NW_005394572.1	1429953	1466263	+	36310	173	102276105;	exon:1452375-1452461,exon:1466174-1466263	Ad_2,Ad_3	10,5,6,3,16,15	113,121,113,60,68,75	CCSER2
novel_circ_0003051	NW_005393371.1	635593	645382	+	9789	313	102271047;	exon:635594-635745,exon:639319-639418,exon:645316-645382	Ad_2,Ad_3	4,2,3,10,13,7	6.9558e+20	IL1R1
novel_circ_0006561	NW_005394088.1	1570558	1578323	+	7765	413	102267876;	exon:1570559-1570652,exon:1574650-1574727,exon:1576946-1577070,exon:1578200-1578323	Ad_2,Ad_3	3,4,2,3,9,6	7.51655e+17	TTC37
novel_circ_0005328	NW_005393832.1	410121	414465	-	4344	211	102268620;	exon:410122-410211,exon:410443-410567	Ad_2,Ad_3	12,10,5,5,9,7	1.03089e+18	DNM1L
novel_circ_0004419	NW_005393608.1	4079997	4095673	-	15676	115	n/a	intergenic_region:4079998-4080114	Ad_2,Ad_3	3,3,5,2,5,3	49,39,47,24,44,42	--
novel_circ_0002794	NW_005393326.1	132406	226905	+	94499	294	102277947;	exon:184847-184970,exon:185886-185963,exon:226808-226905	Ad_2,Ad_3	18,15,9,19,31,28	99,79,107,75,69,63	ZBTB16
novel_circ_0003720	NW_005393463.1	2218915	2219291	+	376	287	102277390;	exon:2218916-2219065,exon:2219151-2219291	Ad_2,Ad_3	5,5,2,4,6,6	9.51859e+20	ITSN1
novel_circ_0004655	NW_005393659.1	280406	310381	-	29975	421	102275129;	exon:280407-280635,exon:307298-307438,exon:310325-310381	Ad_2,Ad_3	5,4,4,9,10,7	102,81,69,50,80,67	NETO2
novel_circ_0010011	NW_005395138.1	681626	687909	-	6283	317	102270141;	exon:681627-681671,exon:682500-682669,exon:683683-683715,exon:687833-687909	Ad_2,Ad_3	3,10,9,12,13,13	61,82,67,85,89,84	DZIP3
novel_circ_0000217	NW_005392876.1	160431	172190	-	11759	170	102284268;	exon:160432-160470,exon:162925-163059	Ad_2,Ad_3	3,10,3,5,5,2	33,31,54,9,13,12	MTUS1
novel_circ_0011227	NW_005395833.1	856060	857447	+	1387	519	102282235;	exon:856061-856239,exon:856878-857099,exon:857324-857447	Ad_2,Ad_3	18,11,11,47,61,35	18,14,27,65,79,73	DEPTOR
novel_circ_0011194	NW_005395823.1	322638	329479	+	6841	450	102272239;	exon:322639-322767,exon:323248-323328,exon:329112-329212,exon:329333-329479	Ad_2,Ad_3	6,3,7,5,5	17,11,20,7,1	PNPLA7
novel_circ_0002387	NW_005393266.1	180783	208356	-	27573	316	102264455;	exon:180784-181028,exon:208282-208356	Ad_3	5,3,5,9,7	702575626198202	TBC1D4
novel_circ_0002164	NW_005393218.1	372355	375152	+	2797	364	102284862;	exon:372356-372544,exon:374974-375152	Ad_3	5,2,4,11,8	163155107108139	PEX11G
novel_circ_0008684	NW_005394688.1	34783	56353	+	21570	125	n/a	intergenic_region:34784-34910	Ad_3	5,9,4,4,5	165145200106122	--
novel_circ_0006979	NW_005394168.1	144412	152151	+	7739	168	n/a	intergenic_region:144413-144582	Ad_3	2,5,4,3,4	1.12011e+21	--
novel_circ_0007985	NW_005394475.1	741615	744075	-	2460	202	102276291;	exon:741616-741747,exon:743568-743641	Ad_3	5,3,2,3,2	918921924789838	CDK8
novel_circ_0006182	NW_005394017.1	572589	576504	-	3915	322	102269745;	exon:572590-572795,exon:576385-576504	Ad_3	4,4,2,4,3	217180199114135	GNPTAB
novel_circ_0009400	NW_005394912.1	828930	846236	-	17306	94	n/a	intergenic_region:828931-829026	Ad_3	2,2,5,5,5	164132161114135	--
novel_circ_0007682	NW_005394365.1	331465	333176	-	1711	283	102275153;	exon:331466-331601,exon:333026-333176	Ad_3	2,2,2,3	890828882599	BCAP29
novel_circ_0008551	NW_005394641.1	5088301	5096943	-	8642	150	102280148;	exon:5096792-5096943	Ad_3	3,2,3,3	892746828631	UBQLN1
novel_circ_0002590	NW_005393298.1	904398	914682	+	10284	177	102270561;	exon:904399-904577	Ad_3	4,8,3,3	199,203,202,83	CHD2
novel_circ_0003819	NW_005393489.1	1149579	1162736	-	13157	328	102282257;	exon:1149580-1149677,exon:1154439-1154534,exon:1161114-1161193,exon:1162675-1162736	Ad_3	4,4,2,4	527491453577	GFPT1
novel_circ_0006114	NW_005393995.1	1594834	1612359	+	17525	400	102275333;	exon:1594835-1594875,exon:1598903-1599068,exon:1612161-1612359	Ad_3	4,4,3,6	186181195109	ICA1
novel_circ_0009198	NW_005394851.1	765226	775820	-	10594	260	102270134;	exon:765227-765352,exon:775683-775820	Ad_3	2,2,4,4	590573620266	STK3
novel_circ_0003869	NW_005393498.1	46497	55346	+	8849	74	102275121;	exon:55271-55346	Ad_3	5,3,2,3	120,83,107,43	LOC102275121
novel_circ_0011046	NW_005395722.1	137104	137735	-	631	629	102284939;	exon:137105-137735	Ad_3	28,17,25,13	1185104010251140	KLF7
novel_circ_0011693	NW_005396340.1	634287	634817	-	530	407	102273683;	exon:634288-634525,exon:634645-634817	Ad_3	2,10,2	287218260	KDELC1
novel_circ_0003279	NW_005393402.1	1611900	1636545	+	24645	258	102269632;	exon:1611901-1612160	Ad_3	2,5,3	58,55,48	NLN
novel_circ_0011164	NW_005395815.1	577769	601809	-	24040	224	102264924;	exon:577770-577995	Ad_3	2,2,3	265251192	BRWD1
novel_circ_0006989	NW_005394168.1	175014	201148	+	26134	170	n/a	intergenic_region:175015-175100,intergenic_region:201061-201148	Ad_3	4,3,2	332263264	--
novel_circ_0007544	NW_005394310.1	416879	432016	-	15137	186	102270886;	exon:430991-431117,exon:431954-432016	Ad_3	2,3,3	751617569	CCDC50
novel_circ_0006888	NW_005394147.1	26425	43101	+	16676	319	102278810;	exon:26426-26520,exon:30689-30813,exon:42997-43101	Ad_3	2,5,3	167014801422	ERGIC1
novel_circ_0007470	NW_005394282.1	231529	238589	-	7060	329	102279006;	exon:231530-231624,exon:236753-236875,exon:238473-238589	Ad_3	3,3,5	131143128	DMTF1
novel_circ_0007452	NW_005394280.1	400972	404317	-	3345	90	102269378;	intron:404226-404317	Ad_3	5,2,4	141139140	FAM208B
novel_circ_0007494	NW_005394288.1	1248949	1256769	-	7820	248	102268448;	exon:1248950-1249046,exon:1256615-1256769	Ad_3	2,2,5	577519438	TRAPPC8
novel_circ_0000935	NW_005393005.1	823808	836835	+	13027	312	102273482;	exon:823809-823931,exon:824007-824096,exon:836731-836835	Ad_3	2,2,3	589542322	CYFIP1
novel_circ_0005160	NW_005393795.1	1598153	1612364	-	14211	304	102265046;	exon:1598154-1598314,exon:1612218-1612364	Ad_3	2,3,2	361283245	COG3
novel_circ_0007414	NW_005394264.1	1053149	1054704	-	1555	103	102278071;	exon:1053150-1053254	Ad_3	3,3,7	159182148	ARID4A
novel_circ_0001167	NW_005393044.1	505347	523014	+	17667	298	102282886;	exon:505348-505463,exon:522829-523014	Ad_3	4,2,7	151145149	GCFC2
novel_circ_0006953	NW_005394161.1	309966	311227	+	1261	313	102278170;	exon:309967-310139,exon:311084-311227	Ad_3	7,6,3	228,194,96	PTBP2
novel_circ_0003995	NW_005393523.1	508540	510242	-	1702	351	102265697;	exon:508541-508781,exon:510129-510242	Ad_3	2,2,3	116,107,67	SLF1
novel_circ_0009671	NW_005395028.1	1508480	1511391	-	2911	295	102268918;	intron:1508481-1508676,intron:1511289-1511391	Ad_3	3,2,2	594509336	ITGB3
novel_circ_0010062	NW_005395157.1	1258811	1269204	-	10393	329	102264799;	exon:1258812-1258929,exon:1265573-1265678,exon:1269094-1269204	Ad_3	2,5,5	193162236	XPA
novel_circ_0011592	NW_005396204.1	478404	481700	+	3296	279	102285406;	exon:478405-478515,exon:481529-481700	Ad_3	4,2,2	242214127	MYO5A
novel_circ_0007111	NW_005394183.1	127263	132745	-	5482	269	102271353;	exon:127264-127393,exon:132603-132745	Ad_3	3,3,5	77,84,21	PBK
novel_circ_0007255	NW_005394219.1	144475	156116	-	11641	129	102282095;	exon:144476-144606	Ad_3	2,3,2	289241340	LOC102282095
novel_circ_0009036	NW_005394799.1	77676	83569	+	5893	167	102287461;	exon:83401-83569	Ad_3	4,3,2	172174162	SLC15A4
novel_circ_0004988	NW_005393761.1	520789	521922	-	1133	362	102285528;	exon:520790-521042,exon:521810-521922	Ad_3	3,2,2	240252105	FAM118A
novel_circ_0012142	NW_005397263.1	190714	192917	-	2203	380	102276254;	exon:190715-190949,exon:192769-192917	Ad_3	4,4,3,3	177176129132	CSNK1G3
novel_circ_0001941	NW_005393179.1	826741	836957	+	10216	275	102284015;	exon:826742-826840,exon:836778-836957	Ad_3	3,3,4,2	215248374297	FYN
novel_circ_0007434	NW_005394269.1	935686	935942	-	256	254	102285742;	exon:935687-935942	Ad_3	5,3,2,4	66,46,26,25	ZNF608
novel_circ_0003303	NW_005393402.1	752974	757592	+	4618	266	102266268;	exon:752975-753054,exon:754018-754051,exon:757435-757592	Ad_3	3,2,2,4	134129116120	CWC27
novel_circ_0007796	NW_005394401.1	903971	914947	-	10976	251	102264974;	exon:903972-904051,exon:912255-912320,exon:914837-914947	Ad_3	3,4,5,5	134,100,99,75	ARID4B
novel_circ_0006617	NW_005394090.1	1972148	1981222	-	9074	325	102278446;	exon:1972149-1972292,exon:1978621-1978720,exon:1981136-1981222	Ad_3	2,7,2,3	69,96,67,45	CEP112
novel_circ_0006642	NW_005394090.1	967578	969245	+	1667	325	102273528;	exon:967579-967699,exon:968371-968488,exon:969154-969245	Ad_3	7,2,8,4	50,85,146,79	ABCA9
novel_circ_0008155	NW_005394536.1	2633466	2634047	+	581	250	102277223;	exon:2633796-2634047	Ad_3	2,5,6,5	93,59,47,66	PRRC2C
novel_circ_0006800	NW_005394133.1	476718	481539	-	4821	191	102266291;	exon:476719-476911	Ad_3	4,4,7,6	351327186180	AP2B1
novel_circ_0007916	NW_005394455.1	466795	472736	-	5941	377	102272024;	exon:466796-467004,exon:472565-472736	Ad_3	2,2,3,4	191188145107	RBM33
novel_circ_0012117	NW_005397121.1	79567	99454	-	19887	358	102278503;	exon:79568-79726,exon:99252-99454	Ad_3	2,3,5,2	4956449473786860	LAMB1
novel_circ_0005656	NW_005393881.1	884564	891501	+	6937	158	102283594;	exon:884565-884724	Ad_3	2,2,7,4	85,70,67,94	LOC102283594
novel_circ_0007678	NW_005394365.1	2719846	2723237	-	3391	321	102281278;	exon:2719847-2720031,exon:2722635-2722703,exon:2723165-2723237	Ad_3	4,4,2	235183226	KMT2E
novel_circ_0009436	NW_005394926.1	220380	222556	-	2176	229	102266499;	exon:222041-222164,exon:222448-222556	Ad_3	4,5,2	427383165	FASTKD2
novel_circ_0011077	NW_005395743.1	703237	722505	+	19268	272	102277079;	exon:703238-703379,exon:722372-722505	Ad_3	3,5,2	869873516	LONP2
novel_circ_0011785	NW_005396489.1	165903	174761	+	8858	184	102268861;	exon:165904-165971,exon:170541-170660	Ad_3	5,2,3	705648421	VPS4B
novel_circ_0002811	NW_005393329.1	1782054	1807473	-	25419	492	102285606;	exon:1782055-1782208,exon:1783099-1783208,exon:1801936-1802015,exon:1807318-1807473	Ad_3	4,3,7	126,92,67	NSUN6
novel_circ_0004435	NW_005393610.1	164089	172052	+	7963	299	102264857;	exon:164090-164292,exon:164832-164931	Ad_3	3,5,4	191187116	RIF1
novel_circ_0006408	NW_005394069.1	416178	416733	-	555	285	102273725;	exon:416179-416343,exon:416610-416733	Ad_3	4,2,2	430437571	SNX14
novel_circ_0000784	NW_005392984.1	1324115	1342823	+	18708	190	102271585;	exon:1342052-1342120,exon:1342699-1342823	Ad_3	3,2,2	154140215	KIF3A
novel_circ_0002237	NW_005393228.1	2492294	2514512	+	22218	343	102277183;	exon:2492295-2492412,exon:2498752-2498892,exon:2514423-2514512	Ad_3	2,2,5	474411345	TUSC3
novel_circ_0006765	NW_005394127.1	745765	755585	+	9820	209	102276755;	exon:745766-745915,exon:746060-746122	Ad_3	4,6,4	24,12,14	ZFP64
novel_circ_0004742	NW_005393693.1	646770	647668	-	898	108	102268885;	exon:647559-647668	Ad_3	2,4,2	107,80,99	FBXO11
novel_circ_0010151	NW_005395214.1	129576	143753	-	14177	88	102280530;	exon:143664-143753	Ad_3	2,4,2	36,40,50	LOC102280530
novel_circ_0005725	NW_005393898.1	1111171	1113885	+	2714	254	102266749;	exon:1111172-1111283,exon:1113740-1113885	Ad_3	3,5,2	699653457	PPP3CA
novel_circ_0008797	NW_005394721.1	776128	817921	+	41793	583	102284534;	exon:776129-776253,exon:777129-777192,exon:777545-777679,exon:812134-812211,exon:815725-815804,exon:817809-817921	Ad_3	2,4,9	456483454	SKAP2
novel_circ_0000589	NW_005392949.1	2080036	2091679	-	11643	161	102264431;	exon:2080037-2080199	Ad_3	3,3,2	192174159	ZFR
novel_circ_0003215	NW_005393395.1	910611	916757	+	6146	119	102274366;	exon:910612-910732	Ad_3	4,2,2	180131142	AGO3
novel_circ_0007233	NW_005394212.1	212723	214602	-	1879	375	102270489;	exon:212724-212955,exon:214456-214602	Ad_3	4,2,3	155149102	ARFGEF2
novel_circ_0012206	NW_005397826.1	8072	20619	-	12547	106	102276164;	exon:8073-8180	Ad_3	3,3,3	551454460	RALBP1
novel_circ_0009776	NW_005395055.1	1755164	1761962	-	6798	282	102272697;	exon:1755165-1755334,exon:1759816-1759931	Ad_3	2,2,3	859908426	IARS2
novel_circ_0006658	NW_005394095.1	1475282	1477783	+	2501	291	102269173;	exon:1475283-1475467,exon:1477674-1477783	Ad_3	3,2,3,3	826737399383	UBR5
novel_circ_0004619	NW_005393646.1	576827	581036	-	4209	197	102266939;	exon:580838-581036	Ad_3	3,2,3,2	691706373343	PMPCB
novel_circ_0002969	NW_005393362.1	49002	50688	-	1686	305	102269435;	intron:49003-49143,intron:50521-50688	Ad_3	2,3,6,3	58,43,47,49	LOC102269435
novel_circ_0012243	NW_005399638.1	42000	57392	+	15392	155	102287409;	exon:42001-42046,exon:42506-42618	Ad_3	5,3,4,2	182,127,90,118	UBAP2L
novel_circ_0006014	NW_005393959.1	3922108	3923586	+	1478	284	102271161;	exon:3922109-3922283,exon:3923474-3923586	Ad_3	3,4,2,2	151169101106	CDKAL1
novel_circ_0007685	NW_005394365.1	374574	383893	+	9319	262	102276578;	exon:374575-374714,exon:377579-377636,exon:383824-383893	Ad_3	3,3,7,2,3	327283212214197	COG5
novel_circ_0000764	NW_005392983.1	1231644	1234493	-	2849	371	102282595;	exon:1231645-1231851,exon:1234326-1234493	Ad_3	7,2,11,4,2	224172176186211	TAOK3
novel_circ_0004661	NW_005393662.1	71107	71680	+	573	327	102278988;	exon:71108-71293,exon:71536-71680	Ad_3	5,3,4,8,6	231240133164187	GYS1
novel_circ_0008601	NW_005394661.1	247448	261432	-	13984	337	102280992;	exon:247449-247625,exon:247866-248029	Ad_3	4,2,2,2,2	2.10318e+19	P4HA3
novel_circ_0004394	NW_005393606.1	930701	974768	+	44067	308	102285249;	exon:930702-930784,exon:933492-933572,exon:974619-974768	Ad_3	2,2,3,15,8	74,78,61,86,77	RPAP2
novel_circ_0005622	NW_005393876.1	1092183	1099806	-	7623	346	102266381;	exon:1092184-1092317,exon:1092822-1092903,exon:1098713-1098784,exon:1099741-1099806	Ad_3	2,3,5,4,7	3.73135e+19	ADAM9
novel_circ_0001228	NW_005393052.1	1204782	1242682	-	37900	243	102283733;	exon:1204783-1204977,exon:1242631-1242682	Ad_3	3,2,6,5,5	242213116143134	EEPD1
novel_circ_0009242	NW_005394873.1	975622	976848	+	1226	241	102267061;	exon:976274-976432,exon:976763-976848	Ad_3	3,3,4,7,3	345361347445352	UGGT2
novel_circ_0012245	NW_005401355.1	102901	121233	+	18332	98	102283761;	exon:121134-121233	Ad_3	3,2,4,3,3	184207184201196	CAPN7
novel_circ_0003092	NW_005393376.1	1801935	1821140	-	19205	415	102287221;	exon:1801936-1802136,exon:1818072-1818203,exon:1821053-1821140	Ad_3	3,4,4,3,4	45,36,88,86,84	CBLB
novel_circ_0006898	NW_005394150.1	100213	119581	-	19368	416	102283968;	intron:100214-100337,intron:101366-101503,intron:119422-119581	Ad_3	4,3,3,8,6	372338319355331	MBD2
novel_circ_0003181	NW_005393389.1	363968	366500	+	2532	611	102276353;	exon:363969-364493,exon:366411-366500	Ad_3	2,7,4,6,6	165161132113109	LOC102276353
novel_circ_0005228	NW_005393804.1	1742134	1761338	+	19204	463	102285532;	exon:1742135-1742306,exon:1760834-1760957,exon:1761166-1761338	Ad_3	5,2,4,4,5	174151158175208	GXYLT1
novel_circ_0005246	NW_005393812.1	235768	245824	-	10056	219	102276560;	exon:235769-235857,exon:245691-245824	Ad_3	2,6,2,2,4	45,34,20,23,21	KPNA5
novel_circ_0001410	NW_005393074.1	2106430	2112153	-	5723	352	102265953;	exon:2106431-2106635,exon:2112003-2112153	Ad_3	8,3,3,3,10	223204146191154	BDP1
novel_circ_0005448	NW_005393848.1	2864054	2921562	-	57508	560	102265427;	exon:2864055-2864142,exon:2871311-2871525,exon:2912847-2912915,exon:2913378-2913443,exon:2921431-2921562	Ad_3	4,2,7,7,7	344278275267211	AKT3
novel_circ_0004741	NW_005393693.1	639248	641362	-	2114	454	102268885;	exon:639249-639386,exon:639471-639577,exon:641052-641184,exon:641279-641362	Ad_3	4,2,2,4,4	148138126150151	FBXO11
novel_circ_0008890	NW_005394742.1	9833	12772	-	2939	113	102270218;	exon:12658-12772	Ad_3	7,2,2,2,2	160142160148181	LOC102270218
novel_circ_0010770	NW_005395565.1	400224	400565	-	341	242	102268488;	exon:400225-400305,exon:400401-400565	Ad_3	4,3,7,2,4	9,6,12,26,15	MPP3
novel_circ_0003923	NW_005393507.1	803791	857514	-	53723	98	n/a	intergenic_region:803792-803891	Ad_3	3,6,4,10,4	254260140149137	--
novel_circ_0010145	NW_005395210.1	217032	225778	+	8746	324	102273834;	exon:217033-217173,exon:225592-225778	Ad_3	4,4,6,11,11	425476319400373	ACBD3
novel_circ_0006846	NW_005394141.1	1169363	1173933	-	4570	260	102286968;	exon:1169364-1169625	Ad_3	3,2,3,4,5	110,82,93,122,115	FAT4
novel_circ_0009483	NW_005394952.1	213481	217274	+	3793	144	102281742;	exon:217129-217274	Ad_3	4,3,4,2,4	203210157126134	TRIT1
novel_circ_0003584	NW_005393438.1	543275	548271	-	4996	289	102277952;	exon:543276-543359,exon:548063-548271	Ad_3	3,3,2,3,5	415405269284314	TPR
novel_circ_0008444	NW_005394623.1	230925	234419	+	3494	108	102285938;	intron:234310-234419	Ad_3	7,8,8,5,5	152132363362322	TMCC1
novel_circ_0003571	NW_005393436.1	2229352	2241888	+	12536	330	102276259;	exon:2229353-2229498,exon:2241701-2241888	Ad_3	3,2,3,2,5	38,37,17,19,15	SWT1
novel_circ_0008777	NW_005394719.1	553405	595293	-	41888	374	n/a	intergenic_region:553406-553496,intergenic_region:582286-582355,intergenic_region:590384-590439,intergenic_region:595129-595293	Ad_3	3,5,6,10,9	437446249314268	--
novel_circ_0010645	NW_005395522.1	351827	356382	-	4555	451	102267186;	exon:351828-351937,exon:352891-353036,exon:356182-356382	Ad_3	5,4,8,5,6	110,84,51,87,54	KMT2C
novel_circ_0003770	NW_005393469.1	918635	932149	+	13514	323	102273512;	exon:918636-918769,exon:929720-929819,exon:932055-932149	Ad_3	2,9,6,3,7	382377335368271	KPNA1
novel_circ_0006978	NW_005394165.1	76796	77946	-	1150	277	102276572;	exon:77668-77946	Ad_3	4,5,6,8	465533412447	LOC102276572
novel_circ_0010340	NW_005395290.1	52042	65468	+	13426	319	102277816;	exon:52043-52123,exon:53902-54005,exon:65329-65468	Ad_3	3,3,5,5	176172120143	COG2
novel_circ_0002004	NW_005393188.1	1320711	1321194	-	483	481	102288160;	exon:1320712-1321194	Ad_3	5,3,3,8	124105102138	SEC24A
novel_circ_0002666	NW_005393310.1	1266392	1278453	-	12061	155	102273021;	exon:1277518-1277604,exon:1278382-1278453	Ad_3	5,3,5,6	278250311316	ZNF638
novel_circ_0010591	NW_005395486.1	711836	745323	+	33487	228	102276037;	exon:711837-711991,exon:717490-717566	Ad_3	4,2,5,5	630643330390	HERC4
novel_circ_0003175	NW_005393388.1	505547	526889	+	21342	218	102274459;	exon:505548-505658,exon:526779-526889	Ad_3	2,2,2	283278174	COMMD10
novel_circ_0011763	NW_005396467.1	153781	155538	+	1757	245	102274070;	exon:153782-153878,exon:155387-155538	Ad_3	3,2,2	552951506549	P4HA1
novel_circ_0006819	NW_005394138.1	767113	784894	+	17781	108	102280415;	exon:784785-784894	Ad_3	2,2,5	787648679	AP3B1
novel_circ_0002149	NW_005393218.1	1126100	1129068	+	2968	141	102238588;102267664;	intron:1128926-1129068	Ad_3	2,6,3	575461259	--;KANK2
novel_circ_0005136	NW_005393789.1	335694	338317	-	2623	318	102280780;	exon:335695-335828,exon:338130-338317	Ad_3	5,2,3	649568433	FARP1
novel_circ_0007792	NW_005394401.1	842561	854060	-	11499	83	102264974;	exon:853976-854060	Ad_3	4,2,3	80,89,79	ARID4B
novel_circ_0001415	NW_005393074.1	2439953	2452532	-	12579	254	102286713;	exon:2439954-2440074,exon:2452396-2452532	Ad_3	6,5,2	254245115	RAD17
novel_circ_0001668	NW_005393137.1	1949686	1950348	+	662	238	102284662;	exon:1949687-1949819,exon:1950240-1950348	Ad_3	4,2,3	41,43,34	HPS4
novel_circ_0003903	NW_005393507.1	230385	236465	+	6080	116	102277105;	exon:230386-230503	Ad_3	2,2,4	891826579	PJA2
novel_circ_0011839	NW_005396542.1	145483	146913	-	1430	349	102275297;	exon:145484-145710,exon:146788-146913	Ad_3	2,2,3	238188103	AMOTL1
novel_circ_0007327	NW_005394238.1	448717	454584	+	5867	110	102276097;	exon:448718-448829	Ad_3	2,3,3	77,64,67	ERCC6
novel_circ_0000493	NW_005392938.1	1042413	1043658	-	1245	439	102285576;	exon:1042414-1042518,exon:1042613-1042713,exon:1042828-1042905,exon:1043496-1043658	Ad_3	3,2,6	231021661231	TARS
novel_circ_0005655	NW_005393881.1	434469	442041	-	7572	364	102283312;	exon:434470-434627,exon:438398-438505,exon:441938-442041	Ad_3	3,3,10	316234206	SRBD1
novel_circ_0010360	NW_005395308.1	43580	59470	-	15890	376	102273269;	exon:43581-43687,exon:57882-58063,exon:59378-59470	Ad_3	2,2	555451	KAT2B
novel_circ_0002641	NW_005393305.1	78331	78903	+	572	570	102281606;	exon:78332-78903	Ad_3	8,4	339320	SMAD5
novel_circ_0007504	NW_005394288.1	440735	458954	-	18219	267	102265723;	exon:440736-440921,exon:458870-458954	Ad_3	2,3	35083446	LOC102265723
novel_circ_0009340	NW_005394895.1	93229	102661	-	9432	109	102279205;	exon:93230-93340	Ad_3	4,2	210210	FOPNL
novel_circ_0004097	NW_005393552.1	2047129	2051158	+	4029	312	102283196;	exon:2047130-2047284,exon:2050998-2051158	Ad_3	3,2	289257	NSUN4
novel_circ_0011509	NW_005396099.1	215864	223360	-	7496	282	102285593;	intron:215865-215976,intron:223187-223360	Ad_3	3,2	144130	PAPD4
novel_circ_0002557	NW_005393296.1	3980902	3983774	+	2872	217	102265218;	exon:3980903-3981121	Ad_3	5,4	67,43	SCAF8
novel_circ_0003340	NW_005393407.1	724487	729323	+	4836	374	102278426;	exon:724488-724616,exon:725011-725106,exon:729169-729323	Ad_3	3,3	133136	CENPC
novel_circ_0004716	NW_005393680.1	383402	394262	-	10860	402	102267972;	exon:383403-383537,exon:385055-385102,exon:387956-388072,exon:394153-394262	Ad_3	2,2	335303	AKAP11
novel_circ_0004225	NW_005393578.1	713369	718784	+	5415	256	102283586;	exon:713370-713490,exon:718646-718784	Ad_3	4,2	122,80	HTT
novel_circ_0011632	NW_005396244.1	77152	81480	+	4328	263	102271498;	exon:77153-77271,exon:81333-81480	Ad_3	2,2	83,62	TRIM24
novel_circ_0007084	NW_005394175.1	2074874	2093015	+	18141	314	102279662;	exon:2074875-2075037,exon:2092861-2093015	Ad_3	5,2	23452271	PGM5
novel_circ_0005680	NW_005393886.1	388319	389378	-	1059	194	102270596;	exon:389183-389378	Ad_3	4,2	253219	FRYL
novel_circ_0008617	NW_005394665.1	2630	5655	-	3025	267	n/a	intergenic_region:2631-2712,intergenic_region:5111-5207,intergenic_region:5562-5655	Ad_3	3,2	130130	--
novel_circ_0002740	NW_005393316.1	2347806	2348085	+	279	277	102275691;	exon:2347807-2348085	Ad_3	5,2	287310	BAZ1A
novel_circ_0001445	NW_005393080.1	1460099	1470595	-	10496	381	102279981;	intron:1460100-1460311,intron:1470423-1470595	Ad_3	5,3	266256	MTPAP
novel_circ_0001449	NW_005393080.1	16081	23761	-	7680	221	102279417;	exon:16082-16243,exon:23699-23761	Ad_3	2,2	70,52	LOC102279417
novel_circ_0001412	NW_005393074.1	2132210	2135983	-	3773	183	102265953;	exon:2135799-2135983	Ad_3	2,2	167152	BDP1
novel_circ_0009117	NW_005394840.1	327135	334419	+	7284	344	102277805;	exon:327136-327218,exon:327884-328007,exon:334277-334419	Ad_3	6,3	707649	SEC31A
novel_circ_0001322	NW_005393062.1	649027	658027	+	9000	516	102265483;	exon:649028-649275,exon:653327-653469,exon:657897-658027	Ad_3	2,3	88,89	VPS13D
novel_circ_0001307	NW_005393060.1	765960	780650	-	14690	114	102284568;	exon:765961-766076	Ad_3	3,2	380285	NAV3
novel_circ_0006712	NW_005394109.1	2548298	2555121	+	6823	149	102278999;	exon:2554971-2555121	Ad_3	3,3	21,9	R3HDM1
novel_circ_0002240	NW_005393228.1	353427	371153	-	17726	395	102275961;	intron:353428-353537,intron:362689-362829,intron:371004-371153	Ad_3	2,3	181157	DLC1
novel_circ_0002243	NW_005393228.1	71098	86001	-	14903	150	102275961;	exon:80534-80615,exon:85930-86001	Ad_3	2,3	975890	DLC1
novel_circ_0000664	NW_005392969.1	2028645	2032379	-	3734	169	102279882;	exon:2028646-2028816	Ad_3	2,4	198219	CDK13
novel_circ_0002303	NW_005393244.1	705619	711420	+	5801	364	n/a	intergenic_region:705620-705765,intergenic_region:709284-709401,intergenic_region:711315-711420	Ad_3	3,3	278249	--
novel_circ_0005561	NW_005393865.1	479625	484896	-	5271	267	102288386;	exon:479626-479726,exon:480317-480385,exon:484794-484896	Ad_3	3,3	302266	VAV2
novel_circ_0005879	NW_005393930.1	393019	404361	-	11342	122	102278336;	exon:393020-393143	Ad_3	3,3	288302	MRVI1
novel_circ_0000110	NW_005392865.1	351481	375221	+	23740	103	102266973;	exon:375117-375221	Ad_3	3,3	69,55	DIAPH3
novel_circ_0005814	NW_005393915.1	1174401	1182093	-	7692	311	102284602;	exon:1174402-1174546,exon:1181924-1182093	Ad_3	3,3	245208	DLG1
novel_circ_0004470	NW_005393620.1	1602823	1606221	-	3398	273	102272277;	exon:1602824-1603011,exon:1606133-1606221	Ad_3	3,4	1056927	NNT
novel_circ_0011399	NW_005395977.1	515613	522675	+	7062	195	102272925;	exon:515614-515662,exon:522526-522675	Ad_3	3,2	638548	STK10
novel_circ_0011959	NW_005396637.1	29142	39400	+	10258	259	102265217;	exon:29143-29297,exon:29380-29487	Ad_3	2,2	587553	LMAN1
novel_circ_0012222	NW_005398377.1	121491	125155	+	3664	291	102283007;	exon:121492-121611,exon:124981-125155	Ad_3	2,2	32,19	LRP8
novel_circ_0009958	NW_005395116.1	224614	227716	+	3102	209	n/a	intergenic_region:224615-224825	Ad_3	10,22	137109	--
novel_circ_0008707	NW_005394691.1	1040270	1047827	+	7557	193	102264890;	exon:1040271-1040373,exon:1047734-1047827	Ad_3	2,2	36303481	PICALM
novel_circ_0004777	NW_005393697.1	5643196	5682002	+	38806	392	102281335;	exon:5643197-5643357,exon:5677214-5677309,exon:5681862-5682002	Ad_3	3,3	129142	NCOA1
novel_circ_0012111	NW_005397121.1	69182	70198	-	1016	308	102278503;	exon:69183-69279,exon:69984-70198	Ad_3	7,4	40153457	LAMB1
novel_circ_0005563	NW_005393866.1	296142	296408	+	266	264	n/a	intergenic_region:296143-296408	Ad_3	2,2	118,86	--
novel_circ_0009774	NW_005395055.1	1092582	1094167	-	1585	300	102271653;	exon:1092583-1092723,exon:1094005-1094167	Ad_3	3,2	273252	2018-03-02
novel_circ_0004714	NW_005393679.1	104562	110875	-	6313	398	102267134;	exon:104563-104676,exon:105279-105411,exon:110719-110875	Ad_3	3,3	719557	ADAMTS2
novel_circ_0001867	NW_005393171.1	1011969	1013834	+	1865	390	102273972;	exon:1011970-1012192,exon:1013664-1013834	Ad_3	3,3	3353731192	ITGB1
novel_circ_0001141	NW_005393038.1	1497049	1502732	-	5683	375	102266624;	exon:1497050-1497163,exon:1497908-1498009,exon:1502568-1502732	Ad_3	2,2	271243	ACADL
novel_circ_0011187	NW_005395823.1	164003	178255	-	14252	144	102271111;	exon:164004-164149	Ad_3	3,2	298195	EHMT1
novel_circ_0001942	NW_005393179.1	826741	839445	+	12704	249	102284015;	exon:826742-826840,exon:839292-839445	Ad_3	3,3	227348	FYN
novel_circ_0004649	NW_005393651.1	1352330	1360211	+	7881	319	102286752;	exon:1352331-1352528,exon:1352898-1353022	Ad_3	2,2	306,89	PPP3CC
novel_circ_0011441	NW_005396028.1	77745	99259	+	21514	223	102283740;	exon:77746-77970	Ad_3	3,3	121,59	ABCC4
novel_circ_0010667	NW_005395535.1	200784	202438	-	1654	51	n/a	intergenic_region:202386-202438	Ad_3	3,2	240,87	--
novel_circ_0006897	NW_005394150.1	100213	101503	-	1290	258	102283968;	intron:100214-100337,intron:101366-101503	Ad_3	2,2	620500	MBD2
novel_circ_0010068	NW_005395157.1	306759	322344	+	15585	196	102268003;	exon:306760-306957	Ad_3	2,3	150103	DCAF10
novel_circ_0003179	NW_005393389.1	1915880	1925966	-	10086	328	102284492;	exon:1915881-1915983,exon:1916085-1916216,exon:1925868-1925966	Ad_3	2,3	160160	PPP4R3A
novel_circ_0006715	NW_005394109.1	2764177	2768723	-	4546	294	102280138;	exon:2764178-2764249,exon:2766212-2766292,exon:2768577-2768723	Ad_3	2,4	26911535	DARS
novel_circ_0007724	NW_005394380.1	1693570	1706403	-	12833	67	102281079;	exon:1706335-1706403	Ad_3	3,4	424311	HACE1
novel_circ_0007766	NW_005394390.1	764586	766880	-	2294	254	102287547;	exon:764587-764706,exon:766743-766880	Ad_3	5,5	10821223	LRP1
novel_circ_0000667	NW_005392969.1	2095912	2101580	+	5668	113	n/a	intergenic_region:2101466-2101580	Ad_3	3,4	6,18	--
novel_circ_0004144	NW_005393562.1	1084277	1145907	+	61630	218	n/a	intergenic_region:1084278-1084497	Ad_3	12,13	288257	--
novel_circ_0006629	NW_005394090.1	2675145	2693092	-	17947	178	102276753;	exon:2690946-2691002,exon:2692968-2693092	Ad_3	4,3	94,61	HELZ
novel_circ_0000053	NW_005392849.1	431188	454399	-	23211	410	102270623;	exon:431189-431342,exon:453259-453388,exon:454268-454399	Ad_3	2,3	477300	MON2
novel_circ_0005337	NW_005393840.1	43961	51081	+	7120	353	102280867;	exon:43962-44034,exon:45879-45918,exon:49579-49710,exon:50966-51081	Ad_3	2,3	1051849	ERP44
novel_circ_0007023	NW_005394172.1	1671721	1681943	-	10222	75	102268443;	exon:1681867-1681943	Ad_3	3,2	93128	DENND4A
novel_circ_0010425	NW_005395367.1	156564	173138	-	16574	326	102285765;	exon:156565-156616,exon:161606-161664,exon:172072-172180,exon:173025-173138	Ad_3	3,5	158140	ATP9B
novel_circ_0005403	NW_005393844.1	2782770	2783630	-	860	227	102266951;	exon:2782771-2782897,exon:2783527-2783630	Ad_3	2,4	699464	TRAPPC4
novel_circ_0004999	NW_005393763.1	224634	245297	+	20663	256	102280778;	exon:242971-243080,exon:245148-245297	Ad_3	3,2	403251	SBF2
novel_circ_0006028	NW_005393959.1	822206	855619	-	33413	265	n/a	intergenic_region:822207-822332,intergenic_region:855477-855619	Ad_3	4,2	204188	--
novel_circ_0011829	NW_005396513.1	67261	89162	+	21901	371	102269244;	exon:67262-67418,exon:69689-69791,exon:89046-89162	Ad_3	2,2	38,36	SPECC1L
novel_circ_0002417	NW_005393266.1	391840	409979	-	18139	265	n/a	intergenic_region:391841-391901,intergenic_region:397100-397156,intergenic_region:401347-401499	Ad_3	2,5,4	1,4,3	--
novel_circ_0009339	NW_005394895.1	408768	414229	+	5461	300	102279767;	exon:408769-408921,exon:414079-414229	Ad_3	2,5,5	930706628	NOMO2
novel_circ_0002804	NW_005393329.1	1755151	1764574	-	9423	341	102285606;	exon:1755152-1755296,exon:1759190-1759309,exon:1764493-1764574	Ad_3	2,5,2	84,67,90	NSUN6
novel_circ_0000782	NW_005392984.1	1279096	1302333	+	23237	330	102271585;	exon:1279097-1279241,exon:1279350-1279434,exon:1302228-1302333	Ad_3	2,10,5	213273190	KIF3A
novel_circ_0002521	NW_005393285.1	1682827	1717227	-	34400	351	102276345;	exon:1682828-1683013,exon:1717059-1717227	Ad_3	4,3,8	152714981352	TAX1BP1
novel_circ_0005866	NW_005393927.1	151552	169481	-	17929	370	102274870;	exon:151553-151669,exon:151784-151893,exon:169333-169481	Ad_3	4,4,8	400420334	SENP6
novel_circ_0007964	NW_005394471.1	101918	103843	+	1925	342	102265342;	exon:101919-101988,exon:103060-103137,exon:103644-103843	Ad_3	3,3,3	99,53,59	ATP5G2
novel_circ_0010119	NW_005395190.1	18550	26875	+	8325	303	102278651;	exon:18551-18663,exon:26063-26155,exon:26773-26875	Ad_3	4,3,2	64,62,54	SLC25A27
novel_circ_0004943	NW_005393743.1	3765499	3773573	+	8074	143	102269089;	exon:3765500-3765574,exon:3765687-3765758	Ad_3	2,8,2	187,72,80	NTRK2
novel_circ_0010096	NW_005395173.1	285089	287828	+	2739	227	102285105;	exon:285090-285222,exon:287731-287828	Ad_3	3,3,3	596599555	TBL1X
novel_circ_0006476	NW_005394074.1	493711	498006	-	4295	167	102266287;	exon:493712-493880	Ad_3	4,2,4	264726992629	2018-09-11
novel_circ_0012005	NW_005396761.1	81708	84662	-	2954	189	102267112;	exon:81709-81899	Ad_3	4,2,4	61812361175	ATP8B1
novel_circ_0006741	NW_005394122.1	125887	134516	-	8629	423	102278902;	exon:125888-126084,exon:127692-127760,exon:133400-133485,exon:134438-134516	Ad_3	5,2,5	429557509	MPP1
novel_circ_0009429	NW_005394918.1	435387	444283	+	8896	399	102271084;	exon:435388-435493,exon:436632-436706,exon:438896-438999,exon:444162-444283	Ad_3	4,4,5	124,77,96	ZCCHC8
novel_circ_0000088	NW_005392858.1	1569483	1571025	+	1542	238	102281943;	exon:1569863-1569954,exon:1570876-1571025	Ad_3	3,11,5	207478401	FAM105A
novel_circ_0010982	NW_005395668.1	307966	319806	-	11840	357	102277163;	exon:307967-308141,exon:319621-319806	Ad_3	2,2	207148	INTS4
novel_circ_0009651	NW_005395027.1	110266	113642	+	3376	429	102287271;	exon:110267-110415,exon:110710-110826,exon:113474-113642	Ad_3	2,3	180103	COG7
novel_circ_0007478	NW_005394282.1	63864	70016	-	6152	235	102278173;	exon:63865-63995,exon:64222-64329	Ad_3	2,4	15041420	CROT
novel_circ_0000876	NW_005392999.1	740190	753332	-	13142	285	102271197;	exon:740191-740283,exon:742745-742850,exon:753241-753332	Ad_3	2,5	67,38	PCNX
novel_circ_0010944	NW_005395654.1	1048713	1054346	+	5633	189	102284284;	exon:1053864-1053959,exon:1054250-1054346	Ad_3	3,2	1122692	2018-09-09
novel_circ_0011249	NW_005395849.1	70255	76925	-	6670	226	102274430;	exon:70256-70376,exon:76817-76925	Ad_3	3,2	468372	RNF121
novel_circ_0003796	NW_005393480.1	350864	374797	+	23933	140	n/a	intergenic_region:350865-350942,intergenic_region:353288-353353	Ad_3	2,2	18851013	--
novel_circ_0009283	NW_005394880.1	94922	102483	+	7561	433	102279204;	exon:102407-102483,exon:94923-95016,exon:96225-96345,exon:97849-97997	Ad_3	2,5	260144	LRCH3
novel_circ_0003622	NW_005393450.1	2370341	2372518	+	2177	257	102288370;	exon:2370342-2370464,exon:2372381-2372518	Ad_3	4,3	78,62	PYROXD1
novel_circ_0006814	NW_005394138.1	757898	772215	+	14317	118	102280415;	intron:757899-758018	Ad_3	4,6	297330	AP3B1
novel_circ_0011031	NW_005395710.1	1514265	1519516	-	5251	349	102287194;102287483;	intron:1514266-1514406,intron:1518000-1518126,intron:1519430-1519516	Ad_3	2,4	41,36	LOC102287194;LOC102287483
novel_circ_0007889	NW_005394442.1	1644489	1650806	+	6317	118	102285185;	exon:1650687-1650806	Ad_3	2,2	357255	PDS5A
novel_circ_0004100	NW_005393552.1	2369072	2372613	-	3541	319	102285518;	exon:2369073-2369198,exon:2370124-2370235,exon:2372527-2372613	Ad_3	4,3	159155	EFCAB14
novel_circ_0002580	NW_005393298.1	2310037	2315058	+	5021	291	102271130;	exon:2310038-2310139,exon:2312482-2312556,exon:2314939-2315058	Ad_3	3,4	33,36	MCTP2
novel_circ_0002194	NW_005393224.1	1757991	1765277	+	7286	111	n/a	intergenic_region:1757992-1758104	Ad_3	2,4	47,64	--
novel_circ_0009727	NW_005395041.1	182722	186843	-	4121	319	102280717;	exon:182723-182850,exon:184386-184511,exon:186773-186843	Ad_3	4,2	441349	RPAP3
novel_circ_0001901	NW_005393179.1	1080257	1097205	+	16948	98	102285311;	exon:1097106-1097205	Ad_3	2,3	77209	REV3L
novel_circ_0001918	NW_005393179.1	2554234	2568084	-	13850	147	102265013;	exon:2567936-2568084	Ad_3	2,4	67,60	FIG4
novel_circ_0001692	NW_005393143.1	1939337	1942647	-	3310	279	102282136;	exon:1939338-1939444,exon:1942472-1942647	Ad_3	2,2	447216	PPP2R3A
novel_circ_0003833	NW_005393489.1	1572868	1577492	+	4624	334	102276638;	exon:1572869-1572982,exon:1573813-1573903,exon:1575233-1575312,exon:1577436-1577492	Ad_3	3,6	2236974	ANXA4
novel_circ_0008141	NW_005394535.1	457261	465409	-	8148	250	102268169;	exon:457262-457413,exon:465308-465409	Ad_3	2,4	64,54	LRBA
novel_circ_0003255	NW_005393400.1	705867	706539	-	672	335	102286367;	exon:705868-706085,exon:706419-706539	Ad_3	3,2	97,86	WDFY3
novel_circ_0003301	NW_005393402.1	1955608	1984926	+	29318	132	102270939;	exon:1955609-1955742	Ad_3	4,2	149111	SREK1
novel_circ_0008128	NW_005394532.1	283717	287612	-	3895	217	102265344;	exon:283718-283795,exon:287470-287612	Ad_3	2,2	1049889	ANO6
novel_circ_0006647	NW_005394094.1	343433	356657	-	13224	327	n/a	intergenic_region:343434-343529,intergenic_region:356423-356657	Ad_3	3,2	86,49	--
novel_circ_0010160	NW_005395216.1	203439	208543	+	5104	371	102282307;	exon:203440-203547,exon:203674-203789,exon:208391-208543	Ad_3	3,3	45,24	POC1B
novel_circ_0006990	NW_005394168.1	176933	180784	+	3851	388	102279581;	intron:176934-177177,intron:180637-180784	Ad_3	3,3	474665	IL18R1
novel_circ_0006708	NW_005394109.1	2133489	2142682	-	9193	334	102278725;	exon:2133490-2133632,exon:2142488-2142682	Ad_3	3,2	58,31	ZRANB3
novel_circ_0001625	NW_005393125.1	509317	514353	-	5036	367	102278293;	exon:509318-509439,exon:510886-510956,exon:514174-514353	Ad_3	2,4	241462	CEMIP
novel_circ_0009434	NW_005394921.1	418532	420667	+	2135	308	102284262;	exon:418533-418685,exon:418790-418842,exon:420560-420667	Ad_3	2,2	229226	SLC8B1
novel_circ_0001152	NW_005393041.1	1822945	1824860	+	1915	223	102278851;	exon:1822946-1823074,exon:1824763-1824860	Ad_3	2,3	20,57	RALGAPA2
novel_circ_0012099	NW_005397036.1	46861	51797	+	4936	119	102285419;	exon:51677-51797	Ad_3	3,2	138,64	LOC102285419
novel_circ_0011387	NW_005395969.1	284301	295935	-	11634	99	102266250;	exon:295835-295935	Ad_3	3,4	1412954	USO1
novel_circ_0009093	NW_005394824.1	155693	160363	+	4670	129	102286413;	exon:160233-160363	Ad_3	3,6	274270	NR3C1
novel_circ_0005077	NW_005393780.1	997504	999108	-	1604	154	102280580;	exon:997505-997660	Ad_3	3,2	255237	ZC3H14
novel_circ_0006885	NW_005394147.1	2157267	2161488	+	4221	226	102277974;	exon:2157268-2157348,exon:2158665-2158813	Ad_3	5,2	364247	GFM2
novel_circ_0010510	NW_005395438.1	304503	307709	-	3206	163	102266515;	exon:307545-307709	Ad_3	2,3	99202193	POSTN
novel_circ_0003232	NW_005393396.1	2372012	2374199	+	2187	116	n/a	intergenic_region:2374082-2374199	Ad_3	5,2	43,22	--
novel_circ_0001345	NW_005393067.1	1607530	1627438	-	19908	329	102287584;	exon:1607531-1607631,exon:1627207-1627438	Ad_3	3,3	63,38	CLEC16A
novel_circ_0003557	NW_005393436.1	1757540	1772850	-	15310	200	102272651;	exon:1767234-1767331,exon:1772745-1772850	Ad_3	2,2	490609	EDEM3
novel_circ_0011822	NW_005396509.1	988477	996209	-	7732	346	102268036;	exon:988478-988543,exon:994816-995010,exon:996119-996209	Ad_3	3,3	16901160	PPP1R12A
novel_circ_0010970	NW_005395663.1	375507	378261	+	2754	347	n/a	intergenic_region:375508-375643,intergenic_region:377616-377693,intergenic_region:378123-378261	Ad_3	2,3	2,11	--
novel_circ_0011972	NW_005396677.1	349798	358485	-	8687	150	102280941;	exon:358334-358485	Ad_3	3,2	1244833	VEGFC
novel_circ_0004997	NW_005393763.1	212507	245297	+	32790	131	102280778;	exon:212508-212640	Ad_3	3,2	404262	SBF2
novel_circ_0003946	NW_005393512.1	1576449	1581785	-	5336	304	102286371;	exon:1576450-1576571,exon:1581600-1581785	Ad_3	4,2	157111	DHX57
novel_circ_0009868	NW_005395067.1	293619	302364	-	8745	161	102270512;	exon:293620-293710,exon:302291-302364	Ad_3	4,2	505354	ORC4
novel_circ_0003984	NW_005393520.1	935514	938044	-	2530	140	102282629;	exon:935515-935656	Ad_3	3,2	761702	PSEN1
novel_circ_0009840	NW_005395062.1	633856	638533	-	4677	359	102283146;	exon:633857-634127,exon:638442-638533	Ad_3	2,3,2	259801917617230	PKM
novel_circ_0008603	NW_005394661.1	260050	261432	-	1382	141	102280992;	exon:261290-261432	Ad_3	2,4,2	186512491042	P4HA3
novel_circ_0009020	NW_005394793.1	23611	24107	-	496	373	102283422;	intron:23612-23700,intron:23820-24107	Ad_3	3,2,2	115,123,79	SLC9A6
novel_circ_0002939	NW_005393352.1	2074500	2091067	-	16567	218	102287126;	exon:2074501-2074720	Ad_3	2,5,4	324297354	SECISBP2L
novel_circ_0004738	NW_005393692.1	565851	566421	+	570	257	102265515;	exon:565852-566016,exon:566326-566421	Ad_3	3,3,2	901829858	RHOQ
novel_circ_0010106	NW_005395183.1	491246	505274	-	14028	92	102278749;	exon:505181-505274	Ad_3	4,4,4	239211184	PUM1
novel_circ_0012143	NW_005397263.1	190714	206621	-	15907	301	102276254;	exon:190715-190949,exon:206552-206621	Ad_3	7,7,2	88,45,62	CSNK1G3
novel_circ_0001185	NW_005393046.1	1435971	1447472	+	11501	452	102269790;	exon:1435972-1436088,exon:1447134-1447472	Ad_3	2,3,4	446186250	LOC102269790
novel_circ_0001863	NW_005393169.1	681750	682932	-	1182	275	102271774;	exon:681751-681922,exon:682826-682932	Ad_3	2,3,3	139141112	WDR11
novel_circ_0001256	NW_005393052.1	3763971	3783006	-	19035	195	102286340;	exon:3763972-3764067,exon:3782904-3783006	Ad_3	2,7,2	60,67,48	BBS9
novel_circ_0007091	NW_005394175.1	2203566	2223601	+	20035	134	102279662;	exon:2203567-2203702	Ad_3	3,2,3	36571115988	PGM5
novel_circ_0005504	NW_005393853.1	523145	527585	-	4440	172	102268067;	exon:523146-523319	Ad_3	5,4,2	171,72,53	PLA2R1
novel_circ_0005675	NW_005393886.1	328271	328522	-	251	249	102270596;	exon:328272-328522	Ad_3	2,4,2	310,90,121	FRYL
novel_circ_0003187	NW_005393389.1	451796	487719	+	35923	196	102277097;	exon:451797-451897,exon:467767-467865	Ad_3	3,9,5	100,77,84	FAM179B
novel_circ_0002672	NW_005393310.1	1304754	1322526	-	17772	121	102273021;	exon:1304755-1304877	Ad_3	2,6,4	319248210	ZNF638
novel_circ_0000546	NW_005392945.1	445620	456705	+	11085	350	102266047;	exon:445621-445972	Ad_3	15,16,15	338183199	SYT9
novel_circ_0008824	NW_005394726.1	49344	49943	-	599	113	102277514;	intron:49345-49459	Ad_3	4,2,2	358193219	LOC102277514
novel_circ_0011866	NW_005396546.1	132445	149195	-	16750	138	102280373;	exon:132446-132585	Ad_3	3,4,4	98,98,101	NR2C1
novel_circ_0012203	NW_005397826.1	141016	158038	-	17022	146	102275694;	exon:157891-158038	Ad_3	2,2,2	82,61,72	ANKRD12
novel_circ_0006022	NW_005393959.1	756905	765007	-	8102	321	n/a	intergenic_region:756906-757102,intergenic_region:764880-765007	Ad_3	3,4,4	194183201	--
novel_circ_0010203	NW_005395239.1	422157	439704	+	17547	269	102282588;	exon:422158-422308,exon:439583-439704	Ad_3	2,5,2	27,12,17	HDAC4
novel_circ_0000967	NW_005393010.1	405014	406050	+	1036	253	102269873;	exon:405015-405174,exon:405954-406050	Ad_3	3,2,2	571185140	UCK2
novel_circ_0007450	NW_005394280.1	392094	401684	-	9590	466	102269378;	intron:392095-392198,intron:393076-393176,intron:401274-401404,intron:401547-401684	Ad_3	2,2,5,5	158158184188	FAM208B
novel_circ_0000878	NW_005392999.1	753240	776172	-	22932	199	102271197;	exon:753241-753332,exon:756119-756229	Ad_3	4,2,4,3	75,61,60,57	PCNX
novel_circ_0009266	NW_005394880.1	456187	469670	+	13483	201	102278465;	exon:456188-456249,exon:469528-469670	Ad_3	4,5,4,6	629385434390	SNX4
novel_circ_0011505	NW_005396089.1	33631	43239	+	9608	61	102272430;	exon:43177-43239	Ad_3	3,3,2,3	105,79,86,58	XPNPEP3
novel_circ_0003034	NW_005393370.1	589284	596779	+	7495	198	102283758;	exon:594960-595050,exon:596669-596779	Ad_3	3,3,4,2	638839875755	VMP1
novel_circ_0006363	NW_005394063.1	1662949	1676149	+	13200	472	102284331;	exon:1662950-1663040,exon:1666512-1666601,exon:1669155-1669214,exon:1672918-1673066,exon:1676058-1676149	Ad_3	3,8,5,5	210150141167	CLOCK
novel_circ_0002212	NW_005393224.1	3876975	3889508	+	12533	247	102282706;	exon:3889260-3889508	Ad_3	4,2,2,2	1642605764701	CD44
novel_circ_0000475	NW_005392927.1	3243999	3247252	-	3253	365	102280256;	exon:3244000-3244158,exon:3246315-3246386,exon:3247113-3247252	Ad_3	2,5,7,3	434385464351	UBR3
novel_circ_0001905	NW_005393179.1	1139772	1157813	+	18041	458	102285311;	exon:1139773-1139884,exon:1146196-1146311,exon:1149072-1149190,exon:1157695-1157813	Ad_3	2,5,10,11	97181267233	REV3L
novel_circ_0007627	NW_005394330.1	91433	94799	-	3366	247	102279097;	exon:91434-91567,exon:94683-94799	Ad_3	4,6,5,6	34,13,18,29	STXBP4
novel_circ_0012053	NW_005396913.1	100379	116490	+	16111	340	102275595;	exon:100380-100500,exon:102908-103030,exon:115411-115457,exon:116434-116490	Ad_3	2,3,3,4	221268274259	TTC3
novel_circ_0000046	NW_005392844.1	720864	728374	+	7510	207	102286513;	exon:720865-720954,exon:728254-728374	Ad_3	6,2,3,6	92,28,31,38	SLX4IP
novel_circ_0002280	NW_005393237.1	3184548	3207717	+	23169	375	102276981;	exon:3184549-3184780,exon:3207571-3207717	Ad_3	4,4,8,6	35,33,22,28	NBEA
novel_circ_0011872	NW_005396562.1	467175	484754	-	17579	341	102268793;	exon:467176-467348,exon:484583-484754	Ad_3	3,3,5,3	253192214188	DNAJB14
novel_circ_0009525	NW_005394973.1	166664	170973	+	4309	467	102273176;	exon:166665-166846,exon:168756-168969,exon:170897-170973	Ad_3	6,3,2,4	160145186186	KDM4C
novel_circ_0005284	NW_005393819.1	174805	176891	-	2086	240	n/a	intergenic_region:174806-174973,intergenic_region:176816-176891	Ad_3	2,7,4,3	59,72,77,90	--
novel_circ_0001280	NW_005393058.1	3742826	3749571	+	6745	275	102282887;	exon:3742827-3742909,exon:3743345-3743430,exon:3749460-3749571	Ad_3	2,2,4,2	4059301432963020	RAB2A
novel_circ_0005431	NW_005393848.1	2513577	2525446	-	11869	294	102265145;	exon:2513578-2513712,exon:2515496-2515658	Ad_3	8,3,6,2	245165148129	CEP170
novel_circ_0011861	NW_005396545.1	272869	282332	-	9463	329	102278968;	exon:272870-273025,exon:282156-282332	Ad_3	8,3,6,7	145133165134	LOC102278968
novel_circ_0007147	NW_005394189.1	485748	510507	-	24759	337	102276485;	exon:485749-485870,exon:501744-501843,exon:510387-510507	Ad_3	4,3,9,3	389270304256	SIL1
novel_circ_0003363	NW_005393416.1	1545297	1556690	+	11393	498	102275792;	exon:1545298-1545519,exon:1547907-1547998,exon:1556501-1556690	Pread0_1	4,9,2,6	454336335315	ARMC1
novel_circ_0008015	NW_005394482.1	756387	793875	+	37488	292	102281731;	exon:756388-756530,exon:758229-758317,exon:793810-793875	Pread0_1	2,3,6,2	680531571466	MKLN1
novel_circ_0001584	NW_005393121.1	2061869	2086047	-	24178	179	n/a	intergenic_region:2061870-2061954,intergenic_region:2063949-2064046	Pread0_1	3,5,4,5	58,90,92,84	--
novel_circ_0004521	NW_005393624.1	232170	236065	+	3895	93	102273129;	exon:235971-236065	Pread0_1	7,3,2,3	160,85,108,83	KCTD18
novel_circ_0009350	NW_005394899.1	293279	298597	+	5318	287	n/a	intergenic_region:293280-293399,intergenic_region:296234-296266,intergenic_region:297513-297569,intergenic_region:298060-298113,intergenic_region:298565-298597	Pread0_1	4,5,5,3	1.36851e+19	--
novel_circ_0002836	NW_005393330.1	2844123	2871343	-	27220	243	102264654;	exon:2844124-2844250,exon:2871224-2871343	Pread0_1	3,3,3,3	17,17,13,12	CDK5RAP2
novel_circ_0009069	NW_005394821.1	1306727	1314502	+	7775	262	102282209;	exon:1306728-1306879,exon:1314389-1314502	Pread0_1	2,4,7,2	4,23,15,30	FAM117B
novel_circ_0008503	NW_005394636.1	113129	130375	-	17246	528	n/a	intergenic_region:113130-113256,intergenic_region:126893-127085,intergenic_region:128366-128468,intergenic_region:130263-130375	Pread0_1	3,3,3,3	10,21,19,12	--
novel_circ_0005653	NW_005393881.1	416114	477868	-	61754	106	102283312;	exon:416115-416222	Pread0_1	5,5,8,10	406265350298	SRBD1
novel_circ_0008576	NW_005394655.1	192830	212368	+	19538	308	102287636;	exon:192831-192926,exon:201379-201478,exon:212251-212368	Pread0_1	5,5,5	49,35,40	IRF2
novel_circ_0000649	NW_005392962.1	262065	295472	+	33407	242	102266800;	intron:262066-262197,intron:291554-291667	Pread0_1	2,2,4	244223279	SH3PXD2A
novel_circ_0012172	NW_005397461.1	141268	142215	+	947	149	102266156;	exon:142065-142215	Pread0_1	3,3,2	90,57,66	TBC1D9
novel_circ_0003616	NW_005393450.1	1890108	1894910	+	4802	409	102285332;	exon:1890109-1890366,exon:1894756-1894910	Pread0_1	2,2,3	210181173	PDE3A
novel_circ_0010108	NW_005395183.1	499863	505274	-	5411	92	102278749;	exon:505181-505274	Pread0_1	3,2,2	274199190	PUM1
novel_circ_0003497	NW_005393427.1	2268424	2275294	-	6870	398	102268969;	exon:2268425-2268502,exon:2273067-2273238,exon:2275141-2275294	Pread0_1	2,4,4	717812853	YIPF4
novel_circ_0000462	NW_005392927.1	2184676	2191417	+	6741	398	102269958;	exon:2184677-2184774,exon:2190833-2191002,exon:2191282-2191417	Pread0_1	2,3,8	71,55,65	TLK1
novel_circ_0012160	NW_005397287.1	222784	223988	+	1204	258	102281610;	exon:222785-222931,exon:223874-223988	Pread0_1	2,3,2	274031813493	FKBP5
novel_circ_0008864	NW_005394736.1	219982	220679	+	697	695	106700521;	intron:219983-220679	Pread0_1	6,10,9	451864596899	LOC106700521
novel_circ_0003254	NW_005393400.1	660600	663984	-	3384	329	102286367;	exon:660601-660764,exon:663816-663984	Pread0_1	3,2,2	100,92,105	WDFY3
novel_circ_0002727	NW_005393316.1	1585330	1621454	+	36124	245	102267848;	exon:1585331-1585441,exon:1621317-1621454	Pread0_1	3,2,5	192139117	RALGAPA1
novel_circ_0004335	NW_005393601.1	732012	757783	-	25771	162	102273127;	exon:757620-757783	Pread0_1	4,3,2	85,67,85	ANKRD42
novel_circ_0010304	NW_005395286.1	627752	631823	-	4071	216	102268191;	exon:629785-629905,exon:631725-631823	Pread0_1	4,2,3	10779221093	ATAD1
novel_circ_0005892	NW_005393932.1	31607	35320	-	3713	161	102286199;	exon:35158-35320	Pread0_1	5,6,2	627659801	USP53
novel_circ_0005834	NW_005393915.1	228739	229379	-	640	255	102278238;	exon:228740-228848,exon:229230-229379	Pread0_1	2,2,4	1245789931	TFRC
novel_circ_0000052	NW_005392849.1	394148	399751	-	5603	331	102270623;	exon:394149-394339,exon:399608-399751	Pread0_1	2,4,2	296201234	MON2
novel_circ_0006086	NW_005393981.1	576399	615417	-	39018	209	102271813;	exon:576400-576610	Pread0_1	2,6,4	487285329	PIK3R4
novel_circ_0008063	NW_005394506.1	197754	212506	-	14752	195	102279951;	exon:197755-197857,exon:212411-212506	Pread0_1	5,8,3	224266293	HAUS6
novel_circ_0008071	NW_005394506.1	421862	427580	+	5718	181	102280235;	exon:421863-422045	Pread0_1	5,4,3	285146178	DENND4C
novel_circ_0007305	NW_005394237.1	391153	394030	+	2877	112	102272588;	exon:393917-394030	Pread0_1	4,3,3	90910711150	GOLM1
novel_circ_0008833	NW_005394728.1	2002641	2013053	-	10412	200	102279106;	exon:2002642-2002769,exon:2012978-2013053	Pread0_1	2,2,5	281214221587	VCAN
novel_circ_0009769	NW_005395052.1	75912	83171	-	7259	249	102285660;	exon:75913-76038,exon:83045-83171	Pread0_1	4,4,2	67,51,42	APAF1
novel_circ_0007774	NW_005394391.1	65823	69284	+	3461	382	102274217;	exon:65824-65898,exon:67623-67751,exon:69101-69284	Pread0_1	3,8,7	13,21,6	CATSPERD
novel_circ_0008761	NW_005394707.1	318824	331684	+	12860	136	n/a	intergenic_region:331547-331684	Pread0_1	6,6,8	79,74,87	--
novel_circ_0005567	NW_005393866.1	521250	527232	+	5982	212	102266857;	exon:527019-527232	Pread0_1	2,2,2	110912331378	COL5A1
novel_circ_0002907	NW_005393344.1	171823	175424	+	3601	361	102281886;	exon:171824-171918,exon:173487-173601,exon:174451-174520,exon:175336-175424	Pread0_1	2,5,2	413460461	CHUK
novel_circ_0002913	NW_005393344.1	401107	402889	+	1782	273	n/a	intergenic_region:401108-401261,intergenic_region:402767-402889	Pread0_1	3,4,2	130158144	--
novel_circ_0011237	NW_005395837.1	40296	46857	-	6561	345	102268209;	exon:40297-40430,exon:43877-43925,exon:46026-46098,exon:46761-46857	Pread0_1	4,3,3	781666746	ARHGAP29
novel_circ_0009837	NW_005395062.1	476732	487812	-	11080	154	102282393;	exon:476733-476795,exon:479535-479629	Pread0_1	2,3	134104	MYO9A
novel_circ_0008552	NW_005394641.1	5095265	5096943	-	1678	264	102280148;	exon:5095266-5095381,exon:5096792-5096943	Pread0_1	2,2	882643	UBQLN1
novel_circ_0010235	NW_005395256.1	58759	68879	-	10120	241	106701354;	exon:58760-59002	Pread0_1	3,2	192,93	LOC106701354
novel_circ_0000680	NW_005392972.1	510773	519626	-	8853	147	102285476;	exon:510774-510922	Pread0_1	3,3	106,58	SYNRG
novel_circ_0005159	NW_005393795.1	1593978	1612364	-	18386	255	102265046;	exon:1593979-1594090,exon:1612218-1612364	Pread0_1	3,3	408275	COG3
novel_circ_0007910	NW_005394452.1	647182	653126	+	5944	247	102270319;	exon:652048-652174,exon:653003-653126	Pread0_1	3,2	0,2	SATB1
novel_circ_0010109	NW_005395183.1	499863	517476	-	17613	253	102278749;	exon:499864-500015,exon:503703-503807	Pread0_1	2,2	297254	PUM1
novel_circ_0007626	NW_005394330.1	91433	107201	-	15768	307	102279097;	exon:107025-107201,exon:91434-91567	Pread0_1	3,2	31,19	STXBP4
novel_circ_0011965	NW_005396648.1	9694	17935	+	8241	406	102269341;	intron:10482-10577,intron:16078-16155,intron:16438-16503,intron:17826-17935,intron:9695-9760	Pread0_1	10,2	68,70	MAU2
novel_circ_0000435	NW_005392925.1	291035	292956	+	1921	232	102283247;	exon:291036-291181,exon:291771-291860	Pread0_1	2,3	1377808	COPB1
novel_circ_0003287	NW_005393402.1	1820782	1839916	+	19134	339	102269906;	exon:1820783-1820980,exon:1837649-1837738,exon:1839860-1839916	Pread0_1	2,3	1303621	ERBB2IP
novel_circ_0005696	NW_005393886.1	882671	898106	+	15435	235	102272862;	exon:885818-885909,exon:893254-893310,exon:898015-898106	Pread0_1	3,2	137201	DCUN1D4
novel_circ_0009941	NW_005395103.1	1257815	1275682	-	17867	171	102287647;	exon:1273682-1273769,exon:1275596-1275682	Pread0_1	4,2	53902747	ACTN1
novel_circ_0002514	NW_005393285.1	1652224	1652898	-	674	329	102276345;	exon:1652225-1652373,exon:1652715-1652898	Pread0_1	6,4	10791030	TAX1BP1
novel_circ_0010390	NW_005395334.1	19826	20345	-	519	286	102267728;	exon:19827-19953,exon:20183-20345	Pread0_1	2,3	1575835	GYG2
novel_circ_0006451	NW_005394070.1	589399	603316	+	13917	184	102276849;	exon:589400-589585	Pread0_1	3,3	182,84	MAP3K5
novel_circ_0003368	NW_005393416.1	271847	287789	-	15942	294	102277671;	exon:271848-271995,exon:286612-286669,exon:287696-287789	Pread0_1	2,4	81,90	CSPP1
novel_circ_0010555	NW_005395470.1	364992	390650	-	25658	329	n/a	intergenic_region:364993-365108,intergenic_region:387148-387184,intergenic_region:388924-388983,intergenic_region:390527-390650	Pread0_1	4,3	212163	--
novel_circ_0009224	NW_005394865.1	568373	578018	-	9645	189	n/a	intergenic_region:577828-578018	Pread0_1	2,2	345518	--
novel_circ_0005553	NW_005393863.1	714664	717546	-	2882	216	102279571;	exon:714665-714731,exon:715486-715638	Pread0_1	2,4	50,42	ATXN2
novel_circ_0005556	NW_005393863.1	725545	738405	-	12860	298	102279571;	exon:725546-725616,exon:725906-726013,exon:738281-738405	Pread0_1	5,3	69,67	ATXN2
novel_circ_0011273	NW_005395861.1	56423	57159	+	736	235	102264820;	exon:56424-56499,exon:56636-56683,exon:56956-57011,exon:57097-57159	Pread0_1	3,2	103,44	PHYHD1
novel_circ_0012193	NW_005397637.1	27571	68660	+	41089	128	102276066;	exon:68531-68660	Pread0_1	4,2	317217	PHF6
novel_circ_0009973	NW_005395118.1	988640	1017442	+	28802	194	102287748;	exon:1017329-1017442,exon:988641-988724	Pread0_1	3,3	241184	TMEM161B
novel_circ_0009937	NW_005395100.1	315199	327260	+	12061	100	102283427;	exon:315200-315301	Pread0_1	2,6	107,35	LOC102283427
novel_circ_0006802	NW_005394133.1	584126	586529	+	2403	127	n/a	intergenic_region:586401-586529	Pread0_1	2,4	161,62	--
novel_circ_0008080	NW_005394508.1	1113103	1127595	-	14492	274	102283222;	exon:1113104-1113175,exon:1113822-1113932,exon:1114485-1114511,exon:1115999-1116070	Pread0_1	3,2	228175	CTAGE5
novel_circ_0000545	NW_005392945.1	441603	456705	+	15102	169	102266047;	intron:441604-441774	Pread0_1	3,2	204103	SYT9
novel_circ_0008723	NW_005394691.1	762799	770544	-	7745	306	102288313;	exon:764955-765020,exon:768647-768739,exon:770392-770544	Pread0_1	2,4	621594	EED
novel_circ_0009490	NW_005394964.1	443563	458114	+	14551	177	102276864;	exon:443564-443742	Pread0_1	4,2	887404	CTPS1
novel_circ_0011488	NW_005396062.1	238667	242590	-	3923	273	102271677;	exon:238668-238814,exon:242096-242152,exon:242516-242590	Pread0_1	3,3	37,75	PFKFB4
novel_circ_0011288	NW_005395865.1	136658	138582	+	1924	305	102277370;	exon:136659-136809,exon:137574-137634,exon:138484-138582	Pread0_1	2,3	61,44	BRWD3
novel_circ_0003583	NW_005393438.1	251741	252261	+	520	305	102279445;	exon:251742-251866,exon:252078-252261	Pread0_1	4,5	122,64	HMCN1
novel_circ_0008574	NW_005394649.1	4476	30289	-	25813	327	n/a	intergenic_region:21460-21532,intergenic_region:30178-30289,intergenic_region:4477-4624	Pread0_1	3,2	170,21	--
novel_circ_0009378	NW_005394902.1	222147	232199	+	10052	213	102265637;	exon:222148-222272,exon:232108-232199	Pread0_1	2,2	108,71	LOC102265637
novel_circ_0009603	NW_005395004.1	493627	522439	+	28812	215	102272783;	exon:493628-493723,exon:522317-522439	Pread0_1	2,6	418301	LOC102272783
novel_circ_0002029	NW_005393189.1	987	6318	+	5331	93	n/a	intergenic_region:988-1082	Pread0_1	3,3	391242	--
novel_circ_0009007	NW_005394787.1	460081	477988	-	17907	214	n/a	intergenic_region:460082-460150,intergenic_region:477840-477988	Pread0_1	3,2	7,0	--
novel_circ_0011208	NW_005395833.1	1128778	1146146	+	17368	266	102282519;	exon:1128779-1128901,exon:1146000-1146146	Pread0_1	2,2	189179	COL14A1
novel_circ_0005703	NW_005393889.1	483776	492438	+	8662	289	102277964;	exon:483777-483961,exon:492331-492438	Pread0_1	4	693	MTHFD2
novel_circ_0007280	NW_005394233.1	659531	667465	+	7934	322	102266960;	exon:659532-659661,exon:664347-664405,exon:667327-667465	Pread0_1	4	406	MAPK9
novel_circ_0002404	NW_005393266.1	2207917	2215887	-	7970	152	102265576;	exon:2207918-2208071	Pread0_1	2	270	MYCBP2
novel_circ_0002414	NW_005393266.1	242760	245758	-	2998	88	102264455;	exon:242761-242850	Pread0_1	3	586	TBC1D4
novel_circ_0007705	NW_005394371.1	314117	330503	+	16386	289	102284904;	exon:314118-314252,exon:324776-324846,exon:330415-330503	Pread0_1	3	182	ALG9
novel_circ_0007706	NW_005394371.1	324775	333438	+	8663	363	102284904;	exon:324776-324846,exon:324997-325071,exon:330415-330503,exon:333303-333438	Pread0_1	4	138	ALG9
novel_circ_0003083	NW_005393375.1	2621495	2633096	+	11601	299	102282719;	exon:2621496-2621625,exon:2632924-2633096	Pread0_1	4	198	SPIRE1
novel_circ_0012186	NW_005397617.1	337970	349782	+	11812	330	102272074;	exon:337971-338059,exon:339684-339748,exon:349601-349782	Pread0_1	3	869	UACA
novel_circ_0009713	NW_005395035.1	1234561	1244920	+	10359	337	102267999;	exon:1234562-1234733,exon:1237688-1237754,exon:1244817-1244920	Pread0_1	4	78	SMARCAD1
novel_circ_0010615	NW_005395511.1	432998	440941	+	7943	143	102278105;	exon:440797-440941	Pread0_1	3	232	IGF1R
novel_circ_0006973	NW_005394165.1	19289	23593	+	4304	256	102277897;	exon:19290-19440,exon:19621-19729	Pread0_1	3	10091	LOC102277897
novel_circ_0009822	NW_005395062.1	375019	386917	-	11898	142	102282393;	exon:386774-386917	Pread0_1	2	138	MYO9A
novel_circ_0002639	NW_005393305.1	78331	100993	+	22662	220	102281606;	exon:100772-100993	Pread0_1	3	273	SMAD5
novel_circ_0009640	NW_005395016.1	243071	248609	-	5538	147	102274321;	exon:243072-243220	Pread0_1	2	375	BTAF1
novel_circ_0009644	NW_005395016.1	395509	401138	-	5629	167	102275650;	exon:395510-395604,exon:395976-396051	Pread0_1	5	409	TNKS2
novel_circ_0003596	NW_005393444.1	19312	25396	+	6084	334	102276169;	exon:19313-19473,exon:25220-25396	Pread0_1	2	57	RARB
novel_circ_0007541	NW_005394309.1	764181	768000	+	3819	83	n/a	intergenic_region:764182-764266	Pread0_1	2	89	--
novel_circ_0000993	NW_005393013.1	637412	647476	+	10064	307	102278282;	exon:637413-637550,exon:647304-647476	Pread0_1	3	233	ATRX
novel_circ_0003752	NW_005393468.1	51823	61128	+	9305	287	102270944;	exon:51824-51909,exon:60924-61128	Pread0_1	2	1352	ITGB5
novel_circ_0000882	NW_005393001.1	360833	362045	-	1212	354	102276231;	exon:360834-360969,exon:361824-362045	Pread0_1	2	251	GPSM1
novel_circ_0000695	NW_005392976.1	1446435	1448050	-	1615	154	102273666;	exon:1447895-1448050	Pread0_1	4	257	BLMH
novel_circ_0003124	NW_005393382.1	1510117	1516696	+	6579	306	102266438;	exon:1510118-1510259,exon:1516529-1516696	Pread0_1	2	242	AQR
novel_circ_0009336	NW_005394895.1	278831	281049	+	2218	348	102280609;	exon:278832-278999,exon:280866-281049	Pread0_1	5	249	ABCC1
novel_circ_0005148	NW_005393795.1	1567146	1568321	-	1175	223	102265046;	exon:1567147-1567245,exon:1568194-1568321	Pread0_1	2	304	COG3
novel_circ_0000531	NW_005392944.1	510638	516799	-	6161	232	102282402;	exon:510639-510759,exon:516685-516799	Pread0_1	3	1167	SMURF2
novel_circ_0001598	NW_005393122.1	2417262	2419160	-	1898	196	102268028;	exon:2417263-2417353,exon:2419052-2419160	Pread0_1	2	327	OXCT1
novel_circ_0008181	NW_005394543.1	486340	503898	+	17558	143	102268456;	exon:503754-503898	Pread0_1	3	721	RASSF8
novel_circ_0003007	NW_005393370.1	1970580	1987435	-	16855	395	102288073;	exon:1970581-1970845,exon:1987302-1987435	Pread0_1	2	107	BCAS3
novel_circ_0011287	NW_005395864.1	1164447	1171503	-	7056	209	102276887;	exon:1168339-1168405,exon:1171358-1171503	Pread0_1	2	17	MYO3A
novel_circ_0007603	NW_005394326.1	1376018	1387175	-	11157	244	102272590;	exon:1376019-1376144,exon:1387054-1387175	Pread0_1	3	42	CENPF
novel_circ_0007613	NW_005394326.1	1618248	1625298	+	7050	127	102272879;	exon:1618249-1618377	Pread0_1	4	174	PTPN14
novel_circ_0004095	NW_005393552.1	1457628	1458453	-	825	136	102280014;	exon:1458316-1458453	Pread0_1	3	45	IPP
novel_circ_0009477	NW_005394947.1	307009	307769	-	760	206	102274797;	exon:307010-307131,exon:307682-307769	Pread0_1	4	312	WDR74
novel_circ_0002548	NW_005393296.1	1750006	1758571	-	8565	108	102267206;	exon:1750007-1750116	Pread0_1	2	139	SYNE1
novel_circ_0002584	NW_005393298.1	835263	853981	+	18718	268	102270561;	exon:835264-835350,exon:836956-837017,exon:853857-853981	Pread0_1	3	304	CHD2
novel_circ_0004721	NW_005393680.1	481945	486017	-	4072	335	102268254;	exon:481946-482042,exon:483276-483393,exon:485892-486017	Pread0_1	2	59	DGKH
novel_circ_0002200	NW_005393224.1	1908849	1910257	-	1408	223	102278035;	exon:1908850-1908976,exon:1909060-1909094,exon:1909178-1909244	Pread0_1	3	302	CSTF3
novel_circ_0007166	NW_005394190.1	36776	52612	-	15836	340	102281161;	exon:36777-36911,exon:37189-37305,exon:52519-52612	Pread0_1	2	153	NEK3
novel_circ_0008587	NW_005394658.1	590245	590705	-	460	458	102273450;	exon:590246-590705	Pread0_1	2	78	TTPAL
novel_circ_0006470	NW_005394073.1	675019	676356	+	1337	133	102285634;	exon:675020-675154	Pread0_1	3	708	MET
novel_circ_0003470	NW_005393427.1	1939899	1940231	-	332	330	102268414;	intron:1939900-1940231	Pread0_1	2	27	TTC27
novel_circ_0003423	NW_005393423.1	2663369	2673019	+	9650	236	102264949;	exon:2663370-2663473,exon:2672884-2673019	Pread0_1	2	156	CEP78
novel_circ_0011622	NW_005396234.1	118922	123653	+	4731	277	102279143;	exon:118923-119049,exon:122392-122478,exon:123585-123653	Pread0_1	3	240	IFT52
novel_circ_0008871	NW_005394741.1	446740	452099	+	5359	298	n/a	intergenic_region:446741-446925,intergenic_region:451983-452099	Pread0_1	2	39	--
novel_circ_0001159	NW_005393044.1	376251	391316	+	15065	351	n/a	intergenic_region:376252-376410,intergenic_region:390118-390204,intergenic_region:391206-391316	Pread0_1	6	64	--
novel_circ_0000449	NW_005392927.1	1125719	1126970	-	1251	186	n/a	intergenic_region:1126253-1126307,intergenic_region:1126836-1126970	Pread0_1	4	4	--
novel_circ_0011326	NW_005395898.1	2027386	2037371	+	9985	271	102266989;	exon:2027387-2027497,exon:2036458-2036529,exon:2037278-2037371	Pread0_1	5	5387	CTTN
novel_circ_0001938	NW_005393179.1	397904	400916	+	3012	405	102282139;	exon:397905-398043,exon:398497-398634,exon:400783-400916	Pread0_1	2	3022	LAMA4
novel_circ_0009806	NW_005395059.1	701733	708503	-	6770	189	102279771;	exon:708313-708503	Pread0_1	4	669	PLD1
novel_circ_0004216	NW_005393578.1	320858	321390	+	532	307	102282452;	exon:320859-321001,exon:321223-321390	Pread0_1	2	7	FAM193A
novel_circ_0001250	NW_005393052.1	2390522	2392975	+	2453	176	n/a	intergenic_region:2390523-2390700	Pread0_1	2	8	--
novel_circ_0004082	NW_005393549.1	385552	388337	+	2785	140	102267018;	exon:388196-388337	Pread0_1	5	168	TGFBR2
novel_circ_0003841	NW_005393489.1	1953708	1969038	-	15330	401	102279067;	exon:1953709-1953854,exon:1962174-1962249,exon:1965402-1965489,exon:1968940-1969038	Pread0_1	3	276	TIA1
novel_circ_0004648	NW_005393651.1	1352330	1353022	+	692	319	102286752;	exon:1352331-1352528,exon:1352898-1353022	Pread0_1	2	418	PPP3CC
novel_circ_0007977	NW_005394473.1	967431	990612	+	23181	171	n/a	intergenic_region:967432-967604	Pread0_1	2	113	--
novel_circ_0011631	NW_005396244.1	121929	128953	+	7024	238	102271498;	exon:126949-127021,exon:128785-128953	Pread0_1	2	75	TRIM24
novel_circ_0001890	NW_005393177.1	86264	91418	-	5154	67	102279992;	exon:91350-91418	Pread0_1	2	278	CNOT6L
novel_circ_0008455	NW_005394624.1	1651661	1652183	+	522	278	102271926;	exon:1651662-1651786,exon:1652027-1652183	Pread0_1	4	99	EDRF1
novel_circ_0008466	NW_005394624.1	735631	742449	-	6818	106	102271364;	exon:742342-742449	Pread0_1	3	313	METTL10
novel_circ_0008473	NW_005394624.1	902377	913256	+	10879	197	102268561;	exon:913058-913256	Pread0_1	3	217	ZRANB1
novel_circ_0008474	NW_005394624.1	907347	918515	+	11168	468	102268561;	exon:907348-907501,exon:913058-913256,exon:918395-918515	Pread0_1	4	313	ZRANB1
novel_circ_0006233	NW_005394038.1	149950	150683	-	733	297	102268547;	exon:149951-150133,exon:150566-150683	Pread0_1	3	1244	PDLIM1
novel_circ_0008411	NW_005394604.1	235502	237778	-	2276	164	102273935;	exon:237613-237778	Pread0_1	3	615	MCMBP
novel_circ_0003899	NW_005393506.1	156582	162339	+	5757	185	102274369;	exon:156583-156769	Pread0_1	2	319	TTI2
novel_circ_0008386	NW_005394600.1	191345	197107	+	5762	183	102284815;	exon:196314-196412,exon:197020-197107	Pread0_1	3	171	SETX
novel_circ_0011846	NW_005396543.1	226654	247078	-	20424	313	n/a	intergenic_region:226655-226713,intergenic_region:245468-245559,intergenic_region:246911-247078	Pread0_1	2	256	--
novel_circ_0011053	NW_005395731.1	114440	121025	+	6585	198	102268586;	exon:114441-114545,exon:115081-115177	Pread0_1	2	684	CLINT1
novel_circ_0010994	NW_005395672.1	750654	755877	+	5223	205	102281021;	exon:750655-750789,exon:755804-755877	Pread0_1	3	135	PIAS2
novel_circ_0006097	NW_005393988.1	285832	288389	-	2557	170	102279084;	intron:285833-286004	Pread0_1	3	7	TMEM132D
novel_circ_0008863	NW_005394736.1	219982	220639	+	657	655	106700521;	exon:219983-220639	Pread0_1	4	4600	LOC106700521
novel_circ_0007697	NW_005394367.1	830019	838562	-	8543	205	102268727;	exon:838356-838562	Pread0_1	3	3120	HDLBP
novel_circ_0008743	NW_005394704.1	286650	289564	+	2914	385	102280892;	exon:286651-286877,exon:289403-289564	Pread0_1	5	939	LOC102280892
novel_circ_0011468	NW_005396048.1	179877	192925	+	13048	141	n/a	intergenic_region:192783-192925	Pread0_1	6	296	--
novel_circ_0011157	NW_005395815.1	558923	585445	-	26522	319	102264924;	exon:558924-559055,exon:563594-563687,exon:585347-585445	Pread0_1	2	206	BRWD1
novel_circ_0002606	NW_005393301.1	282011	286236	-	4225	201	102277279;	exon:282570-282631,exon:284064-284154,exon:286183-286236	Pread0_1	4	268	TMEM87B
novel_circ_0009595	NW_005395003.1	31307	34505	+	3198	412	102271087;	exon:31308-31419,exon:31577-31690,exon:34314-34505	Pread0_1	5	159	HSPG2
novel_circ_0003992	NW_005393523.1	469313	510242	-	40929	186	102265697;	exon:509897-509972,exon:510129-510242	Pread0_1	5	61	SLF1
novel_circ_0005993	NW_005393958.1	363686	368216	+	4530	287	102264966;	intron:363687-363803,intron:368043-368216	Pread0_1	2	792	G3BP1
novel_circ_0011902	NW_005396606.1	44579	48303	+	3724	179	n/a	intergenic_region:48123-48303	Pread0_1	4	4	--
novel_circ_0005577	NW_005393869.1	1576229	1599523	-	23294	310	102272377;	exon:1576230-1576382,exon:1595669-1595742,exon:1599435-1599523	Pread0_1	3	318	LMBRD1
novel_circ_0010697	NW_005395539.1	305407	318663	+	13256	208	102276519;	exon:305408-305515,exon:318560-318663	Pread0_1	2	456	PRRC1
novel_circ_0000971	NW_005393011.1	197569	202065	-	4496	128	102271384;	exon:197570-197699	Pread0_1	3	138	CASP7
novel_circ_0004614	NW_005393646.1	1620398	1638979	+	18581	256	102269361;	exon:1620399-1620656	Pread0_1	3	210	RSBN1L
novel_circ_0000253	NW_005392882.1	74307	103102	+	28795	116	102270429;	exon:102985-103102	Pread0_1	2	1047	SPTLC1
novel_circ_0009943	NW_005395103.1	1268140	1283929	-	15789	241	102287647;	exon:1268141-1268226,exon:1269443-1269524,exon:1273091-1273169	Pread0_1	2	5669	ACTN1
novel_circ_0011379	NW_005395962.1	112711	121796	+	9085	274	102281116;	exon:112712-112851,exon:121659-121796	Pread0_1	2	303	LRRCC1
novel_circ_0000892	NW_005393003.1	1242376	1243298	+	922	319	102264627;	exon:1242377-1242576,exon:1243176-1243298	Pread0_1	2	437	INTS7
novel_circ_0007218	NW_005394208.1	419265	438260	+	18995	390	102287729;	exon:430783-430990,exon:438075-438260	Pread0_1	2	694	TRPC4AP
novel_circ_0005135	NW_005393789.1	239498	251218	+	11720	137	102281538;	intron:251080-251218	Pread0_1	2	129	STK24
novel_circ_0010374	NW_005395309.1	964403	966737	+	2334	374	102277243;	exon:964404-964604,exon:966561-966737	Pread0_1	2	141	ANKFY1
novel_circ_0006777	NW_005394130.1	1143136	1158761	+	15625	62	102283878;	intron:1158698-1158761	Pread0_1	2	1222	LPP
novel_circ_0010154	NW_005395216.1	1269906	1286601	+	16695	244	102284187;	exon:1269907-1270077,exon:1286525-1286601	Pread0_1	2	1127	KITLG
novel_circ_0008368	NW_005394591.1	506906	524754	-	17848	160	102271076;	exon:522729-522811,exon:524674-524754	Pread0_1	2	172	YTHDC2
novel_circ_0001566	NW_005393112.1	1339086	1371706	+	32620	274	102273571;	exon:1339087-1339244,exon:1371587-1371706	Pread0_1	4	578	SCYL2
novel_circ_0008285	NW_005394577.1	1775285	1783221	-	7936	322	102283136;	exon:1776795-1776999,exon:1783101-1783221	Pread0_1	3	209	ASCC3
novel_circ_0007193	NW_005394204.1	487732	490946	-	3214	307	102267312;	exon:487733-487828,exon:488191-488295,exon:490835-490946	Pread0_1	3	743	IMMT
novel_circ_0006993	NW_005394168.1	179072	180784	+	1712	310	102279581;	exon:179073-179238,exon:180637-180784	Pread0_1	3	541	IL18R1
novel_circ_0006997	NW_005394168.1	180636	193740	+	13104	363	102279581;	exon:180637-180784,exon:185753-185811,exon:193579-193740	Pread0_1	3	269	IL18R1
novel_circ_0002686	NW_005393314.1	454201	457581	-	3380	353	102284212;	exon:454202-454326,exon:455046-455135,exon:457438-457581	Pread0_1	2	245	PTPN9
novel_circ_0007794	NW_005394401.1	898710	905587	-	6877	257	102264974;	exon:898711-898802,exon:903972-904051,exon:905497-905587	Pread0_1	2	64	ARID4B
novel_circ_0011686	NW_005396307.1	22171	22598	-	427	425	102286070;	exon:22172-22598	Pread0_1	3	99	ARSE
novel_circ_0006334	NW_005394055.1	851103	862876	-	11773	288	102265714;	exon:860771-860894,exon:862709-862876	Pread0_1	10	2051	FLNB
novel_circ_0003169	NW_005393387.1	1401373	1413970	+	12597	156	102268527;	exon:1401374-1401531	Pread0_1	3	149	CLCN3
novel_circ_0010418	NW_005395366.1	474136	490127	-	15991	185	102285474;	exon:474137-474269,exon:480453-480508	Pread0_1	4	32	LOC102285474
novel_circ_0003144	NW_005393385.1	4894327	4897721	+	3394	370	102283091;	exon:4894328-4894525,exon:4897546-4897721	Pread0_1	2	151	ATP11B
novel_circ_0005325	NW_005393831.1	311089	328198	+	17109	292	102267231;	exon:311090-311227,exon:316023-316100,exon:328117-328198	Pread0_1	2	27	ARHGAP32
novel_circ_0009116	NW_005394840.1	236083	244527	+	8444	259	102277046;	exon:236084-236207,exon:244389-244527	Pread0_1	4	145	LIN54
novel_circ_0001304	NW_005393060.1	745476	746634	-	1158	107	102284568;	exon:746526-746634	Pread0_1	2	406	NAV3
novel_circ_0001214	NW_005393050.1	846848	848266	-	1418	240	102277078;	exon:848025-848266	Pread0_1	2	350	UTRN
novel_circ_0001215	NW_005393050.1	878690	882186	-	3496	285	102277078;	exon:879564-879679,exon:882014-882186	Pread0_1	3	369	UTRN
novel_circ_0005864	NW_005393927.1	144338	154600	-	10262	314	102274870;	exon:144339-144461,exon:154406-154600	Pread0_1	2	396	SENP6
novel_circ_0005865	NW_005393927.1	144338	159255	-	14917	121	102274870;	exon:144339-144461	Pread0_1	3	454	SENP6
novel_circ_0011533	NW_005396129.1	313615	321500	+	7885	205	102264544;	intron:313616-313701,intron:321378-321500	Pread0_1	3	1961	CORO1C
novel_circ_0006843	NW_005394139.1	762518	768581	+	6063	230	102281270;	intron:762519-762679,intron:766084-766156	Pread0_1	2	99	PRIM2
novel_circ_0007765	NW_005394390.1	745208	745431	-	223	221	102287547;	exon:745209-745431	Pread0_1	2	1156	LRP1
novel_circ_0007768	NW_005394390.1	94323	100358	+	6035	184	102276662;	exon:94324-94472,exon:96126-96164	Pread0_1	2	397	CTDSP2
novel_circ_0001641	NW_005393127.1	1687447	1688004	+	557	555	102287200;	exon:1687448-1688004	Pread0_1	8	44	CHD6
novel_circ_0001644	NW_005393127.1	2073082	2094765	-	21683	240	102287771;	exon:2073083-2073210,exon:2094650-2094765	Pread0_1	3	243	TOP1
novel_circ_0005766	NW_005393904.1	1489007	1492904	-	3897	314	102265243;	intron:1489008-1489138,intron:1492718-1492904	Pread0_1	2	50	CEP89
novel_circ_0011858	NW_005396545.1	248023	258207	-	10184	366	102278968;	exon:248024-248140,exon:248941-249081,exon:258094-258207	Pread0_1	2	173	LOC102278968
novel_circ_0010909	NW_005395628.1	918554	921229	-	2675	233	102284648;	exon:918555-918670,exon:921109-921229	Pread0_1	3	3491	PDLIM5
novel_circ_0007908	NW_005394443.1	221854	231411	-	9557	109	102266299;	exon:228939-228979,exon:231340-231411	Pread0_1	6	187	CD58
novel_circ_0002953	NW_005393357.1	108212	117042	-	8830	180	102267393;	exon:108213-108311,exon:116958-117042	Pread0_1	2	1768	MTDH
novel_circ_0011459	NW_005396042.1	195293	197547	-	2254	200	102277941;	exon:196864-196901,exon:197382-197547	Pread0_1	3	1393	PRKAG2
novel_circ_0011461	NW_005396042.1	197381	200395	-	3014	289	102277941;	exon:197382-197547,exon:200269-200395	Pread0_1	2	1236	PRKAG2
novel_circ_0011312	NW_005395869.1	657607	657908	+	301	299	102283921;	exon:657608-657908	Pread0_1	3	302	ANKIB1
novel_circ_0006440	NW_005394070.1	2135202	2138889	+	3687	299	102280134;	exon:2135203-2135307,exon:2138274-2138364,exon:2138781-2138889	Pread0_1	5	973	HBS1L
novel_circ_0006446	NW_005394070.1	510976	524170	+	13194	421	102276849;	exon:510977-511089,exon:521227-521386,exon:524017-524170	Pread0_1	4	209	MAP3K5
novel_circ_0002778	NW_005393323.1	1197400	1198584	+	1184	287	102288070;	exon:1197401-1197564,exon:1198458-1198584	Pread0_1	4	398	TNS3
novel_circ_0007175	NW_005394195.1	314648	315299	-	651	195	102269005;	exon:314649-314845	Pread0_1	3	161	FAM160B1
novel_circ_0005424	NW_005393847.1	15930	16601	+	671	113	102284148;	exon:15931-16045	Pread0_1	2	241	IRAK4
novel_circ_0004809	NW_005393699.1	534223	536892	+	2669	202	n/a	intergenic_region:534224-534306,intergenic_region:536770-536892	Pread0_1	2	39	--
novel_circ_0005469	NW_005393849.1	343018	352042	-	9024	142	102268705;	exon:351899-352042	Pread0_1	2	18	ASPM
novel_circ_0002746	NW_005393320.1	222199	235842	+	13643	262	102281516;	exon:222200-222308,exon:226269-226425	Pread0_1	5	53	VWA8
novel_circ_0011359	NW_005395914.1	597840	603114	-	5274	256	102285974;	exon:597841-598098	Pread0_1	2	2	ATP7B
novel_circ_0006153	NW_005394002.1	703466	710509	+	7043	334	102272380;	exon:703467-703535,exon:704932-705014,exon:707771-707879,exon:710429-710509	Pread0_1	2	177	MYO10
novel_circ_0006506	NW_005394082.1	1244269	1251847	+	7578	215	102273430;	exon:1244270-1244413,exon:1245765-1245839	Pread0_1	3	43	PCCA
novel_circ_0005575	NW_005393867.1	779953	782588	+	2635	302	102267592;	exon:779954-780116,exon:782446-782588	Pread0_1	2	44	MAP3K1
novel_circ_0011590	NW_005396196.1	96986	101503	+	4517	284	102279713;	exon:101333-101503,exon:99860-99976	Pread0_1	3	112	ELK4
novel_circ_0005898	NW_005393932.1	522933	533560	+	10627	236	102287436;	exon:522934-523045,exon:533433-533560	Pread0_1	2	462	SEC24D
novel_circ_0001981	NW_005393186.1	305950	350420	+	44470	361	102276428;	exon:305951-306071,exon:344336-344430,exon:350270-350420	Pread0_1	6	623	SPAG9
novel_circ_0001986	NW_005393186.1	370548	371406	+	858	301	102276428;	exon:370549-370753,exon:371307-371406	Pread0_1	5	635	SPAG9
novel_circ_0009916	NW_005395072.1	168647	175425	-	6778	239	102282495;	exon:168648-168772,exon:175308-175425	Pread0_1	2	934	TTC4
novel_circ_0000114	NW_005392865.1	473076	496549	+	23473	239	102266973;	exon:473077-473213,exon:474972-475077	Pread0_1	3	49	DIAPH3
novel_circ_0010748	NW_005395557.1	161945	163623	-	1678	184	102284280;	exon:161946-162131	Pread0_1	2	174	MTCL1
novel_circ_0005828	NW_005393915.1	1877061	1881339	+	4278	273	102287815;	exon:1879704-1879795,exon:1881155-1881339	Pread0_1	5	423	ACAP2
novel_circ_0003907	NW_005393507.1	248835	265476	+	16641	368	102277105;	exon:248836-249021,exon:259206-259391	Pread0_1	2	971	PJA2
novel_circ_0002007	NW_005393188.1	2860486	2861782	-	1296	88	102268032;	exon:2860487-2860576	Pread0_1	5	3122	HSPA4
novel_circ_0008044	NW_005394492.1	403219	410578	+	7359	278	102269661;	exon:403220-403359,exon:410437-410578	Pread0_1	2	530	CDK14
novel_circ_0008030	NW_005394489.1	426259	429362	+	3103	51	n/a	intergenic_region:429310-429362	Pread0_1	2	394	--
novel_circ_0008035	NW_005394489.1	486694	498732	+	12038	348	102264695;	exon:486695-486838,exon:498525-498732	Pread0_1	2	1039	PHLDB2
novel_circ_0001124	NW_005393037.1	1032861	1045693	-	12832	73	102285396;	intron:1032862-1032936	Pread0_1	5	84	FOXJ3
novel_circ_0005711	NW_005393892.1	352150	377418	-	25268	130	102284601;	exon:377287-377418	Pread0_1	2	674	P3H2
novel_circ_0000055	NW_005392849.1	449781	455690	-	5909	126	102270623;	exon:455563-455690	Pread0_1	2	415	MON2
novel_circ_0009387	NW_005394906.1	506618	506882	-	264	73	102273457;	exon:506808-506882	Pread0_1	2	443	DDX41
novel_circ_0006949	NW_005394160.1	12146	14175	-	2029	153	102275907;	exon:12147-12301	Pread0_1,Ad_1	2	1320	PGM1
novel_circ_0000097	NW_005392859.1	208310	214915	-	6605	207	102282958;	exon:214707-214915	Pread0_1,Ad_1	2	1267	RNF19A
novel_circ_0010558	NW_005395483.1	323303	327944	+	4641	173	102267082;	exon:323304-323478	Pread0_1,Ad_1	3	166	MED23
novel_circ_0004471	NW_005393620.1	1602823	1618641	-	15818	414	102272277;	exon:1602824-1603011,exon:1618412-1618641	Pread0_1,Ad_1	3	1113	NNT
novel_circ_0010974	NW_005395665.1	173293	182855	-	9562	236	102271023;	exon:173294-173398,exon:181475-181506,exon:182751-182855	Pread0_1,Ad_1	5	4208	PCMT1
novel_circ_0005347	NW_005393842.1	1145249	1155662	+	10413	259	102268544;	exon:1145250-1145320,exon:1155471-1155662	Pread0_1,Ad_1	5	33	SLC4A4
novel_circ_0002854	NW_005393336.1	259091	278044	-	18953	249	102276161;	exon:274328-274433,exon:277898-278044	Pread0_1,Ad_1	2	53	TBC1D31
novel_circ_0002492	NW_005393279.1	332829	359169	-	26340	343	102277377;	exon:332830-333033,exon:359027-359169	Pread0_1,Ad_1	3	836	RIC1
novel_circ_0009568	NW_005395002.1	1282081	1283028	-	947	344	102266029;	exon:1282082-1282239,exon:1282839-1283028	Pread0_1,Ad_1	5	63	ZBTB40
novel_circ_0010685	NW_005395536.1	756349	760479	-	4130	264	102271479;	exon:756350-756561,exon:760424-760479	Pread0_1,Ad_1	2	345	SESTD1
novel_circ_0007994	NW_005394482.1	320881	347886	-	27005	118	n/a	intergenic_region:320882-321001	Pread0_1,Ad_1	3	48	--
novel_circ_0006122	NW_005393997.1	1869258	1888730	+	19472	203	102279928;	exon:1869259-1869463	Pread0_1,Ad_1	3	249	FOCAD
novel_circ_0006126	NW_005393997.1	1934017	1937688	+	3671	457	102279928;	exon:1934018-1934122,exon:1934534-1934635,exon:1935160-1935290,exon:1937562-1937688	Pread0_1,Ad_1	6	251	FOCAD
novel_circ_0009629	NW_005395015.1	291337	306506	-	15169	159	102265932;	exon:306346-306506	Pread0_1,Ad_1	2	133	TNPO3
novel_circ_0007823	NW_005394410.1	67754	72499	+	4745	280	102276389;	exon:67755-67886,exon:72348-72499	Pread0_1,Ad_1	4	936	PTPN11
novel_circ_0010094	NW_005395173.1	275223	281489	+	6266	144	102285105;	exon:275224-275369	Pread0_1,Ad_1	2	432	TBL1X
novel_circ_0008152	NW_005394536.1	1226335	1234881	-	8546	177	102273932;	exon:1226336-1226514	Pread0_1,Ad_1	3	619	KIFAP3
novel_circ_0008156	NW_005394536.1	3195798	3199927	-	4129	330	102279295;	intron:3195799-3195986,intron:3197613-3197687,intron:3199855-3199927	Pread0_1,Ad_1	2	179	DNM3
novel_circ_0004966	NW_005393755.1	171797	172874	+	1077	269	102238575;102272568;	intron:171798-171915,intron:172231-172294,intron:172782-172874	Pread0_1,Ad_1	2	90	--;OXNAD1
novel_circ_0005279	NW_005393818.1	1534999	1541862	-	6863	139	n/a	intergenic_region:1541722-1541862	Pread0_1,Ad_1	3	278	--
novel_circ_0005175	NW_005393796.1	1629582	1634813	+	5231	175	102267024;	exon:1629583-1629670,exon:1631980-1632070	Pread0_1,Ad_1	2	371	PUM3
novel_circ_0007208	NW_005394205.1	2487245	2490430	+	3185	386	102283969;	exon:2487246-2487488,exon:2490284-2490430	Pread0_1,Ad_1	2	131	MAP3K4
novel_circ_0008072	NW_005394506.1	425631	427580	+	1949	360	102280235;	exon:425632-425877,exon:427463-427580	Pread0_1,Ad_1	2	313	DENND4C
novel_circ_0008672	NW_005394685.1	29790	35068	+	5278	112	102283140;	intron:34955-35068	Pread0_1,Ad_1,Ad_2	2	1159	TRA2B
novel_circ_0011685	NW_005396295.1	29731	33976	-	4245	323	102275007;	exon:29732-29819,exon:32959-33097,exon:33875-33976	Pread0_1,Ad_1,Ad_2	5	3	DAGLA
novel_circ_0012052	NW_005396869.1	134949	138079	-	3130	67	102287123;	exon:134950-135018	Pread0_1,Ad_1,Ad_2	2	536	COQ7
novel_circ_0011103	NW_005395767.1	530815	558708	-	27893	125	102273673;	exon:530816-530942	Pread0_1,Ad_1,Ad_2	3	623	SPTLC2
novel_circ_0008825	NW_005394726.1	49348	49943	-	595	109	102277514;	intron:49349-49459	Pread0_1,Ad_1,Ad_2	2	358	LOC102277514
novel_circ_0010519	NW_005395438.1	395182	417636	-	22454	335	102267732;	exon:417300-417636	Pread0_1,Ad_1,Ad_2	2	910	TRPC4
novel_circ_0010861	NW_005395614.1	1190216	1193431	+	3215	279	102272798;	exon:1190217-1190395,exon:1193328-1193431	Pread0_1,Ad_1,Ad_2	2	1073	USP16
novel_circ_0005253	NW_005393813.1	1455690	1477468	+	21778	413	102282638;	exon:1455691-1455911,exon:1477273-1477468	Pread0_1,Ad_1,Ad_2	4	69	WDR7
novel_circ_0004749	NW_005393697.1	1620795	1625627	-	4832	393	102275981;	exon:1620796-1620925,exon:1622399-1622541,exon:1625502-1625627	Pread0_1,Ad_1,Ad_2	2	197	PUM2
novel_circ_0001402	NW_005393073.1	902863	907853	-	4990	92	102274530;	exon:902864-902957	Pread0_1,Ad_1,Ad_2	4	6	THOC2
novel_circ_0005196	NW_005393803.1	46369	48753	+	2384	342	n/a	intergenic_region:46370-46501,intergenic_region:47379-47441,intergenic_region:48601-48753	Pread0_1,Ad_1,Ad_2	5	399	--
novel_circ_0005290	NW_005393822.1	2180455	2202951	-	22496	159	102280581;	exon:2202791-2202951	Pread0_1,Ad_1,Ad_2	5	119	PHIP
novel_circ_0008194	NW_005394555.1	460745	463536	-	2791	253	102277707;	exon:460746-461000	Pread0_1,Ad_1,Ad_2	4	161	AGAP1
novel_circ_0006566	NW_005394088.1	1582071	1587906	+	5835	162	102267876;	exon:1587561-1587614,exon:1587795-1587906	Pread0_1,Ad_1,Ad_2	2	643	TTC37
novel_circ_0009216	NW_005394857.1	516792	523711	-	6919	178	102277806;	exon:523010-523095,exon:523616-523711	Pread0_1,Ad_1,Ad_2,Ad_3	2	1043	KPNA4
novel_circ_0011114	NW_005395792.1	488043	488233	-	190	188	n/a	intergenic_region:488044-488233	Pread0_1,Ad_1,Ad_2,Ad_3	5	73	--
novel_circ_0006689	NW_005394106.1	1533366	1539205	+	5839	271	102268549;	exon:1533367-1533515,exon:1539080-1539205	Pread0_1,Ad_1,Ad_2,Ad_3	3	78	TNRC6B
novel_circ_0006698	NW_005394106.1	250207	255286	+	5079	414	102265152;	exon:250208-250388,exon:254247-254370,exon:255172-255286	Pread0_1,Ad_1,Ad_2,Ad_3	3	125	GTPBP1
novel_circ_0003556	NW_005393436.1	1757540	1767331	-	9791	220	102272651;	exon:1765773-1765898,exon:1767234-1767331	Pread0_1,Ad_1,Ad_2,Ad_3	2	502	EDEM3
novel_circ_0011569	NW_005396154.1	476242	493605	+	17363	290	102282892;	exon:476243-476404,exon:493474-493605	Pread0_1,Ad_1,Ad_2,Ad_3	3	124	SLC4A7
novel_circ_0000128	NW_005392867.1	1516690	1551525	+	34835	269	n/a	intergenic_region:1516691-1516837,intergenic_region:1531693-1531818	Pread0_1,Ad_1,Ad_2,Ad_3	7	614	--
novel_circ_0000130	NW_005392867.1	1531692	1533472	+	1780	124	102270521;	intron:1531693-1531818	Pread0_1,Ad_1,Ad_2,Ad_3	2	438	TRIP12
novel_circ_0007787	NW_005394399.1	559390	561702	+	2312	420	102285744;	intron:559391-559537,intron:561426-561702	Pread0_1,Ad_1,Ad_3	3	304	PID1
novel_circ_0000495	NW_005392938.1	506910	510643	+	3733	344	102284091;	exon:506911-507071,exon:510457-510643	Pread0_1,Ad_1,Ad_3	2	489	AMACR
novel_circ_0010816	NW_005395599.1	279102	285095	-	5993	261	102281860;	intron:279103-279195,intron:282868-282945,intron:285000-285095	Pread0_1,Ad_1,Ad_3	4	899	MACF1
novel_circ_0011484	NW_005396059.1	410914	417753	+	6839	286	102267478;	exon:410915-411048,exon:417598-417753	Pread0_1,Ad_1,Ad_3	5	154	PHF10
novel_circ_0006209	NW_005394029.1	1626555	1627485	+	930	250	102281156;	intron:1626556-1626681,intron:1627358-1627485	Pread0_1,Ad_1,Ad_3	3	51	SLC25A44
novel_circ_0005843	NW_005393917.1	326597	327044	-	447	210	102277208;	exon:326598-326730,exon:326964-327044	Pread0_1,Ad_1,Ad_3	2	430	BOP1
novel_circ_0002440	NW_005393269.1	900897	909509	-	8612	142	102281228;	exon:900898-901041	Pread0_1,Ad_2	2	10	EP400
novel_circ_0011813	NW_005396509.1	1040262	1068900	-	28638	117	102268036;	exon:1040263-1040381	Pread0_1,Ad_2	2	2281	PPP1R12A
novel_circ_0004142	NW_005393561.1	799975	801167	-	1192	233	102282259;	exon:799976-800094,exon:800531-800648	Pread0_1,Ad_2	2	62	KLHDC1
novel_circ_0012110	NW_005397121.1	46012	71936	-	25924	175	102278503;	exon:46013-46189	Pread0_1,Ad_2	3	4796	LAMB1
novel_circ_0001824	NW_005393164.1	5160422	5172823	+	12401	209	102281678;	exon:5167859-5167950,exon:5172703-5172823	Pread0_1,Ad_2	2	42	TRMT11
novel_circ_0004180	NW_005393573.1	626973	628113	-	1140	429	n/a	intergenic_region:626974-627066,intergenic_region:627466-627565,intergenic_region:627872-628113	Pread0_1,Ad_2	2	362	--
novel_circ_0011426	NW_005395991.1	141539	150942	+	9403	377	102282891;	exon:141540-141783,exon:150806-150942	Pread0_1,Ad_2	2	2786	LOXL2
novel_circ_0006308	NW_005394047.1	316523	317159	-	636	178	102269275;	exon:316524-316624,exon:317079-317159	Pread0_1,Ad_2	3	74	AMBRA1
novel_circ_0009432	NW_005394918.1	616695	625539	+	8844	115	102272032;	exon:616696-616812	Pread0_1,Ad_2	2	197	VPS33A
novel_circ_0011230	NW_005395834.1	77924	86832	+	8908	100	102282793;	exon:77925-78026	Pread0_1,Ad_2	4	145	FAM120B
novel_circ_0009075	NW_005394821.1	1619807	1633037	+	13230	125	102278086;	exon:1632911-1633037	Pread0_1,Ad_2	2	254	NBEAL1
novel_circ_0010438	NW_005395390.1	41387	43467	+	2080	221	106701385;	exon:41388-41553,exon:43409-43467	Pread0_1,Ad_2	3	135	LOC106701385
novel_circ_0009398	NW_005394912.1	828930	829326	-	396	187	102283334;	exon:828931-829026,exon:829232-829326	Pread0_1,Ad_2	3	152	ARHGEF7
novel_circ_0009709	NW_005395032.1	675780	682335	+	6555	85	102265458;	exon:675781-675867	Pread0_1,Ad_2	2	430	NPLOC4
novel_circ_0002629	NW_005393304.1	366055	371917	-	5862	241	102279055;	exon:366056-366133,exon:371751-371917	Pread0_1,Ad_2	3	98	ELMOD3
novel_circ_0004995	NW_005393763.1	181296	184703	+	3407	334	102280778;	exon:181297-181419,exon:182740-182850,exon:184598-184703	Pread0_1,Ad_2	5	447	SBF2
novel_circ_0005002	NW_005393763.1	481795	483694	-	1899	271	102280208;	exon:481796-481962,exon:483587-483694	Pread0_1,Ad_2	2	1158	SWAP70
novel_circ_0009908	NW_005395069.1	584326	606761	+	22435	227	102280720;	intron:606533-606761	Pread0_1,Ad_2	2	149	B3GALNT2
novel_circ_0006078	NW_005393977.1	186585	189971	-	3386	278	102284710;	exon:186586-186730,exon:187172-187308	Pread0_1,Ad_2	3	181	PTPRF
novel_circ_0008973	NW_005394775.1	288936	292833	-	3897	247	n/a	intergenic_region:288937-289119,intergenic_region:292072-292139	Pread0_1,Ad_2	3	142	--
novel_circ_0003683	NW_005393461.1	1471660	1488563	+	16903	384	102270470;	exon:1471661-1471778,exon:1473269-1473370,exon:1488394-1488563	Pread0_1,Ad_2	2	41	TMEM245
novel_circ_0004010	NW_005393526.1	435963	455798	-	19835	267	102271055;	exon:435964-436136,exon:440150-440247	Pread0_1,Ad_2	3	318	EPB41
novel_circ_0011344	NW_005395903.1	253135	253360	-	225	223	102274256;	exon:253136-253360	Pread0_1,Ad_2	2	325	DBR1
novel_circ_0010636	NW_005395522.1	269552	272983	-	3431	180	102267186;	exon:272802-272983	Pread0_1,Ad_2	2	32	KMT2C
novel_circ_0000076	NW_005392856.1	257381	273672	-	16291	140	n/a	intergenic_region:257382-257523	Pread0_1,Ad_2	3	1024	--
novel_circ_0001801	NW_005393163.1	232114	233543	+	1429	373	102274727;	exon:232115-232363,exon:233416-233543	Pread0_1,Ad_2	2	440	HEATR5A
novel_circ_0011657	NW_005396260.1	363693	373034	-	9341	273	102282894;	exon:363694-363795,exon:364702-364778,exon:372935-373034	Pread0_1,Ad_2	3	359	FAM126B
novel_circ_0003771	NW_005393469.1	924632	932149	+	7517	297	102273512;	exon:924633-924740,exon:929720-929819,exon:932055-932149	Pread0_1,Ad_2	3	469	KPNA1
novel_circ_0000083	NW_005392858.1	1347270	1353520	+	6250	173	102281662;	exon:1347271-1347445	Pread0_1,Ad_2	2	272	TRIO
novel_circ_0000084	NW_005392858.1	1354690	1358603	+	3913	148	102281662;	exon:1358454-1358603	Pread0_1,Ad_2	4	242	TRIO
novel_circ_0000089	NW_005392858.1	1623112	1630503	+	7391	168	n/a	intergenic_region:1624684-1624760,intergenic_region:1630409-1630503	Pread0_1,Ad_2	3	128	--
novel_circ_0011827	NW_005396513.1	51860	69791	+	17931	190	102269244;	exon:58804-58894,exon:69689-69791	Pread0_1,Ad_2	3	70	SPECC1L
novel_circ_0004600	NW_005393645.1	845745	848481	+	2736	169	102283386;	exon:848311-848481	Pread0_1,Ad_2	4	1804	EIF3L
novel_circ_0004060	NW_005393546.1	661061	664504	-	3443	234	102238572;	intron:661062-661297	Pread0_1,Ad_2	2	16500	--
novel_circ_0007355	NW_005394245.1	703580	705818	+	2238	241	102276289;	exon:703581-703691,exon:705685-705818	Pread0_1,Ad_2	5	278	HPS5
novel_circ_0011215	NW_005395833.1	391936	392450	+	514	104	102281389;	intron:391937-392042	Pread0_1,Ad_2	3	131	ZFAND1
novel_circ_0001474	NW_005393087.1	505524	505982	-	458	456	102264444;	exon:505525-505982	Pread0_1,Ad_2	7,2,3,4	154,122,44,39	XK
novel_circ_0011930	NW_005396624.1	360643	371883	+	11240	390	102280095;	exon:360644-360870,exon:371717-371883	Pread0_1,Ad_2	4,3,5,3	450537425367	PTK2
novel_circ_0006278	NW_005394043.1	3320176	3322451	-	2275	369	102286581;	exon:3320177-3320276,exon:3322179-3322451	Pread0_1,Ad_2	4,2,5,3	261521594521	YES1
novel_circ_0005326	NW_005393831.1	867692	875458	+	7766	365	102267789;	exon:867693-867812,exon:875210-875458	Pread0_1,Ad_2	2,2,4,3	298289555511	ETS1
novel_circ_0001311	NW_005393060.1	779623	795063	-	15440	67	102284568;	exon:794995-795063	Pread0_1,Ad_2	6,3,5,2	474,424,97,99	NAV3
novel_circ_0011595	NW_005396207.1	25349	26229	-	880	388	102285980;	exon:25350-25502,exon:25991-26229	Pread0_1,Ad_2	4,4,3	14,19,11	LOC102285980
novel_circ_0008941	NW_005394759.1	417602	419354	-	1752	173	102270416;	exon:419058-419126,exon:419247-419354	Pread0_1,Ad_2	2,4,5	188927003445	ANTXR2
novel_circ_0009739	NW_005395049.1	706668	712243	-	5575	116	102282392;	exon:712126-712243	Pread0_1,Ad_2	2,2,4	343477444	RFWD2
novel_circ_0011532	NW_005396129.1	301262	321500	+	20238	415	102264544;	exon:301263-301462,exon:319893-319990,exon:321378-321500	Pread0_1,Ad_2	2,2,5	288333292452	CORO1C
novel_circ_0001745	NW_005393151.1	1321104	1336001	-	14897	69	102266251;	exon:1335931-1336001	Pread0_1,Ad_2	2,2,2	16,25,33	SCML2
novel_circ_0010059	NW_005395157.1	1222012	1224273	+	2261	388	102264518;	exon:1222013-1222120,exon:1223522-1223591,exon:1224058-1224273	Pread0_1,Ad_2	2,5,2,3	182407327341	NCBP1
novel_circ_0008832	NW_005394728.1	2002641	2006744	-	4103	126	102279106;	exon:2002642-2002769	Pread0_1,Ad_2	2,3,2,3	2496259714751570	VCAN
novel_circ_0006796	NW_005394132.1	12126	19867	-	7741	349	102285174;	exon:12127-12208,exon:15787-15885,exon:19694-19867	Pread0_1,Ad_2,Ad_3	2,2,2,5,6	126,111,79,81,67	CMTM7
novel_circ_0001559	NW_005393112.1	1185432	1214285	-	28853	286	102272809;	exon:1185433-1185541,exon:1214105-1214285	Pread0_1,Ad_2,Ad_3	2,4,2,5,6	298453491520496	UHRF1BP1L
novel_circ_0007725	NW_005394380.1	1698916	1706403	-	7487	432	102281079;	exon:1698917-1699004,exon:1699176-1699260,exon:1699363-1699474,exon:1706004-1706091,exon:1706335-1706403	Pread0_1,Ad_2,Ad_3	2,2,5,3,3	242401243279285	HACE1
novel_circ_0011864	NW_005396545.1	51652	66676	+	15024	485	102279535;	exon:51653-51850,exon:66386-66676	Pread0_1,Ad_2,Ad_3	2,2,2,2,4	78166111135105	KDELC2
novel_circ_0007986	NW_005394475.1	741615	759727	-	18112	325	102276291;	exon:741616-741747,exon:744018-744075,exon:759587-759727	Pread0_1,Ad_2,Ad_3	2,6,8,5,4	6.94128e+18	CDK8
novel_circ_0009484	NW_005394952.1	25800	30376	-	4576	84	102280998;	exon:25801-25886	Pread0_1,Ad_2,Ad_3	3,2,2,2,3	3.60434e+19	CAP1
novel_circ_0012115	NW_005397121.1	73154	78279	-	5125	410	102278503;	exon:73155-73318,exon:77821-77944,exon:78152-78279	Pread0_1,Ad_2,Ad_3	4,4,2,2,4	4.81038e+19	LAMB1
novel_circ_0005318	NW_005393831.1	263874	278388	+	14514	320	102267231;	exon:263875-263983,exon:277268-277359,exon:277889-277930,exon:278304-278388	Pread0_1,Ad_2,Ad_3	4,5,2,8	10,25,20,31	ARHGAP32
novel_circ_0007356	NW_005394246.1	225700	238780	+	13080	356	102281351;	exon:225701-225819,exon:238540-238780	Pread0_1,Ad_2,Ad_3	3,4,2,7	73,56,27,39	TBC1D8
novel_circ_0012239	NW_005399179.1	3057	10368	-	7311	195	102270467;	exon:3058-3254	Pread0_1,Ad_2,Ad_3	5,2,7,6	182660443472	ATP6V1D
novel_circ_0002990	NW_005393367.1	79822	92891	-	13069	210	102276996;	exon:92680-92891	Pread0_1,Ad_2,Ad_3	3,2,2	198176164	AFAP1
novel_circ_0009017	NW_005394793.1	198234	210100	-	11866	148	102282946;	exon:209951-210100	Pread0_1,Ad_2,Ad_3	3,2,3	7,6,4	DDX26B
novel_circ_0006060	NW_005393973.1	715866	735348	+	19482	250	102276375;	intron:715867-715932,intron:735161-735348	Pread0_1,Ad_2,Ad_3	3,6,4	193179204	LARGE
novel_circ_0000321	NW_005392900.1	2833288	2843998	-	10710	190	102286329;	exon:2833289-2833367,exon:2843884-2843998	Pread0_1,Ad_3	3,2,3	31,57,53	RNF216
novel_circ_0004015	NW_005393528.1	157745	164855	+	7110	123	102275029;	exon:164731-164855	Pread0_1,Ad_3	2,6,3	157,114,71	SNAP47
novel_circ_0010616	NW_005395513.1	101218	101687	-	469	467	n/a	intergenic_region:101219-101687	Pread0_1,Ad_3	2,3	11251114	--
novel_circ_0000926	NW_005393005.1	1137295	1139197	+	1902	137	102274989;	exon:1139059-1139197	Pread0_1,Ad_3	2,2	59,51	LOC102274989
novel_circ_0004211	NW_005393578.1	185388	199500	+	14112	306	n/a	intergenic_region:185389-185439,intergenic_region:195981-196126,intergenic_region:199386-199500	Pread0_1,Ad_3	3,3	190277	--
novel_circ_0010706	NW_005395542.1	940511	947338	+	6827	192	102280825;	exon:940512-940614,exon:947246-947338	Pread0_1,Ad_3	3,2	18731973	MYH10
novel_circ_0011175	NW_005395815.1	720671	721569	+	898	230	102265954;	intron:720672-720790,intron:721455-721569	Pread0_1,Ad_3	6,3	329437	WRB
novel_circ_0001058	NW_005393025.1	1343744	1347865	-	4121	301	102267739;	exon:1343745-1343947,exon:1347764-1347865	Pread0_1,Ad_3	2,3	72,60	TRPC1
novel_circ_0007220	NW_005394208.1	511785	517865	+	6080	277	102288014;	exon:511786-511920,exon:517720-517865	Pread0_1,Ad_3	2,3	252234	GSS
novel_circ_0001285	NW_005393060.1	585813	590124	-	4311	319	102284568;	exon:585814-586017,exon:590006-590124	Pread0_1,Ad_3	3,4	233193	NAV3
novel_circ_0011756	NW_005396426.1	289386	290322	-	936	163	102274735;	exon:289387-289551	Pread0_1,Ad_3	6,3	36,23	SLC22A15
novel_circ_0011734	NW_005396376.1	234775	240063	+	5288	395	102268121;	exon:234776-234890,exon:239361-239477,exon:239895-240063	Pread0_1,Ad_3	4,2	335401	UGGT1
novel_circ_0008626	NW_005394674.1	960628	962584	+	1956	387	102286309;	exon:960629-960750,exon:960856-960914,exon:961654-961740,exon:962458-962584	Pread0_1,Ad_3	2,3	229398	LRPPRC
novel_circ_0004667	NW_005393665.1	733045	739340	+	6295	412	102270185;	exon:733046-733191,exon:738576-738715,exon:739209-739340	Pread0_1,Ad_3	3,3	7071940	NCKAP1
novel_circ_0008712	NW_005394691.1	1061664	1079453	+	17789	326	102264890;	exon:1061665-1061750,exon:1078932-1079048,exon:1079144-1079174,exon:1079354-1079453	Pread0_1,Ad_3	2,4	16454000	PICALM
novel_circ_0006543	NW_005394088.1	1307010	1315544	-	8534	119	102268717;	exon:1315424-1315544	Pread0_1,Ad_3	2,2	12851686	RHOBTB3
novel_circ_0005409	NW_005393844.1	3318289	3322608	-	4319	359	102272004;	exon:3318290-3318464,exon:3322421-3322608	Pread0_1,Ad_3	2,2	257406	UBE4A
novel_circ_0003507	NW_005393427.1	2579654	2610481	+	30827	287	102272078;	intron:2579655-2579723,intron:2609188-2609268,intron:2610339-2610481	Pread0_1,Ad_3	3,2,2,5	392619688388	MEMO1
novel_circ_0011875	NW_005396571.1	504881	509737	-	4856	147	102274741;	exon:509589-509737	Pread0_1,Ad_3	2,2,2,4	137,103,98,60	PGS1
novel_circ_0000186	NW_005392874.1	287983	296497	+	8514	130	102274239;	exon:287984-288115	Pread0_1,Ad_3	3,2,2,7	128,120,147,88	EFTUD1
novel_circ_0003617	NW_005393450.1	1890108	1902174	+	12066	532	102285332;	exon:1890109-1890366,exon:1894756-1894910,exon:1902050-1902174	Pread0_1,Ad_3	2,5,2,7,5	138161163174193	PDE3A
novel_circ_0003004	NW_005393370.1	1882496	1891387	-	8891	390	102288073;	exon:1882497-1882594,exon:1888632-1888828,exon:1891287-1891387	Pread0_1,Ad_3	4,4,12,5,5	97,82,52,56,67	BCAS3
novel_circ_0007290	NW_005394235.1	627501	628040	-	539	350	102274961;	exon:627502-627620,exon:627709-627807,exon:627903-628040	Pread0_1,Pread0_2	6,5,4,3	378458444239	FARSA
novel_circ_0001493	NW_005393098.1	198101	205311	-	7210	446	102285880;	exon:198102-198271,exon:198885-198971,exon:205117-205311	Pread0_1,Pread0_2	6,3,3,7,9	334471449355358	FBXW2
novel_circ_0003025	NW_005393370.1	266729	279958	-	13229	242	102282159;	exon:266730-266837,exon:279821-279958	Pread0_1,Pread0_2	3,6,3,2,2,4	1.47276e+17	SUCO
novel_circ_0003033	NW_005393370.1	587653	631785	+	44132	311	102283758;	intron:587654-587736,intron:589285-589386,intron:631654-631785	Pread0_1,Pread0_2	2,2,7,9,8,8	1.91267e+17	VMP1
novel_circ_0010874	NW_005395621.1	560146	597448	-	37302	256	102281106;	exon:560147-560306,exon:597349-597448	Pread0_1,Pread0_2	2,3,7,3,6,2	1.03412e+21	RYK
novel_circ_0011968	NW_005396672.1	555235	559119	-	3884	407	102277566;	exon:555236-555364,exon:557384-557531,exon:558984-559119	Pread0_1,Pread0_2	3,5,5,3,4,5	1.01288e+17	MORC3
novel_circ_0001977	NW_005393186.1	172037	178357	+	6320	388	102274538;	exon:172038-172239,exon:177342-177450,exon:178275-178357	Pread0_1,Pread0_2	2,2,2,3,4,6	43,61,77,100,113,83	MBTD1
novel_circ_0004708	NW_005393677.1	645222	647260	+	2038	321	102282267;	exon:645223-645322,exon:645416-645501,exon:647120-647260	Pread0_1,Pread0_2	2,2,7,9,6,5	38,102,116,83,96,94	TMEM67
novel_circ_0010415	NW_005395361.1	86551	120635	-	34084	234	n/a	intergenic_region:120546-120635,intergenic_region:86552-86699	Pread0_1,Pread0_2	2,6,11,4,9,5	7.72363e+16	--
novel_circ_0009576	NW_005395002.1	1703685	1718506	-	14821	153	102266310;	exon:1718352-1718506	Pread0_1,Pread0_2	2,3,7,2,2	3.4627e+19	CDC42
novel_circ_0008269	NW_005394562.1	188649	216484	-	27835	323	102267321;	exon:188650-188808,exon:216317-216484	Pread0_1,Pread0_2	3,6,4,3,2	5.52631e+19	APP
novel_circ_0008802	NW_005394724.1	1447235	1460234	+	12999	259	102270130;	exon:1447236-1447353,exon:1453907-1454051	Pread0_1,Pread0_2	4,2,3,3	113130122124	NVL
novel_circ_0002837	NW_005393330.1	2937347	2938211	-	864	308	102264654;	exon:2937348-2937488,exon:2938041-2938211	Pread0_1,Pread0_2	2,7,2,3	21,39,32,21	CDK5RAP2
novel_circ_0002619	NW_005393302.1	315565	323439	+	7874	254	102278775;	exon:319872-319954,exon:322159-322235,exon:323340-323439	Pread0_1,Pread0_2	2,2,4,4	47,79,73,39	NPHP1
novel_circ_0007873	NW_005394421.1	762775	781648	-	18873	266	n/a	intergenic_region:762776-762949,intergenic_region:781553-781648	Pread0_1,Pread0_2	3,5,3	901690451	--
novel_circ_0008657	NW_005394680.1	142094	143692	-	1598	74	102273351;	exon:143617-143692	Pread0_1,Pread0_2	3,2,5	142,104,64	GJC1
novel_circ_0005891	NW_005393932.1	29206	35320	-	6114	236	102286199;	exon:29207-29283,exon:35158-35320	Pread0_1,Pread0_2	3,3,3	200500645	USP53
novel_circ_0008246	NW_005394559.1	54961	67435	-	12474	281	n/a	intergenic_region:54962-55024,intergenic_region:57752-57845,intergenic_region:67306-67435	Pread0_1,Pread0_2	2,3,2	45,69,44	--
novel_circ_0012095	NW_005397019.1	27412	30886	+	3474	127	102280946;	exon:27413-27541	Pread0_1,Pread0_2,Ad_1	4,2,2	158,298,69	LOC102280946
novel_circ_0002467	NW_005393277.1	1040918	1043431	-	2513	252	102280841;	exon:1040919-1041062,exon:1043320-1043431	Pread0_1,Pread0_2,Ad_1	2,3,4	7461120495	AHCYL1
novel_circ_0006313	NW_005394047.1	447811	451749	+	3938	135	102270193;	exon:447812-447948	Pread0_1,Pread0_2,Ad_1	2,2,4	110,86,153	ATG13
novel_circ_0010363	NW_005395308.1	63795	82934	-	19139	269	102273269;	exon:63796-63941,exon:82808-82934	Pread0_1,Pread0_2,Ad_1	2,3,2,2	171276293234	KAT2B
novel_circ_0003632	NW_005393450.1	584880	619497	+	34617	318	102284878;	exon:584881-585088,exon:619384-619497	Pread0_1,Pread0_2,Ad_1	3,3,3,4	140242243249	AEBP2
novel_circ_0008443	NW_005394617.1	280257	284142	+	3885	251	102283224;	exon:280258-280390,exon:284021-284142	Pread0_1,Pread0_2,Ad_1,Ad_2	3,3,2,2	382371406384	ARHGAP24
novel_circ_0007719	NW_005394374.1	301271	304204	+	2933	149	102269183;	exon:304054-304204	Pread0_1,Pread0_2,Ad_1,Ad_2	2,2,2,4	146148187148	CEP350
novel_circ_0009060	NW_005394816.1	750277	752968	+	2691	317	102265174;	exon:750278-750487,exon:752858-752968	Pread0_1,Pread0_2,Ad_1,Ad_2	3,3,2	43,41,37	BRD4
novel_circ_0010006	NW_005395136.1	47789	50269	-	2480	208	102268186;	exon:47790-47866,exon:50135-50269	Pread0_1,Pread0_2,Ad_1,Ad_2	5,2,4	11251095478	ESYT2
novel_circ_0009679	NW_005395028.1	1805015	1816521	+	11506	243	102275259;	exon:1805016-1805157,exon:1816417-1816521	Pread0_1,Pread0_2,Ad_1,Ad_2	4,3,8,4	134,116,109,82	KANSL1
novel_circ_0003038	NW_005393370.1	620872	631785	+	10913	296	102283758;	exon:620873-621040,exon:631654-631785	Pread0_1,Pread0_2,Ad_1,Ad_2	2,5,3,2	303458625680	VMP1
novel_circ_0007743	NW_005394380.1	3240468	3258854	-	18386	126	102283036;	exon:3258727-3258854	Pread0_1,Pread0_2,Ad_1,Ad_2,Ad_3	3,2,4,3	290470311341	ATG5
novel_circ_0003972	NW_005393514.1	1958280	1972165	-	13885	410	102270285;	exon:1958281-1958464,exon:1960439-1960601,exon:1972097-1972165	Pread0_1,Pread0_2,Ad_1,Ad_2,Ad_3	2,2,3,7	109127416418	DLG5
novel_circ_0003930	NW_005393510.1	46836	47178	-	342	340	102279916;	exon:46837-47178	Pread0_1,Pread0_2,Ad_1,Ad_2,Ad_3	2,3,5	300777749	PVRL3
novel_circ_0007189	NW_005394204.1	1307829	1311445	+	3616	151	102271542;	exon:1307830-1307982	Pread0_1,Pread0_2,Ad_1,Ad_2,Ad_3	3,3,2	29,45,48	THNSL2
novel_circ_0002713	NW_005393315.1	590450	592442	+	1992	162	n/a	intergenic_region:592279-592442	Pread0_1,Pread0_2,Ad_1,Ad_2,Ad_3	2,2	130247	--
novel_circ_0011611	NW_005396216.1	1736565	1742043	+	5478	250	102267944;	exon:1736566-1736698,exon:1741923-1742043	Pread0_1,Pread0_2,Ad_1,Ad_3	2,2	59103	PPP1R9A
novel_circ_0001709	NW_005393145.1	587723	590899	+	3176	308	102284855;	exon:587724-587894,exon:590759-590899	Pread0_1,Pread0_2,Ad_2	2,4	151,65	CCNB2
novel_circ_0004304	NW_005393599.1	1331013	1354248	+	23235	257	102265231;	exon:1331014-1331172,exon:1354147-1354248	Pread0_1,Pread0_2,Ad_2	2,2	8,2	ZFPM2
novel_circ_0004512	NW_005393623.1	324298	329476	-	5178	234	102271148;	exon:328071-328203,exon:329372-329476	Pread0_1,Pread0_2,Ad_2	2,2	197164	DGKD
novel_circ_0003188	NW_005393389.1	512154	517444	+	5290	289	102277384;	exon:512155-512445	Pread0_1,Pread0_2,Ad_2	7,2	374349	PRPF39
novel_circ_0010312	NW_005395288.1	1119783	1135965	+	16182	231	102271575;	exon:1119784-1119887,exon:1135835-1135965	Pread0_1,Pread0_2,Ad_2	2,4	124201	KIAA0368
novel_circ_0001993	NW_005393186.1	867399	868838	-	1439	199	102286343;	exon:867400-867454,exon:867665-867812	Pread0_1,Pread0_2,Ad_2	5,3	70,70	RSAD1
novel_circ_0005830	NW_005393915.1	219509	220494	-	985	274	102278238;	exon:219510-219629,exon:220337-220494	Pread0_1,Pread0_2,Ad_2	2,2	366834	TFRC
novel_circ_0006915	NW_005394153.1	170731	179725	+	8994	274	102265153;	exon:170732-170796,exon:171465-171575,exon:179622-179725	Pread0_1,Pread0_2,Ad_2,Ad_3	2,3	269443	FIP1L1
novel_circ_0000003	NW_005392820.1	100446	106925	-	6479	230	102270515;	exon:100447-100587,exon:106833-106925	Pread0_1,Pread0_2,Ad_3	2,5	126225	NUP98
novel_circ_0009034	NW_005394799.1	2058314	2059120	-	806	368	102266686;	exon:2058315-2058377,exon:2058576-2058697,exon:2058932-2059120	Pread0_1,Pread0_2,Ad_3	3,2	81,74	CDK20
novel_circ_0003564	NW_005393436.1	1780902	1787218	-	6316	251	102272651;	exon:1780903-1781056,exon:1787118-1787218	Pread0_1,Pread0_2,Ad_3	2,3	224359	EDEM3
novel_circ_0010194	NW_005395231.1	708230	708704	-	474	194	102279876;	exon:708231-708345,exon:708622-708704	Pread0_1,Pread0_2,Ad_3	2,4	10771990	RSU1
novel_circ_0003512	NW_005393435.1	1198610	1202140	+	3530	342	102284777;	exon:1198611-1198683,exon:1201677-1201850,exon:1202040-1202140	Pread0_1,Pread0_2,Ad_3	3,6,5,5,10	20,24,25,22,24	SCAI
novel_circ_0001564	NW_005393112.1	1331548	1352228	+	20680	327	102273571;	exon:1331549-1331753,exon:1352103-1352228	Pread0_1,Pread0_2,Ad_3	4,4,4,2,4	319470445331259	SCYL2
novel_circ_0001344	NW_005393067.1	1607530	1612363	-	4833	227	102287584;	exon:1607531-1607631,exon:1612234-1612363	Pread0_1,Pread0_2,Pread0_3	4,3,8,5,4	41,43,35,24,37	CLEC16A
novel_circ_0006342	NW_005394056.1	312550	320750	-	8200	556	102269559;	exon:312551-312761,exon:317656-317795,exon:320540-320750	Pread0_1,Pread0_2,Pread0_3	4,2,2,3	1111713723523	FAT1
novel_circ_0009791	NW_005395059.1	161556	179754	-	18198	345	102277918;	exon:161557-161761,exon:165231-165297,exon:179676-179754	Pread0_1,Pread0_2,Pread0_3	2,3,3,4,4	323400380373382	TNIK
novel_circ_0006710	NW_005394109.1	2179546	2186057	-	6511	236	102278725;	exon:2183137-2183256,exon:2185938-2186057	Pread0_1,Pread0_2,Pread0_3	3,4,2,2,3	24,70,74,47,36	ZRANB3
novel_circ_0005481	NW_005393849.1	840778	864140	-	23362	223	102272185;	exon:840779-840904,exon:864040-864140	Pread0_1,Pread0_2,Pread0_3	7,5,3,5,2	100,103,106,56,55	DENND1B
novel_circ_0000816	NW_005392990.1	571585	595350	+	23765	138	102266898;	exon:571586-571725	Pread0_1,Pread0_2,Pread0_3,Ad_1,Ad_2	4,3,2,2,2	158322310225230	SLC12A2
novel_circ_0010593	NW_005395486.1	757719	768748	+	11029	198	102276037;	exon:757720-757796,exon:758049-758173	Pread0_1,Pread0_2,Pread0_3,Ad_1,Ad_2	3,2,3,2,2	127545468283326	HERC4
novel_circ_0008342	NW_005394590.1	821810	822664	-	854	317	102270500;	exon:821811-822006,exon:822540-822664	Pread0_1,Pread0_2,Pread0_3,Ad_1,Ad_2	2,3,2,3,3,3	3.59404e+17	NOM1
novel_circ_0002038	NW_005393192.1	503847	514044	+	10197	345	102266348;	exon:503848-504042,exon:508502-508558,exon:513946-514044	Pread0_1,Pread0_2,Pread0_3,Ad_1,Ad_2	2,2,4,2,4,4	1.39249e+17	HSD17B7
novel_circ_0001534	NW_005393106.1	1839399	1853433	-	14034	175	102286437;	exon:1853257-1853433	Pread0_1,Pread0_2,Pread0_3,Ad_1,Ad_2	2,2,6,5,3,2	20,72,75,59,79,58	CNTLN
novel_circ_0005006	NW_005393768.1	970555	978050	+	7495	233	102274189;	exon:970556-970686,exon:977945-978050	Pread0_1,Pread0_2,Pread0_3,Ad_1,Ad_2,Ad_3	4,3,3,5,10,5	74,178,153,67,115,105	RFT1
novel_circ_0007542	NW_005394310.1	390605	403295	-	12690	183	102270886;	exon:390606-390712,exon:394888-394967	Pread0_1,Pread0_2,Pread0_3,Ad_1,Ad_2,Ad_3	3,3,5,2,2,3	5.91113e+18	CCDC50
novel_circ_0011047	NW_005395722.1	79809	88211	-	8402	122	102284939;	exon:88088-88211	Pread0_1,Pread0_2,Pread0_3,Ad_2	2,10,3,4,4,13	2.54822e+17	KLF7
novel_circ_0000648	NW_005392962.1	2089663	2096023	-	6360	334	102280168;	exon:2089664-2089797,exon:2090114-2090238,exon:2095943-2096023	Pread0_1,Pread0_2,Pread0_3,Ad_2	3,3,2,2,7	642926861458471	DPCD
novel_circ_0003415	NW_005393423.1	1942611	1952180	+	9569	279	102286273;	exon:1942612-1942697,exon:1946073-1946196,exon:1952106-1952180	Pread0_1,Pread0_2,Pread0_3,Ad_2	2,4,4,2,2	125219220147158	VPS13A
novel_circ_0003944	NW_005393512.1	1559037	1581785	-	22748	299	102286371;	exon:1559038-1559154,exon:1581600-1581785	Pread0_1,Pread0_2,Pread0_3,Ad_2,Ad_3	6,6,3,5,2	95161143106112	DHX57
novel_circ_0004623	NW_005393648.1	1294744	1316190	+	21446	334	102274664;	exon:1294745-1294825,exon:1302028-1302113,exon:1312743-1312798,exon:1316072-1316190	Pread0_1,Pread0_2,Pread0_3,Ad_2,Ad_3	3,5,4,3	171148133118	WARS2
novel_circ_0003104	NW_005393377.1	1813463	1817025	-	3562	166	102271509;	exon:1813464-1813502,exon:1816895-1817025	Pread0_1,Pread0_2,Pread0_3,Ad_3	2,2,4	49,43,31	BANP
novel_circ_0007848	NW_005394421.1	560916	564862	+	3946	255	102283037;	exon:560917-561033,exon:563387-563528	Pread0_1,Pread0_2,Pread0_3,Ad_3	2,3,5,3,6	220537563564343	FEZ2
novel_circ_0010515	NW_005395438.1	384895	385209	-	314	312	102267732;	exon:384896-385209	Pread0_1,Pread0_2,Pread0_3,Ad_3	3,3,2,6,3	9759498638051000	TRPC4
novel_circ_0004816	NW_005393703.1	1367230	1395768	+	28538	187	102278711;	intron:1367231-1367318,intron:1395666-1395768	Pread0_1,Pread0_2,Pread0_3,Ad_3	7,2,3,3,3,3	40,77,66,59,60,44	ELF2
novel_circ_0009412	NW_005394917.1	506748	511034	-	4286	253	102285852;	exon:506749-506868,exon:510898-511034	Pread0_1,Pread0_2,Pread0_3,Ad_3	3,2,7,2,3,2	2.23295e+17	ATP6V0A2
novel_circ_0001126	NW_005393037.1	1045256	1045581	-	325	323	102285396;	exon:1045257-1045581	Pread0_1,Pread0_2,Pread0_3,Pread2_1,Ad_1	2,4,3,7,8,3	7.11581e+16	FOXJ3
novel_circ_0007918	NW_005394455.1	472564	502209	-	29645	247	102272024;	exon:472565-472736,exon:502131-502209	Pread0_1,Pread0_2,Pread0_3,Pread2_1,Ad_1,Ad_2	3,6,2,3,2,2	2.02242e+17	RBM33
novel_circ_0011976	NW_005396684.1	73169	76311	+	3142	160	102283085;	exon:76150-76311	Pread0_1,Pread0_2,Pread0_3,Pread2_1,Ad_1,Ad_2	2,2,4,4,2	18,11,9,16,27	LONRF2
novel_circ_0002669	NW_005393310.1	1304754	1308852	-	4098	291	102273021;	exon:1308560-1308852	Pread0_1,Pread0_2,Pread0_3,Pread2_1,Ad_1,Ad_2,Ad_3	2,4,2,3,2	106347246285353	ZNF638
novel_circ_0000154	NW_005392872.1	1357163	1359471	-	2308	350	102265465;	intron:1357164-1357306,intron:1357860-1357997,intron:1359397-1359471	Pread0_1,Pread0_2,Pread0_3,Pread2_1,Ad_1,Ad_2,Ad_3	3,2,6,6,4,5	15,25,13,29,42,54	RSBN1
novel_circ_0010424	NW_005395367.1	145654	187446	-	41792	143	102285765;	exon:145655-145749,exon:156565-156616	Pread0_1,Pread0_2,Pread0_3,Pread2_1,Ad_1,Ad_2,Ad_3	3,2,3,3,5,4	160,174,175,153,88,138	ATP9B
novel_circ_0005417	NW_005393845.1	302392	341352	+	38960	222	n/a	intergenic_region:306090-306153,intergenic_region:341191-341352	Pread0_1,Pread0_2,Pread0_3,Pread2_1,Ad_1,Ad_2,Ad_3	2,4,4,6,3,9,7	79,99,93,74,85,72,84	--
novel_circ_0005501	NW_005393853.1	438568	440822	-	2254	306	102268067;	exon:438569-438708,exon:440377-440483,exon:440758-440822	Pread0_1,Pread0_2,Pread0_3,Pread2_1,Ad_1,Ad_2,Ad_3	2,6,2,2,6,10,2	31,111,86,89,59,39,59	PLA2R1
novel_circ_0004895	NW_005393726.1	628449	630736	-	2287	399	102272181;	exon:628450-628596,exon:630128-630251,exon:630603-630736	Pread0_1,Pread0_2,Pread0_3,Pread2_1,Ad_1,Ad_2,Ad_3	4,4,5,7,9,4,8	2.09014e+26	SEC13
novel_circ_0009940	NW_005395103.1	1257815	1261247	-	3432	466	102287647;	exon:1257816-1257963,exon:1259682-1259912,exon:1261155-1261247	Pread0_1,Pread0_2,Pread0_3,Pread2_1,Ad_1,Ad_2,Ad_3	2,4,2,3,3,2,5	5.54149e+27	ACTN1
novel_circ_0000250	NW_005392880.1	88219	119453	+	31234	119	102264615;	exon:119333-119453	Pread0_1,Pread0_2,Pread0_3,Pread2_1,Ad_1,Ad_2,Ad_3	2,8,7,2,2,4,4	2.63448e+20	BTBD10
novel_circ_0010880	NW_005395621.1	588713	597448	-	8735	426	102281106;	exon:588714-588858,exon:592362-592415,exon:595429-595563,exon:597349-597448	Pread0_1,Pread0_2,Pread0_3,Pread2_1,Ad_1,Ad_2,Ad_3	4,9,3,5,7,7,10	6.42929e+20	RYK
novel_circ_0010038	NW_005395147.1	331682	398172	-	66490	284	n/a	intergenic_region:331683-331877,intergenic_region:398080-398172	Pread0_1,Pread0_2,Pread0_3,Pread2_1,Ad_1,Ad_2,Ad_3	4,4,9,6,17,9,4	4.77705e+20	--
novel_circ_0006958	NW_005394162.1	1198154	1203684	-	5530	136	102282931;	exon:1203547-1203684	Pread0_1,Pread0_2,Pread0_3,Pread2_1,Ad_1,Ad_2,Ad_3	3,9,9,6,10,11,8	3.6882e+20	FAM192A
novel_circ_0006944	NW_005394160.1	1155191	1163599	+	8408	469	102277896;	exon:1155192-1155378,exon:1162358-1162492,exon:1163447-1163599	Pread0_1,Pread0_2,Pread0_3,Pread2_1,Ad_1,Ad_2,Ad_3	5,7,5,4,9,10,4	3.23521e+20	DOCK7
novel_circ_0002120	NW_005393209.1	1504263	1513613	+	9350	223	102288255;	intron:1504264-1504359,intron:1505458-1505588	Pread0_1,Pread0_2,Pread0_3,Pread2_1,Ad_1,Ad_3	3,6,8,5,10,10,17	4.35228e+26	HIF1A
novel_circ_0000573	NW_005392947.1	47435	53725	-	6290	248	102278479;	exon:47436-47651,exon:53690-53725	Pread0_1,Pread0_2,Pread0_3,Pread2_1,Ad_2	2,4,5,2,6,5,2	3.18415e+20	TMEM2
novel_circ_0010206	NW_005395242.1	241654	243831	-	2177	345	102285291;	exon:241655-241902,exon:243731-243831	Pread0_1,Pread0_2,Pread0_3,Pread2_1,Ad_2	5,4,5,3,5,5,3	48,54,53,34,35,40,44	DIS3L2
novel_circ_0003545	NW_005393436.1	1518250	1559705	+	41455	311	102272364;	exon:1518251-1518470,exon:1559611-1559705	Pread0_1,Pread0_2,Pread0_3,Pread2_1,Ad_2,Ad_3	2,2,7,5,8,3,4	3.92596e+20	LOC102272364
novel_circ_0007773	NW_005394391.1	52982	57445	+	4463	406	102274217;	exon:52983-53066,exon:54146-54296,exon:57269-57445	Pread0_1,Pread0_2,Pread0_3,Pread2_1,Ad_2,Ad_3	3,4,2,2,7,10,7	6,5,7,5,16,23,21	CATSPERD
novel_circ_0012121	NW_005397121.1	93841	99454	-	5613	490	102278503;	exon:93842-93954,exon:94091-94270,exon:99252-99454	Pread0_1,Pread0_2,Pread0_3,Pread2_1,Ad_3	2,2,2,2,3,8,5	3.57652e+27	LAMB1
novel_circ_0009366	NW_005394899.1	348507	378867	+	30360	393	n/a	intergenic_region:348508-348593,intergenic_region:357917-358003,intergenic_region:373787-373876,intergenic_region:378730-378867	Pread0_1,Pread0_2,Pread0_3,Pread2_1,Ad_3	2,3,4,8,15,11,19	2.7827e+26	--
novel_circ_0002455	NW_005393273.1	953149	1001687	+	48538	380	102272253;	exon:1001595-1001687,exon:953150-953334,exon:976506-976613	Pread0_1,Pread0_2,Pread0_3,Pread2_1,Ad_3	3,9,8,10,13,9,17	32,24,42,45,47,55,51	MTHFD2L
novel_circ_0002943	NW_005393352.1	2256479	2271645	+	15166	443	102285422;	exon:2256480-2256568,exon:2259969-2260092,exon:2268591-2268681,exon:2271499-2271645	Pread0_1,Pread0_2,Pread0_3,Pread2_1,Pread2_2	3,2,4,7,5,4	141,134,151,142,41,38	GALK2
novel_circ_0004302	NW_005393595.1	630060	630646	-	586	331	102281418;	exon:630061-630182,exon:630434-630646	Pread0_1,Pread0_2,Pread0_3,Pread2_1,Pread2_2	3,4,5,10,4,10	1.47819e+23	SF3B1
novel_circ_0008154	NW_005394536.1	1835607	1844795	+	9188	424	102274967;	exon:1835608-1835783,exon:1840802-1840983,exon:1844724-1844795	Pread0_1,Pread0_2,Pread0_3,Pread2_1,Pread2_2	3,3,4,3,6,3	3.40666e+17	PRRX1
novel_circ_0008311	NW_005394588.1	18583	30534	+	11951	165	n/a	intergenic_region:18584-18678,intergenic_region:30461-30534	Pread0_1,Pread0_2,Pread0_3,Pread2_1,Pread2_2,Ad_1	2,3,4,2,3	29,66,77,65,19	--
novel_circ_0004888	NW_005393726.1	1631672	1632363	+	691	224	102273520;	exon:1631673-1631845,exon:1632309-1632363	Pread0_1,Pread0_2,Pread0_3,Pread2_1,Pread2_2,Ad_1	3,3,4,3,4	99176111127123	ATG7
novel_circ_0008692	NW_005394688.1	61170	66884	+	5714	476	102270714;	exon:61171-61308,exon:62405-62470,exon:65750-65876,exon:66732-66884	Pread0_1,Pread0_2,Pread0_3,Pread2_1,Pread2_2,Ad_1	2,2,6,4	210181151174	PPP6R2
novel_circ_0010980	NW_005395668.1	276599	288587	-	11988	285	102277163;	exon:276600-276730,exon:288430-288587	Pread0_1,Pread0_2,Pread0_3,Pread2_1,Pread2_2,Ad_1	3,3,4,2	137182158148	INTS4
novel_circ_0012104	NW_005397082.1	54217	55402	-	1185	214	102273220;	exon:54218-54269,exon:55237-55402	Pread0_1,Pread0_2,Pread0_3,Pread2_1,Pread2_2,Ad_1	2,3,2,2	50,94,66,30	LOC102273220
novel_circ_0005767	NW_005393904.1	1492717	1497239	-	4522	342	102265243;	exon:1492718-1492904,exon:1497081-1497239	Pread0_1,Pread0_2,Pread0_3,Pread2_1,Pread2_2,Ad_1	3,4,2,2,3	176,142,106,99,112	CEP89
novel_circ_0004587	NW_005393645.1	261990	273689	+	11699	403	102286380;	exon:261991-262098,exon:264917-265073,exon:273546-273689	Pread0_1,Pread0_2,Pread0_3,Pread2_1,Pread2_2,Ad_1	2,2,4,6,6	8421132951845790	BCL2L13
novel_circ_0010693	NW_005395539.1	305354	310886	+	5532	321	102276519;	exon:305355-305515,exon:310723-310886	Pread0_1,Pread0_2,Pread0_3,Pread2_1,Pread2_2,Ad_1,Ad_2	3,2,3,4	401462385305	PRRC1
novel_circ_0001643	NW_005393127.1	1723319	1725224	+	1905	234	102287200;	exon:1723320-1723382,exon:1724385-1724443,exon:1725107-1725224	Pread0_1,Pread0_2,Pread0_3,Pread2_1,Pread2_2,Ad_1,Ad_2	3,10,7,3	24,20,14,17	CHD6
novel_circ_0008009	NW_005394482.1	423907	447225	-	23318	270	n/a	intergenic_region:423908-424078,intergenic_region:447123-447225	Pread0_1,Pread0_2,Pread0_3,Pread2_1,Pread2_2,Ad_1,Ad_2	4,3,3,2	33,86,63,92	--
novel_circ_0003375	NW_005393416.1	511523	526108	-	14585	344	102271420;	exon:511524-511610,exon:512458-512494,exon:514859-514942,exon:520125-520182,exon:526021-526108	Pread0_1,Pread0_2,Pread0_3,Pread2_1,Pread2_2,Ad_1,Ad_2,Ad_3	4,4,2,2,4	111,179,147,45,59	LOC102271420
novel_circ_0002266	NW_005393236.1	1007846	1015268	-	7422	248	n/a	intergenic_region:1007847-1007941,intergenic_region:1015112-1015268	Pread0_1,Pread0_2,Pread0_3,Pread2_1,Pread2_2,Ad_1,Ad_2,Ad_3	4,2,2,3,3	7,25,11,9,6	--
novel_circ_0004722	NW_005393680.1	481945	493566	-	11621	325	102268254;	exon:481946-482042,exon:482183-482293,exon:493444-493566	Pread0_1,Pread0_2,Pread0_3,Pread2_1,Pread2_2,Ad_1,Ad_2,Ad_3	3,7,9,6,16,5	36,45,51,69,51,64	DGKH
novel_circ_0001877	NW_005393177.1	101501	120231	-	18730	292	102279992;	exon:101502-101591,exon:115282-115367,exon:120110-120231	Pread0_1,Pread0_2,Pread0_3,Pread2_1,Pread2_2,Ad_1,Ad_2,Ad_3	3,4,4,6,4,6	1.41237e+17	CNOT6L
novel_circ_0008746	NW_005394704.1	397181	418261	+	21080	201	102281451;	exon:397182-397273,exon:418149-418261	Pread0_1,Pread0_2,Pread0_3,Pread2_1,Pread2_2,Ad_1,Ad_2,Ad_3	2,9,5,7,7,5	1.20547e+23	PLOD2
novel_circ_0008623	NW_005394667.1	70948	77627	-	6679	410	n/a	intergenic_region:70949-71063,intergenic_region:71416-71535,intergenic_region:74534-74622,intergenic_region:77534-77627	Pread0_1,Pread0_2,Pread0_3,Pread2_1,Pread2_2,Ad_1,Ad_2,Ad_3	2,3,3,4,9,5	74,87,87,24,34,33	--
novel_circ_0008365	NW_005394591.1	1756162	1777893	+	21731	176	102272116;	exon:1756163-1756246,exon:1777798-1777893	Pread0_1,Pread0_2,Pread0_3,Pread2_1,Pread2_2,Ad_1,Ad_2,Ad_3	6,7,4,5,2,4	2.39288e+17	APC
novel_circ_0010316	NW_005395288.1	1151637	1161933	+	10296	503	102271575;	exon:1151638-1151806,exon:1154434-1154573,exon:1158991-1159072,exon:1161814-1161933	Pread0_1,Pread0_2,Pread0_3,Pread2_1,Pread2_2,Ad_1,Ad_2,Ad_3	2,2,11,3,7,8	3.04446e+17	KIAA0368
novel_circ_0009493	NW_005394964.1	521211	525393	-	4182	356	102277147;	exon:521212-521338,exon:525161-525393	Pread0_1,Pread0_2,Pread0_3,Pread2_1,Pread2_2,Ad_1,Ad_2,Ad_3	3,4,2,2,5,6	23,40,39,14,21,21	SCMH1
novel_circ_0009144	NW_005394851.1	1222291	1280362	+	58071	166	102269018;	exon:1222292-1222459	Pread0_1,Pread0_2,Pread0_3,Pread2_1,Pread2_2,Ad_1,Ad_2,Ad_3	3,4,2,7,3,3	3.45908e+17	VPS13B
novel_circ_0010344	NW_005395291.1	389880	402415	+	12535	316	102283245;	exon:389881-390034,exon:402250-402415	Pread0_1,Pread0_2,Pread0_3,Pread2_1,Pread2_2,Ad_1,Ad_2,Ad_3	2,8,3,14,10,4	2.0028e+17	TBC1D2B
novel_circ_0005923	NW_005393941.1	55744	56180	+	436	320	102283488;	exon:55745-55879,exon:55992-56180	Pread0_1,Pread0_2,Pread0_3,Pread2_1,Pread2_2,Ad_1,Ad_2,Ad_3	6,4,2,3,2	661755667394395	LOC102283488
novel_circ_0007701	NW_005394369.1	404995	433616	-	28621	309	102279946;	intron:404996-405091,intron:433400-433616	Pread0_1,Pread0_2,Pread0_3,Pread2_1,Pread2_2,Ad_1,Ad_2,Ad_3	6,2,2,4,7	63,27,23,29,34	PCDH7
novel_circ_0003812	NW_005393483.1	417950	447144	-	29194	249	102287985;	exon:417951-418087,exon:447029-447144	Pread0_1,Pread0_2,Pread0_3,Pread2_1,Pread2_2,Ad_1,Ad_2,Ad_3	3,4,3,5,2	32,18,13,19,16	RREB1
novel_circ_0010798	NW_005395588.1	744093	752590	+	8497	311	102271103;	exon:744094-744277,exon:749753-749823,exon:752529-752590	Pread0_1,Pread0_2,Pread0_3,Pread2_1,Pread2_2,Ad_1,Ad_2,Ad_3	2,2,7,7,5	45140145194247	PTPN13
novel_circ_0002460	NW_005393273.1	975229	1001687	+	26458	348	102272253;	exon:1001595-1001687,exon:975230-975382,exon:976506-976613	Pread0_1,Pread0_2,Pread0_3,Pread2_1,Pread2_2,Ad_1,Ad_2,Ad_3	3,3,5,5,4	30,47,51,72,97	MTHFD2L
novel_circ_0006468	NW_005394073.1	153826	157138	+	3312	251	102284608;	exon:153827-154079	Pread0_1,Pread0_2,Pread0_3,Pread2_1,Pread2_2,Ad_1,Ad_2,Ad_3	3,2,3,4	899177316441405	TES
novel_circ_0003892	NW_005393504.1	2781273	2793171	+	11898	343	102271054;	exon:2781274-2781442,exon:2792994-2793171	Pread0_1,Pread0_2,Pread0_3,Pread2_1,Pread2_2,Ad_1,Ad_2,Ad_3	2,3,5,2	66,74,64,45	EVL
novel_circ_0011149	NW_005395815.1	524737	532626	-	7889	145	102264924;	exon:532480-532626	Pread0_1,Pread0_2,Pread0_3,Pread2_1,Pread2_2,Ad_1,Ad_2,Ad_3	4,2,3,4	70,246,222,99	BRWD1
novel_circ_0011752	NW_005396426.1	263134	275734	-	12600	223	102274735;	exon:263135-263220,exon:270023-270163	Pread0_1,Pread0_2,Pread0_3,Pread2_1,Pread2_2,Ad_1,Ad_2,Ad_3	3,3,2,2	38,35,32,8	SLC22A15
novel_circ_0004205	NW_005393577.1	167006	169053	-	2047	278	102277876;	exon:167007-167112,exon:168878-169053	Pread0_1,Pread0_2,Pread0_3,Pread2_1,Pread2_2,Ad_1,Ad_2,Ad_3	5,2,3,3	222591550662	GDE1
novel_circ_0011222	NW_005395833.1	756943	760365	-	3422	117	102281110;	exon:760247-760365	Pread0_1,Pread0_2,Pread0_3,Pread2_1,Pread2_2,Ad_1,Ad_2,Ad_3	3,2,6,5	271473389361	TAF2
novel_circ_0006492	NW_005394079.1	46196	46835	+	639	252	102276653;	exon:46197-46360,exon:46744-46835	Pread0_1,Pread0_2,Pread0_3,Pread2_1,Pread2_2,Ad_1,Ad_2,Ad_3	4,2,2	71135106	EZH1
novel_circ_0007188	NW_005394204.1	1303991	1315399	+	11408	504	102271542;	exon:1303992-1304226,exon:1315027-1315175,exon:1315274-1315399	Pread0_1,Pread0_2,Pread0_3,Pread2_1,Pread2_2,Ad_1,Ad_2,Ad_3	5,2,2	35,51,52	THNSL2
novel_circ_0008689	NW_005394688.1	48590	62470	+	13880	626	n/a	intergenic_region:48591-48833,intergenic_region:56167-56353,intergenic_region:61171-61308,intergenic_region:62405-62470	Pread0_1,Pread0_2,Pread0_3,Pread2_1,Pread2_2,Ad_1,Ad_2,Ad_3	2,2,3	83168195	--
novel_circ_0009031	NW_005394798.1	440885	450403	-	9518	492	102286688;	exon:440886-440991,exon:442937-443005,exon:443218-443379,exon:450241-450403	Pread0_1,Pread0_2,Pread0_3,Pread2_1,Pread2_2,Ad_1,Ad_2,Ad_3	5,4,4	348621577	HABP4
novel_circ_0007784	NW_005394398.1	6687	13836	+	7149	173	102285450;	exon:13768-13836,exon:6688-6795	Pread0_1,Pread0_2,Pread0_3,Pread2_1,Pread2_2,Ad_1,Ad_2,Ad_3	4,2,3	139156144	DHRSX
novel_circ_0010771	NW_005395565.1	737868	738249	-	381	275	102273561;	exon:737869-738058,exon:738161-738249	Pread0_1,Pread0_2,Pread0_3,Pread2_1,Pread2_2,Ad_1,Ad_2,Ad_3	2,2,2	437912741	UBTF
novel_circ_0001587	NW_005393121.1	2199288	2202703	+	3415	332	102275192;	exon:2199289-2199382,exon:2200676-2200775,exon:2202560-2202703	Pread0_1,Pread0_2,Pread0_3,Pread2_1,Pread2_2,Ad_1,Ad_2,Ad_3	5,5,5	39,31,31	STK36
novel_circ_0012220	NW_005398355.1	16299	28545	+	12246	364	n/a	intergenic_region:16300-16423,intergenic_region:16982-17110,intergenic_region:28429-28545	Pread0_1,Pread0_2,Pread0_3,Pread2_1,Pread2_2,Ad_1,Ad_2,Ad_3	3,4,2	48,39,56	--
novel_circ_0009023	NW_005394793.1	9138	18752	-	9614	369	102283422;	exon:11459-11489,exon:17279-17432,exon:18641-18752,exon:9139-9218	Pread0_1,Pread0_2,Pread0_3,Pread2_1,Pread2_2,Ad_1,Ad_2,Ad_3	3,6,4	124152154	SLC9A6
novel_circ_0001056	NW_005393025.1	1320487	1343947	-	23460	142	102267739;	exon:1320488-1320631	Pread0_1,Pread0_2,Pread0_3,Pread2_1,Pread2_2,Ad_1,Ad_2,Ad_3	4,3,5	92150157	TRPC1
novel_circ_0001157	NW_005393041.1	3280527	3283289	-	2762	234	102275384;	exon:3280528-3280763	Pread0_1,Pread0_2,Pread0_3,Pread2_1,Pread2_2,Ad_1,Ad_2,Ad_3	2,4,2	362,353,86	DTD1
novel_circ_0001728	NW_005393146.1	276202	282468	+	6266	148	102286543;	exon:282319-282468	Pread0_1,Pread0_2,Pread0_3,Pread2_1,Pread2_2,Ad_1,Ad_3	3,2,2,2	681721607610	FNDC3B
novel_circ_0000534	NW_005392944.1	519025	532768	-	13743	201	102282402;	exon:532566-532768	Pread0_1,Pread0_2,Pread0_3,Pread2_1,Pread2_2,Ad_1,Ad_3	6,2,3,3	1247174310281020	SMURF2
novel_circ_0006945	NW_005394160.1	1155191	1170848	+	15657	256	102277896;	exon:1169948-1170106,exon:1170748-1170848	Pread0_1,Pread0_2,Pread0_3,Pread2_1,Pread2_2,Ad_1,Ad_3	2,2,5,3	373629352322	DOCK7
novel_circ_0003387	NW_005393420.1	328930	329180	-	250	248	102282256;	exon:328931-329180	Pread0_1,Pread0_2,Pread0_3,Pread2_1,Pread2_2,Ad_1,Ad_3	3,3,2,2	66,105,135,77	ARL13B
novel_circ_0001043	NW_005393020.1	2221870	2239112	-	17242	288	102272050;	exon:2221871-2222045,exon:2238996-2239112	Pread0_1,Pread0_2,Pread0_3,Pread2_1,Pread2_2,Ad_2	2,3,3,2	104145123122	XPO4
novel_circ_0005650	NW_005393881.1	416114	442041	-	25927	470	102283312;	exon:416115-416222,exon:434470-434627,exon:438398-438505,exon:441938-442041	Pread0_1,Pread0_2,Pread0_3,Pread2_1,Pread2_2,Ad_2,Ad_3	2,4,6,4	148331277247	SRBD1
novel_circ_0011458	NW_005396042.1	18250	19650	+	1400	94	n/a	intergenic_region:18251-18346	Pread0_1,Pread0_2,Pread0_3,Pread2_1,Pread2_2,Ad_2,Ad_3	3,3,5	231322268	--
novel_circ_0001154	NW_005393041.1	2360161	2367658	-	7497	229	102279699;	exon:2360162-2360282,exon:2363906-2364017	Pread0_1,Pread0_2,Pread0_3,Pread2_1,Pread2_2,Ad_2,Ad_3	2,2,3	54,56,32	RIN2
novel_circ_0001763	NW_005393154.1	1546553	1548408	+	1855	137	n/a	intergenic_region:1548270-1548408	Pread0_1,Pread0_2,Pread0_3,Pread2_1,Pread2_2,Ad_3	11,5,2,3	28,47,29,40	--
novel_circ_0012227	NW_005398550.1	28146	33337	+	5191	238	102273693;	exon:28147-28221,exon:33171-33337	Pread0_1,Pread0_2,Pread0_3,Pread2_1,Pread2_2,Ad_3	2,2,2,7	3761195929974	SMARCA5
novel_circ_0002977	NW_005393365.1	2140852	2144160	-	3308	338	102275788;	exon:2140853-2140983,exon:2143426-2143540,exon:2144063-2144160	Pread0_1,Pread0_2,Pread0_3,Pread2_1,Pread2_2,Ad_3	2,2,2,9,4	191352133141113	UFL1
novel_circ_0003005	NW_005393370.1	1917560	1922764	-	5204	386	102288073;	exon:1917561-1917661,exon:1920461-1920626,exon:1922640-1922764	Pread0_1,Pread0_2,Pread0_3,Pread2_1,Pread2_2,Ad_3	2,2,5,6,3	101,73,74,86,80	BCAS3
novel_circ_0007970	NW_005394473.1	2121989	2122958	+	969	323	102269660;	exon:2121990-2122086,exon:2122729-2122958	Pread0_1,Pread0_2,Pread0_3,Pread2_1,Pread2_2,Pread2_3	3,2,8,4,2	64,48,63,68,88	FLT1
novel_circ_0009886	NW_005395068.1	2069338	2081447	+	12109	376	102274036;	exon:2069339-2069389,exon:2071023-2071084,exon:2073834-2073936,exon:2081280-2081447	Pread0_1,Pread0_2,Pread0_3,Pread2_1,Pread2_2,Pread2_3	2,3,2,4,3	5291118833906840	NEDD4
novel_circ_0006425	NW_005394070.1	1680557	1695449	+	14892	324	102282003;	exon:1680558-1680688,exon:1695253-1695449	Pread0_1,Pread0_2,Pread0_3,Pread2_1,Pread2_2,Pread2_3	2,2,2,5,2	102,120,98,84,74	AHI1
novel_circ_0010191	NW_005395231.1	664195	710831	-	46636	442	102279876;	exon:664196-664328,exon:708231-708345,exon:708622-708704,exon:710713-710831	Pread0_1,Pread0_2,Pread0_3,Pread2_1,Pread2_2,Pread2_3	2,3,4,4,9	1.08122e+19	RSU1
novel_circ_0000303	NW_005392898.1	1439579	1455442	+	15863	182	102280904;	exon:1439580-1439679,exon:1455357-1455442	Pread0_1,Pread0_2,Pread0_3,Pread2_1,Pread2_2,Pread2_3	2,3,4,2	33,99,108,78	TBCK
novel_circ_0003015	NW_005393370.1	2592230	2600057	+	7827	104	102265688;	exon:2592231-2592336	Pread0_1,Pread0_2,Pread0_3,Pread2_1,Pread2_2,Pread2_3,Ad_1	2,4,3,3	76,75,43,38	USP32
novel_circ_0008301	NW_005394579.1	580075	583860	-	3785	433	102264597;	exon:580076-580329,exon:583678-583860	Pread0_1,Pread0_2,Pread0_3,Pread2_1,Pread2_2,Pread2_3,Ad_1	2,4,3,6	22131551854885	CDH13
novel_circ_0009030	NW_005394798.1	440885	443379	-	2494	309	102286688;	exon:440886-440969,exon:442937-443005,exon:443218-443379	Pread0_1,Pread0_2,Pread0_3,Pread2_1,Pread2_2,Pread2_3,Ad_1	3,3,6,3	396650563506	HABP4
novel_circ_0002988	NW_005393367.1	61511	64955	-	3444	352	102276996;	exon:61512-61676,exon:62910-63100	Pread0_1,Pread0_2,Pread0_3,Pread2_1,Pread2_2,Pread2_3,Ad_1	3,3,2	297208175	AFAP1
novel_circ_0002263	NW_005393231.1	601552	604802	-	3250	206	102280371;	exon:601553-601658,exon:604699-604802	Pread0_1,Pread0_2,Pread0_3,Pread2_1,Pread2_2,Pread2_3,Ad_1	2,4,5	86393335	TMF1
novel_circ_0000961	NW_005393007.1	909410	919662	+	10252	201	102284002;	exon:919460-919662	Pread0_1,Pread0_2,Pread0_3,Pread2_1,Pread2_2,Pread2_3,Ad_1	4,2,2	9,8,4	TTC7B
novel_circ_0007341	NW_005394241.1	1121427	1138211	-	16784	253	102266195;	exon:1121428-1121607,exon:1138135-1138211	Pread0_1,Pread0_2,Pread0_3,Pread2_1,Pread2_2,Pread2_3,Ad_1,Ad_2	3,2,3	193518266	TRIM37
novel_circ_0012248	NW_005404388.1	2306	4114	+	1808	238	n/a	intergenic_region:2307-2479,intergenic_region:4046-4114	Pread0_1,Pread0_2,Pread0_3,Pread2_1,Pread2_2,Pread2_3,Ad_1,Ad_2	2,2,2	20,50,33	--
novel_circ_0006837	NW_005394139.1	401799	417096	-	15297	84	n/a	intergenic_region:417011-417096	Pread0_1,Pread0_2,Pread0_3,Pread2_1,Pread2_2,Pread2_3,Ad_1,Ad_2	2,2,3	356608765	--
novel_circ_0011906	NW_005396609.1	230980	237488	-	6508	317	102273979;	exon:230981-231073,exon:237261-237488	Pread0_1,Pread0_2,Pread0_3,Pread2_1,Pread2_2,Pread2_3,Ad_1,Ad_2	3,4,2	61,57,52	FAM171A1
novel_circ_0008056	NW_005394504.1	56604	61351	-	4747	200	102274109;	exon:56605-56685,exon:61229-61351	Pread0_1,Pread0_2,Pread0_3,Pread2_1,Pread2_2,Pread2_3,Ad_1,Ad_2	2,4,2	113,160,59	ATP11A
novel_circ_0011115	NW_005395792.1	729126	729798	+	672	98	102271108;	exon:729127-729226	Pread0_1,Pread0_2,Pread0_3,Pread2_1,Pread2_2,Pread2_3,Ad_1,Ad_2	2,2,2	715712269	SPTAN1
novel_circ_0005742	NW_005393901.1	374491	379499	-	5008	382	102274194;	exon:374492-374683,exon:377012-377096,exon:379389-379499	Pread0_1,Pread0_2,Pread0_3,Pread2_1,Pread2_2,Pread2_3,Ad_1,Ad_2	3,6,2	1427779429827420	ACTA2
novel_circ_0001739	NW_005393150.1	2520625	2522028	+	1403	167	102264728;	exon:2521227-2521307,exon:2521939-2522028	Pread0_1,Pread0_2,Pread0_3,Pread2_1,Pread2_2,Pread2_3,Ad_1,Ad_2	4,2,2	12,5,5	PSD4
novel_circ_0004158	NW_005393565.1	409189	411868	-	2679	342	n/a	intergenic_region:409190-409310,intergenic_region:409604-409670,intergenic_region:411709-411868	Pread0_1,Pread0_2,Pread0_3,Pread2_1,Pread2_2,Pread2_3,Ad_1,Ad_2	2,3	858630	--
novel_circ_0005631	NW_005393876.1	1167715	1173693	-	5978	482	102266954;	exon:1167716-1167779,exon:1172025-1172095,exon:1172488-1172556,exon:1172881-1173027,exon:1173553-1173693	Pread0_1,Pread0_2,Pread0_3,Pread2_1,Pread2_2,Pread2_3,Ad_1,Ad_2	2,2	455765	PLEKHA2
novel_circ_0011129	NW_005395805.1	376791	391088	-	14297	293	102275482;	exon:376792-376954,exon:390955-391088	Pread0_1,Pread0_2,Pread0_3,Pread2_1,Pread2_2,Pread2_3,Ad_1,Ad_2	3,4	157206	NAB1
novel_circ_0007170	NW_005394191.1	487063	488329	-	1266	345	102265058;	exon:487064-487265,exon:487961-488047,exon:488268-488329	Pread0_1,Pread0_2,Pread0_3,Pread2_1,Pread2_2,Pread2_3,Ad_1,Ad_2	3,4	229242	IPO9
novel_circ_0006670	NW_005394096.1	150871	152933	+	2062	333	102271066;	intron:150872-151007,intron:152733-152933	Pread0_1,Pread0_2,Pread0_3,Pread2_1,Pread2_2,Pread2_3,Ad_1,Ad_2	4,4	98114	ZCCHC24
novel_circ_0004948	NW_005393748.1	247737	269988	-	22251	278	n/a	intergenic_region:247738-247900,intergenic_region:269870-269988	Pread0_1,Pread0_2,Pread0_3,Pread2_1,Pread2_2,Pread2_3,Ad_1,Ad_2	2,6	41,36	--
novel_circ_0008687	NW_005394688.1	48590	48833	+	243	241	n/a	intergenic_region:48591-48833	Pread0_1,Pread0_2,Pread0_3,Pread2_1,Pread2_2,Pread2_3,Ad_1,Ad_2	4,2	168215	--
novel_circ_0002067	NW_005393201.1	378892	380312	-	1420	231	102278588;	exon:378893-378986,exon:380172-380312	Pread0_1,Pread0_2,Pread0_3,Pread2_1,Pread2_2,Pread2_3,Ad_1,Ad_2	3,2	48,74	ADCK4
novel_circ_0001208	NW_005393050.1	795394	797963	-	2569	296	102277078;	exon:795395-795565,exon:797835-797963	Pread0_1,Pread0_2,Pread0_3,Pread2_1,Pread2_2,Pread2_3,Ad_1,Ad_2	3,2	265246	UTRN
novel_circ_0007644	NW_005394348.1	353099	353624	+	525	130	102280597;	intron:353493-353624	Pread0_1,Pread0_2,Pread0_3,Pread2_1,Pread2_2,Pread2_3,Ad_1,Ad_2	2,2	543373	P3H1
novel_circ_0007806	NW_005394408.1	519488	520982	-	1494	211	102268272;	exon:519489-519599,exon:520879-520982	Pread0_1,Pread0_2,Pread0_3,Pread2_1,Pread2_2,Pread2_3,Ad_1,Ad_2	2,2	136299	LARP4B
novel_circ_0010072	NW_005395160.1	504164	505043	-	879	147	102278557;	exon:504165-504313	Pread0_1,Pread0_2,Pread0_3,Pread2_1,Pread2_2,Pread2_3,Ad_1,Ad_2	5,3	16,12	CROCC
novel_circ_0004429	NW_005393609.1	1238456	1247023	+	8567	363	102286861;	intron:1238457-1238581,intron:1246782-1247023	Pread0_1,Pread0_2,Pread0_3,Pread2_1,Pread2_2,Pread2_3,Ad_1,Ad_2	3,2	218231	XPNPEP1
novel_circ_0004753	NW_005393697.1	1644779	1663011	-	18232	219	n/a	intergenic_region:1644780-1644873,intergenic_region:1659903-1659971,intergenic_region:1662950-1663011	Pread0_1,Pread0_2,Pread0_3,Pread2_1,Pread2_2,Pread2_3,Ad_1,Ad_2	4,2	100,97	--
novel_circ_0001666	NW_005393134.1	47429	52841	+	5412	199	102281867;	exon:47430-47548,exon:51694-51777	Pread0_1,Pread0_2,Pread0_3,Pread2_1,Pread2_2,Pread2_3,Ad_1,Ad_2	2,3	71,47	LOC102281867
novel_circ_0007120	NW_005394184.1	2202185	2204093	+	1908	154	102280418;	exon:2202186-2202341	Pread0_1,Pread0_2,Pread0_3,Pread2_1,Pread2_2,Pread2_3,Ad_1,Ad_2	5,5	226293	XPO5
novel_circ_0007933	NW_005394458.1	151778	182572	-	30794	119	102276936;	exon:151779-151899	Pread0_1,Pread0_2,Pread0_3,Pread2_1,Pread2_2,Pread2_3,Ad_1,Ad_2	3,4	163226	TASP1
novel_circ_0009598	NW_005395004.1	1646557	1651829	-	5272	258	102279594;	exon:1646558-1646670,exon:1651681-1651829	Pread0_1,Pread0_2,Pread0_3,Pread2_1,Pread2_2,Pread2_3,Ad_1,Ad_2	4,3	267225	OTUD3
novel_circ_0005569	NW_005393866.1	603651	608847	+	5196	264	102266857;	exon:603652-603759,exon:607459-607566,exon:608794-608847	Pread0_1,Pread0_2,Pread0_3,Pread2_1,Pread2_2,Pread2_3,Ad_1,Ad_2	2,4	7661185	COL5A1
novel_circ_0004028	NW_005393538.1	1021925	1033959	+	12034	296	102281243;	exon:1021926-1022004,exon:1025519-1025626,exon:1033845-1033959	Pread0_1,Pread0_2,Pread0_3,Pread2_1,Pread2_2,Pread2_3,Ad_1,Ad_2	2,3	88128	ATRN
novel_circ_0003934	NW_005393512.1	1069197	1069683	-	486	236	102283670;	exon:1069198-1069302,exon:1069549-1069683	Pread0_1,Pread0_2,Pread0_3,Pread2_1,Pread2_2,Pread2_3,Ad_1,Ad_2	3,2	248528	ATL2
novel_circ_0003943	NW_005393512.1	1559037	1562952	-	3915	319	102286371;	exon:1559038-1559154,exon:1562747-1562952	Pread0_1,Pread0_2,Pread0_3,Pread2_1,Pread2_2,Pread2_3,Ad_1,Ad_2	3,5	62138	DHX57
novel_circ_0003348	NW_005393409.1	4378588	4392679	+	14091	164	n/a	intergenic_region:4378589-4378687,intergenic_region:4392611-4392679	Pread0_1,Pread0_2,Pread0_3,Pread2_1,Pread2_2,Pread2_3,Ad_1,Ad_2,Ad_3	2,4	194225	--
novel_circ_0002993	NW_005393369.1	223559	228341	-	4782	226	102279058;	exon:228114-228341	Pread0_1,Pread0_2,Pread0_3,Pread2_1,Pread2_2,Pread2_3,Ad_1,Ad_2,Ad_3	2,2	188322	FAM118B
novel_circ_0011199	NW_005395823.1	436112	460368	+	24256	395	102273096;	intron:436113-436184,intron:441995-442059,intron:447258-447425,intron:460271-460368	Pread0_1,Pread0_2,Pread0_3,Pread2_1,Pread2_2,Pread2_3,Ad_1,Ad_2,Ad_3	5,3	16,12	EXD3
novel_circ_0000465	NW_005392927.1	3094166	3105629	-	11463	329	102280256;	exon:3094167-3094291,exon:3102939-3103042,exon:3105524-3105629	Pread0_1,Pread0_2,Pread0_3,Pread2_1,Pread2_2,Pread2_3,Ad_1,Ad_2,Ad_3	3,4	231357	UBR3
novel_circ_0000157	NW_005392872.1	1546324	1549978	+	3654	224	102267073;	exon:1549753-1549978	Pread0_1,Pread0_2,Pread0_3,Pread2_1,Pread2_2,Pread2_3,Ad_1,Ad_2,Ad_3	2,3	101139	HIPK1
novel_circ_0004016	NW_005393531.1	237924	238791	+	867	211	102282258;	exon:237925-238026,exon:238679-238791	Pread0_1,Pread0_2,Pread0_3,Pread2_1,Pread2_2,Pread2_3,Ad_1,Ad_2,Ad_3	2,2	56,31	WRN
novel_circ_0000896	NW_005393003.1	1277979	1280167	+	2188	67	102264627;	exon:1280099-1280167	Pread0_1,Pread0_2,Pread0_3,Pread2_1,Pread2_2,Pread2_3,Ad_1,Ad_2,Ad_3	2,4	157134	INTS7
novel_circ_0009005	NW_005394784.1	20120	23866	-	3746	295	102272486;	exon:20121-20317,exon:23765-23866	Pread0_1,Pread0_2,Pread0_3,Pread2_1,Pread2_2,Pread2_3,Ad_1,Ad_2,Ad_3	2,2	19,47	PPP1R13B
novel_circ_0009032	NW_005394798.1	443217	450403	-	7186	321	102286688;	exon:443218-443379,exon:450241-450403	Pread0_1,Pread0_2,Pread0_3,Pread2_1,Pread2_2,Pread2_3,Ad_1,Ad_2,Ad_3	2,2	295360	HABP4
novel_circ_0010391	NW_005395334.1	19826	23509	-	3683	298	102267728;	exon:19827-19953,exon:23335-23509	Pread0_1,Pread0_2,Pread0_3,Pread2_1,Pread2_2,Pread2_3,Ad_1,Ad_2,Ad_3	2,6	1107809	GYG2
novel_circ_0004326	NW_005393601.1	716158	737733	-	21575	143	102273127;	exon:716159-716303	Pread0_1,Pread0_2,Pread0_3,Pread2_1,Pread2_2,Pread2_3,Ad_1,Ad_2,Ad_3	2,2	108,97	ANKRD42
novel_circ_0006417	NW_005394070.1	1615116	1616900	+	1784	189	102282003;	exon:1615117-1615184,exon:1616776-1616900	Pread0_1,Pread0_2,Pread0_3,Pread2_1,Pread2_2,Pread2_3,Ad_1,Ad_2,Ad_3	3,3	131109	AHI1
novel_circ_0009917	NW_005395072.1	174404	175425	-	1021	276	102282495;	exon:174405-174566,exon:175308-175425	Pread0_1,Pread0_2,Pread0_3,Pread2_1,Pread2_2,Pread2_3,Ad_1,Ad_2,Ad_3	2,2	382492	TTC4
novel_circ_0000623	NW_005392954.1	1722925	1731083	-	8158	94	102274620;	intron:1730988-1731083	Pread0_1,Pread0_2,Pread0_3,Pread2_1,Pread2_2,Pread2_3,Ad_1,Ad_2,Ad_3	3,3	0,5	--
novel_circ_0011519	NW_005396114.1	291907	294880	+	2973	97	102268782;	exon:291908-292006	Pread0_1,Pread0_2,Pread0_3,Pread2_1,Pread2_2,Pread2_3,Ad_1,Ad_2,Ad_3	2,2	145,66	DAPK1
novel_circ_0006131	NW_005393999.1	684259	685774	-	1515	231	102286484;	exon:684260-684420,exon:684555-684628	Pread0_1,Pread0_2,Pread0_3,Pread2_1,Pread2_2,Pread2_3,Ad_1,Ad_2,Ad_3	3,2	60,44	PIAS3
novel_circ_0008640	NW_005394676.1	986135	990170	-	4035	269	102266108;	exon:986136-986299,exon:990062-990170	Pread0_1,Pread0_2,Pread0_3,Pread2_1,Pread2_2,Pread2_3,Ad_1,Ad_2,Ad_3	4,2	9,14	UBE3D
novel_circ_0007807	NW_005394408.1	524295	544589	-	20294	212	102268272;	exon:524296-524432,exon:525114-525192	Pread0_1,Pread0_2,Pread0_3,Pread2_1,Pread2_2,Pread2_3,Ad_1,Ad_2,Ad_3	3,3	215180	LARP4B
novel_circ_0010789	NW_005395582.1	193458	197538	+	4080	122	102287378;	exon:193459-193582	Pread0_1,Pread0_2,Pread0_3,Pread2_1,Pread2_2,Pread2_3,Ad_1,Ad_2,Ad_3	4,2	157186	LOC102287378
novel_circ_0005386	NW_005393843.1	7259803	7277366	-	17563	303	102282084;	exon:7259804-7259911,exon:7275471-7275509,exon:7277205-7277366	Pread0_1,Pread0_2,Pread0_3,Pread2_1,Pread2_2,Pread2_3,Ad_1,Ad_2,Ad_3	3,3	29,19	CCDC149
novel_circ_0003210	NW_005393395.1	839899	840292	+	393	253	102274081;	exon:839900-840022,exon:840159-840292	Pread0_1,Pread0_2,Pread0_3,Pread2_1,Pread2_2,Pread2_3,Ad_1,Ad_2,Ad_3	2,3	73,62	LOC102274081
novel_circ_0010459	NW_005395397.1	241907	242612	+	705	230	102270058;	exon:241908-242045,exon:242517-242612	Pread0_1,Pread0_2,Pread0_3,Pread2_1,Pread2_2,Pread2_3,Ad_1,Ad_2,Ad_3	3,2	2009716869	CALD1
novel_circ_0003242	NW_005393396.1	3204326	3208066	+	3740	252	102269076;	exon:3204327-3204443,exon:3207928-3208066	Pread0_1,Pread0_2,Pread0_3,Pread2_1,Pread2_2,Pread2_3,Ad_1,Ad_2,Ad_3	2,4	250212	UBE4B
novel_circ_0000142	NW_005392867.1	826010	854801	-	28791	317	n/a	intergenic_region:829967-830131,intergenic_region:854646-854801	Pread0_1,Pread0_2,Pread0_3,Pread2_1,Pread2_2,Pread2_3,Ad_1,Ad_2,Ad_3	3,2	235582	--
novel_circ_0006096	NW_005393987.1	8045	19995	-	11950	353	n/a	intergenic_region:17627-17733,intergenic_region:19868-19995,intergenic_region:8046-8169	Pread0_1,Pread0_2,Pread0_3,Pread2_1,Pread2_2,Pread2_3,Ad_1,Ad_2,Ad_3	2,3	27,20	--
novel_circ_0009915	NW_005395069.1	67970	78478	+	10508	148	102279112;	exon:78329-78478	Pread0_1,Pread0_2,Pread0_3,Pread2_1,Pread2_2,Pread2_3,Ad_1,Ad_2,Ad_3	4,3	819754	NID1
novel_circ_0000215	NW_005392876.1	114399	126170	-	11771	278	102284268;	exon:114400-114466,exon:125956-126170	Pread0_1,Pread0_2,Pread0_3,Pread2_1,Pread2_2,Pread2_3,Ad_1,Ad_2,Ad_3	2,5	28,18	MTUS1
novel_circ_0004558	NW_005393643.1	674737	675207	-	470	285	102287425;	exon:674738-674889,exon:675071-675207	Pread0_1,Pread0_2,Pread0_3,Pread2_1,Pread2_2,Pread2_3,Ad_1,Ad_2,Ad_3	2,2	849,92	IDH2
novel_circ_0001133	NW_005393038.1	1397898	1407904	-	10006	260	102265848;	exon:1397899-1398020,exon:1407763-1407904	Pread0_1,Pread0_2,Pread0_3,Pread2_1,Pread2_2,Pread2_3,Ad_1,Ad_2,Ad_3	2,3	45,39	KANSL1L
novel_circ_0001713	NW_005393145.1	648490	659639	-	11149	345	102286253;	exon:648491-648635,exon:655448-655546,exon:659533-659639	Pread0_1,Pread0_2,Pread0_3,Pread2_1,Pread2_2,Pread2_3,Ad_1,Ad_2,Ad_3	3,6,4	432596605	MYO1E
novel_circ_0006081	NW_005393978.1	370567	382263	+	11696	368	102265330;	exon:370568-370738,exon:382063-382263	Pread0_1,Pread0_2,Pread0_3,Pread2_1,Pread2_2,Pread2_3,Ad_1,Ad_2,Ad_3	2,2,2	157417651629	MBNL1
novel_circ_0001147	NW_005393041.1	1228993	1265697	-	36704	126	n/a	intergenic_region:1265570-1265697	Pread0_1,Pread0_2,Pread0_3,Pread2_1,Pread2_2,Pread2_3,Ad_1,Ad_2,Ad_3	5,3,2	347297284	--
novel_circ_0006299	NW_005394045.1	823130	837535	+	14405	196	102266188;	exon:823131-823290,exon:826531-826570	Pread0_1,Pread0_2,Pread0_3,Pread2_1,Pread2_2,Pread2_3,Ad_1,Ad_2,Ad_3	3,3,2	92140134	BICC1
novel_circ_0002612	NW_005393302.1	1187292	1187718	-	426	273	102284672;	exon:1187293-1187478,exon:1187628-1187718	Pread0_1,Pread0_2,Pread0_3,Pread2_1,Pread2_2,Pread2_3,Ad_1,Ad_2,Ad_3	4,5,2	120,83,67	KANSL3
novel_circ_0009334	NW_005394895.1	270287	281049	+	10762	182	102280609;	exon:280866-281049	Pread0_1,Pread0_2,Pread0_3,Pread2_1,Pread2_2,Pread2_3,Ad_1,Ad_2,Ad_3	2,2	227159	ABCC1
novel_circ_0003010	NW_005393370.1	2237323	2246257	-	8934	123	102264842;	exon:2237324-2237448	Pread0_1,Pread0_2,Pread0_3,Pread2_1,Pread2_2,Pread2_3,Ad_1,Ad_2,Ad_3	2,3	39,89	PPM1D
novel_circ_0002206	NW_005393224.1	2965009	2970758	-	5749	212	102238574;102280088;	intron:2970545-2970758	Pread0_1,Pread0_2,Pread0_3,Pread2_1,Pread2_2,Pread2_3,Ad_1,Ad_2,Ad_3	3,2	39,51	--;ABTB2
novel_circ_0010757	NW_005395560.1	173230	175094	+	1864	320	102265371;	exon:173231-173443,exon:174984-175094	Pread0_1,Pread0_2,Pread0_3,Pread2_1,Pread2_2,Pread2_3,Ad_1,Ad_2,Ad_3	4,3	64111	KIF13B
novel_circ_0007347	NW_005394241.1	663739	675476	-	11737	290	102288303;	exon:663740-663918,exon:675362-675476	Pread0_1,Pread0_2,Pread0_3,Pread2_1,Pread2_2,Pread2_3,Ad_1,Ad_2,Ad_3	3,3	6,5	TEX14
novel_circ_0002367	NW_005393262.1	215311	219666	-	4355	296	102281967;	exon:215312-215462,exon:219518-219666	Pread0_1,Pread0_2,Pread0_3,Pread2_1,Pread2_2,Pread2_3,Ad_1,Ad_2,Ad_3	4,3	40484615	ITGA1
novel_circ_0010939	NW_005395653.1	239873	255052	+	15179	366	102280915;	exon:239874-239990,exon:253498-253579,exon:254179-254275,exon:254975-255052	Pread0_1,Pread0_2,Pread0_3,Pread2_1,Pread2_2,Pread2_3,Ad_1,Ad_2,Ad_3	3,5	52,41	TMEM104
novel_circ_0001535	NW_005393106.1	1839399	1887420	-	48021	365	102286437;	exon:1839400-1839519,exon:1882750-1882805,exon:1887226-1887420	Pread0_1,Pread0_2,Pread0_3,Pread2_1,Pread2_2,Pread2_3,Ad_1,Ad_2,Ad_3	4,6	23,73	CNTLN
novel_circ_0006335	NW_005394055.1	855810	860894	-	5084	122	102265714;	exon:860771-860894	Pread0_1,Pread0_2,Pread0_3,Pread2_1,Pread2_2,Pread2_3,Ad_1,Ad_2,Ad_3	2,2	26551516	FLNB
novel_circ_0003811	NW_005393483.1	417950	418692	-	742	278	102287985;	exon:417951-418087,exon:418548-418692	Pread0_1,Pread0_2,Pread0_3,Pread2_1,Pread2_2,Pread2_3,Ad_1,Ad_2,Ad_3	2,3	28,22	RREB1
novel_circ_0007761	NW_005394390.1	525722	543108	+	17386	180	n/a	intergenic_region:525723-525843,intergenic_region:543046-543108	Pread0_1,Pread0_2,Pread0_3,Pread2_1,Pread2_2,Pread2_3,Ad_1,Ad_2,Ad_3	5,4	15,32	--
novel_circ_0004334	NW_005393601.1	732012	747633	-	15621	224	102273127;	exon:743767-743886,exon:747526-747633	Pread0_1,Pread0_2,Pread0_3,Pread2_1,Pread2_2,Pread2_3,Ad_1,Ad_2,Ad_3	2,3	93120	ANKRD42
novel_circ_0004735	NW_005393685.1	1548499	1559930	-	11431	116	102278328;	exon:1559813-1559930	Pread0_1,Pread0_2,Pread0_3,Pread2_1,Pread2_2,Pread2_3,Ad_1,Ad_2,Ad_3	5,2	1351884	VGLL3
novel_circ_0009770	NW_005395054.1	25418	26911	-	1493	183	102270511;	exon:25419-25550,exon:25732-25786	Pread0_1,Pread0_2,Pread0_3,Pread2_1,Pread2_2,Pread2_3,Ad_1,Ad_2,Ad_3	2,4	313295	OSBP
novel_circ_0008520	NW_005394639.1	504184	543291	+	39107	400	102284440;	exon:504185-504279,exon:518378-518482,exon:525403-525449,exon:530755-530818,exon:543193-543291	Pread0_1,Pread0_2,Pread0_3,Pread2_1,Pread2_2,Pread2_3,Ad_1,Ad_2,Ad_3	2,5	10892721	MYO1B
novel_circ_0000061	NW_005392849.1	605819	635237	-	29418	125	102271466;	exon:605820-605946	Pread0_1,Pread0_2,Pread0_3,Pread2_1,Pread2_2,Pread2_3,Ad_1,Ad_2,Ad_3	2,3	401447	USP15
novel_circ_0007438	NW_005394278.1	299142	299918	+	776	49	102283785;	exon:299868-299918	Pread0_1,Pread0_2,Pread0_3,Pread2_1,Pread2_2,Pread2_3,Ad_1,Ad_2,Ad_3	2,3	23,18	MEIS3
novel_circ_0005231	NW_005393806.1	1278409	1281828	+	3419	276	102288097;	exon:1278410-1278594,exon:1281734-1281828	Pread0_1,Pread0_2,Pread0_3,Pread2_1,Pread2_2,Pread2_3,Ad_1,Ad_2,Ad_3	3,5	80109	PNPLA4
novel_circ_0010866	NW_005395614.1	1508442	1515460	+	7018	205	n/a	intergenic_region:1515254-1515460	Pread0_1,Pread0_2,Pread0_3,Pread2_1,Pread2_2,Pread2_3,Ad_1,Ad_2,Ad_3	3,3	132262	--
novel_circ_0007771	NW_005394391.1	239714	240850	-	1136	148	102273162;	exon:240701-240850	Pread0_1,Pread0_2,Pread0_3,Pread2_1,Pread2_2,Pread2_3,Ad_1,Ad_2,Ad_3	2,2	55,30	RFX2
novel_circ_0006207	NW_005394029.1	1138962	1155534	-	16572	164	102275046;	intron:1155369-1155534	Pread0_1,Pread0_2,Pread0_3,Pread2_1,Pread2_2,Pread2_3,Ad_1,Ad_2,Ad_3	3,2	50101	ASH1L
novel_circ_0002849	NW_005393334.1	438501	449060	+	10559	153	102271690;	exon:448906-449060	Pread0_1,Pread0_2,Pread0_3,Pread2_1,Pread2_2,Pread2_3,Ad_1,Ad_2,Ad_3	2,2	171,99	HECA
novel_circ_0003699	NW_005393461.1	197831	205753	+	7922	154	102269908;	exon:205598-205753	Pread0_1,Pread0_2,Pread0_3,Pread2_1,Pread2_2,Pread2_3,Ad_1,Ad_2,Ad_3	4,2	59,40	SVEP1
novel_circ_0011069	NW_005395743.1	679960	694625	+	14665	257	n/a	intergenic_region:694367-694625	Pread0_1,Pread0_2,Pread0_3,Pread2_1,Pread2_2,Pread2_3,Ad_1,Ad_2,Ad_3	3,4,2	559320356	--
novel_circ_0009745	NW_005395049.1	742561	745942	-	3381	329	102282392;	exon:742562-742643,exon:743393-743501,exon:745799-745942	Pread0_1,Pread0_2,Pread0_3,Pread2_1,Pread2_2,Pread2_3,Ad_1,Ad_2,Ad_3	4,3,6	321394440	RFWD2
novel_circ_0001383	NW_005393068.1	2305365	2322851	-	17486	367	102266806;	exon:2305366-2305443,exon:2305831-2305929,exon:2310111-2310209,exon:2322753-2322851	Pread0_1,Pread0_2,Pread0_3,Pread2_1,Pread2_2,Pread2_3,Ad_1,Ad_2,Ad_3	2,2,2	71,35,32	ANKRD6
novel_circ_0006782	NW_005394130.1	1218421	1218622	+	201	199	102283878;	exon:1218422-1218622	Pread0_1,Pread0_2,Pread0_3,Pread2_1,Pread2_2,Pread2_3,Ad_1,Ad_2,Ad_3	4,5,5	141115451549	LPP
novel_circ_0003133	NW_005393385.1	1354682	1356519	+	1837	295	102275311;	exon:1354683-1354818,exon:1356357-1356519	Pread0_1,Pread0_2,Pread0_3,Pread2_1,Pread2_2,Pread2_3,Ad_1,Ad_2,Ad_3	3,3,3	626629527	MFN1
novel_circ_0002239	NW_005393228.1	353427	362829	-	9402	139	102275961;	intron:362689-362829	Pread0_1,Pread0_2,Pread0_3,Pread2_1,Pread2_2,Pread2_3,Ad_1,Ad_2,Ad_3	2,2,2	292,60,64	DLC1
novel_circ_0010935	NW_005395648.1	799524	818440	-	18916	317	102276800;	exon:799525-799620,exon:818216-818440	Pread0_1,Pread0_2,Pread0_3,Pread2_1,Pread2_2,Pread2_3,Ad_1,Ad_2,Ad_3	2,5,2	124,90,89	TNKS
novel_circ_0001740	NW_005393150.1	268614	275313	-	6699	203	102285692;	exon:268615-268819	Pread0_1,Pread0_2,Pread0_3,Pread2_1,Pread2_2,Pread2_3,Ad_1,Ad_2,Ad_3	2,2,2	172220233	LOC102285692
novel_circ_0006068	NW_005393975.1	307339	328369	-	21030	218	102278899;	exon:307340-307439,exon:328248-328369	Pread0_1,Pread0_2,Pread0_3,Pread2_1,Pread2_2,Pread2_3,Ad_1,Ad_2,Ad_3	2,3,3,2	957135915151398	CPE
novel_circ_0010486	NW_005395425.1	374740	376483	-	1743	341	102280064;	exon:374741-374842,exon:375636-375749,exon:376353-376483	Pread0_1,Pread0_2,Pread0_3,Pread2_1,Pread2_2,Pread2_3,Ad_1,Ad_2,Ad_3	2,4,2,2	141182209173	NQO2
[truncated: 5,205 more rows]
