# Supplementary material for: CircRNA Expression Profile during Yak Adipocyte Differentiation and Screen Potential circRNAs for Adipocyte Differentiation
Source: Genes (Basel). 2020 Apr 10;11(4):414. doi: 10.3390/genes11040414 (PMC7230347; doi:10.3390/genes11040414)
Supplement: Supplementary file 1 [file genes-11-00414-s001.zip › Supplementary files/Table S4.xlsx]

## Sheet: Sheet1
Interaction relationships between circRNAs and various miRNAs were found
miRNA	circRNA
>>bta-miR-26a	novel_circ_0011395
>>bta-miR-26a	novel_circ_0011396
>>bta-miR-26a	novel_circ_0011777
>>bta-miR-26a	novel_circ_0002977
>>bta-miR-26a	novel_circ_0002643
>>bta-miR-26a	novel_circ_0002643_junction_seq
>>bta-miR-26a	novel_circ_0002647
>>bta-miR-26a	novel_circ_0002647_junction_seq
>>bta-miR-26a	novel_circ_0002649
>>bta-miR-26a	novel_circ_0002650
>>bta-miR-26a	novel_circ_0002651
>>bta-miR-26a	novel_circ_0009821
>>bta-miR-26a	novel_circ_0009822
>>bta-miR-26a	novel_circ_0009831
>>bta-miR-26a	novel_circ_0009833
>>bta-miR-26a	novel_circ_0009837
>>bta-miR-26a	novel_circ_0009838
>>bta-miR-26a	novel_circ_0009847
>>bta-miR-26a	novel_circ_0009847_junction_seq
>>bta-miR-26a	novel_circ_0009849
>>bta-miR-26a	novel_circ_0008537
>>bta-miR-26a	novel_circ_0004834
>>bta-miR-26a	novel_circ_0004835
>>bta-miR-26a	novel_circ_0001488
>>bta-miR-26a	novel_circ_0001489
>>bta-miR-26a	novel_circ_0001470
>>bta-miR-26a	novel_circ_0002042
>>bta-miR-26a	novel_circ_0000947
>>bta-miR-26a	novel_circ_0004202
>>bta-miR-26a	novel_circ_0010400
>>bta-miR-26a	novel_circ_0012085
>>bta-miR-26a	novel_circ_0006140
>>bta-miR-26a	novel_circ_0003021
>>bta-miR-26a	novel_circ_0003022
>>bta-miR-26a	novel_circ_0003025
>>bta-miR-26a	novel_circ_0010625
>>bta-miR-26a	novel_circ_0010626
>>bta-miR-26a	novel_circ_0003449
>>bta-miR-26a	novel_circ_0003456
>>bta-miR-26a	novel_circ_0003456_junction_seq
>>bta-miR-26a	novel_circ_0005237
>>bta-miR-26a	novel_circ_0005237_junction_seq
>>bta-miR-26a	novel_circ_0008907
>>bta-miR-26a	novel_circ_0012021
>>bta-miR-26a	novel_circ_0012021_junction_seq
>>bta-miR-26a	novel_circ_0001159
>>bta-miR-26a	novel_circ_0009800
>>bta-miR-26a	novel_circ_0001709
>>bta-miR-26a	novel_circ_0001713
>>bta-miR-26a	novel_circ_0008952
>>bta-miR-26a	novel_circ_0008954
>>bta-miR-26a	novel_circ_0001390
>>bta-miR-26a	novel_circ_0005794
>>bta-miR-26a	novel_circ_0005794_junction_seq
>>bta-miR-26a	novel_circ_0005795
>>bta-miR-26a	novel_circ_0005796
>>bta-miR-26a	novel_circ_0011410
>>bta-miR-26a	novel_circ_0011411
>>bta-miR-26a	novel_circ_0006234
>>bta-miR-26a	novel_circ_0006238
>>bta-miR-26a	novel_circ_0004308
>>bta-miR-26a	novel_circ_0004479
>>bta-miR-26a	novel_circ_0004479_junction_seq
>>bta-miR-26a	novel_circ_0004481_junction_seq
>>bta-miR-26a	novel_circ_0003288
>>bta-miR-26a	novel_circ_0003289
>>bta-miR-26a	novel_circ_0002624
>>bta-miR-26a	novel_circ_0007484_junction_seq
>>bta-miR-26a	novel_circ_0006042
>>bta-miR-26a	novel_circ_0004602
>>bta-miR-26a	novel_circ_0004603
>>bta-miR-26a	novel_circ_0001110
>>bta-miR-26a	novel_circ_0012245
>>bta-miR-26a	novel_circ_0009514
>>bta-miR-26a	novel_circ_0009515
>>bta-miR-26a	novel_circ_0009516
>>bta-miR-26a	novel_circ_0002521_junction_seq
>>bta-miR-26a	novel_circ_0010020
>>bta-miR-26a	novel_circ_0006274
>>bta-miR-26a	novel_circ_0006331
>>bta-miR-26a	novel_circ_0006332
>>bta-miR-26a	novel_circ_0006332_junction_seq
>>bta-miR-26a	novel_circ_0005226
>>bta-miR-26a	novel_circ_0005324
>>bta-miR-26a	novel_circ_0005325
>>bta-miR-26a	novel_circ_0006740
>>bta-miR-26a	novel_circ_0006700
>>bta-miR-26a	novel_circ_0006701
>>bta-miR-26a	novel_circ_0006838
>>bta-miR-26a	novel_circ_0006839
>>bta-miR-26a	novel_circ_0006839_junction_seq
>>bta-miR-26a	novel_circ_0006841
>>bta-miR-26a	novel_circ_0007742
>>bta-miR-26a	novel_circ_0004532
>>bta-miR-26a	novel_circ_0007906
>>bta-miR-26a	novel_circ_0011315
>>bta-miR-26a	novel_circ_0011315_junction_seq
>>bta-miR-26a	novel_circ_0011316
>>bta-miR-26a	novel_circ_0011316_junction_seq
>>bta-miR-26a	novel_circ_0010538
>>bta-miR-26a	novel_circ_0011751
>>bta-miR-26a	novel_circ_0004731
>>bta-miR-26a	novel_circ_0004731_junction_seq
>>bta-miR-26a	novel_circ_0006149
>>bta-miR-26a	novel_circ_0010212
>>bta-miR-26a	novel_circ_0010212_junction_seq
>>bta-miR-26a	novel_circ_0000361
>>bta-miR-26a	novel_circ_0003788
>>bta-miR-26a	novel_circ_0008035
>>bta-miR-26a	novel_circ_0005714
>>bta-miR-26a	novel_circ_0006931
>>bta-miR-26a	novel_circ_0002494
>>bta-miR-26a	novel_circ_0009573
>>bta-miR-26a	novel_circ_0009575
>>bta-miR-26a	novel_circ_0008015_junction_seq
>>bta-miR-26a	novel_circ_0002656_junction_seq
>>bta-miR-26a	novel_circ_0002657_junction_seq
>>bta-miR-26a	novel_circ_0000840
>>bta-miR-26a	novel_circ_0003661
>>bta-miR-26a	novel_circ_0010072
>>bta-miR-26a	novel_circ_0010072_junction_seq
>>bta-miR-26a	novel_circ_0005273
>>bta-miR-26a	novel_circ_0005274
>>bta-miR-26a	novel_circ_0003730
>>bta-miR-26a	novel_circ_0007206
>>bta-miR-26a	novel_circ_0001496
>>bta-miR-26a	novel_circ_0005389_junction_seq
>>bta-miR-26a	novel_circ_0005390_junction_seq
>>bta-miR-26a	novel_circ_0001658
>>bta-miR-26a	novel_circ_0005089
>>bta-miR-26a	novel_circ_0008212
>>bta-miR-26a	novel_circ_0008072
>>bta-miR-26a	novel_circ_0006896
>>bta-miR-26a	novel_circ_0006134_junction_seq
>>bta-miR-26a	novel_circ_0011105
>>bta-miR-26a	novel_circ_0004746
>>bta-miR-26a	novel_circ_0004746_junction_seq
>>bta-miR-26a	novel_circ_0010450
>>bta-miR-26a	novel_circ_0010463
>>bta-miR-26a	novel_circ_0010463_junction_seq
>>bta-miR-26a	novel_circ_0003584
>>bta-miR-26a	novel_circ_0002269
>>bta-miR-26a	novel_circ_0009764
>>bta-miR-26a	novel_circ_0001756
>>bta-miR-26a	novel_circ_0011814
>>bta-miR-26a	novel_circ_0004397
>>bta-miR-26a	novel_circ_0004421
>>bta-miR-26a	novel_circ_0009378
>>bta-miR-26a	novel_circ_0006314
>>bta-miR-26a	novel_circ_0002246
>>bta-miR-26a	novel_circ_0002447
>>bta-miR-26a	novel_circ_0007950
>>bta-miR-26a	novel_circ_0009784_junction_seq
>>bta-miR-26a	novel_circ_0003682
>>bta-miR-26a	novel_circ_0003683
>>bta-miR-26a	novel_circ_0003685
>>bta-miR-26a	novel_circ_0005064
>>bta-miR-26a	novel_circ_0005068
>>bta-miR-26a	novel_circ_0011628
>>bta-miR-26a	novel_circ_0001043
>>bta-miR-26a	novel_circ_0007365
>>bta-miR-26a	novel_circ_0008438
>>bta-miR-18b	novel_circ_0010956
>>bta-miR-18b	novel_circ_0008344
>>bta-miR-18b	novel_circ_0011263
>>bta-miR-18b	novel_circ_0011266
>>bta-miR-18b	novel_circ_0007551
>>bta-miR-18b	novel_circ_0007820
>>bta-miR-18b	novel_circ_0009642
>>bta-miR-18b	novel_circ_0011595
>>bta-miR-18b	novel_circ_0011595_junction_seq
>>bta-miR-18b	novel_circ_0008603
>>bta-miR-18b	novel_circ_0008603_junction_seq
>>bta-miR-18b	novel_circ_0000648
>>bta-miR-18b	novel_circ_0000648_junction_seq
>>bta-miR-18b	novel_circ_0000882
>>bta-miR-18b	novel_circ_0004360
>>bta-miR-18b	novel_circ_0004363
>>bta-miR-18b	novel_circ_0002939
>>bta-miR-18b	novel_circ_0001729
>>bta-miR-18b	novel_circ_0001730
>>bta-miR-18b	novel_circ_0003616
>>bta-miR-18b	novel_circ_0003616_junction_seq
>>bta-miR-18b	novel_circ_0003617
>>bta-miR-18b	novel_circ_0010496
>>bta-miR-18b	novel_circ_0003332
>>bta-miR-18b	novel_circ_0004721
>>bta-miR-18b	novel_circ_0004721_junction_seq
>>bta-miR-18b	novel_circ_0007163
>>bta-miR-18b	novel_circ_0006536
>>bta-miR-18b	novel_circ_0006537
>>bta-miR-18b	novel_circ_0006471
>>bta-miR-18b	novel_circ_0006472
>>bta-miR-18b	novel_circ_0003475
>>bta-miR-18b	novel_circ_0000465
>>bta-miR-18b	novel_circ_0001336
>>bta-miR-18b	novel_circ_0009792
>>bta-miR-18b	novel_circ_0001684
>>bta-miR-18b	novel_circ_0001684_junction_seq
>>bta-miR-18b	novel_circ_0001685
>>bta-miR-18b	novel_circ_0005887
>>bta-miR-18b	novel_circ_0003819
>>bta-miR-18b	novel_circ_0003819_junction_seq
>>bta-miR-18b	novel_circ_0009414
>>bta-miR-18b	novel_circ_0002158
>>bta-miR-18b	novel_circ_0002159
>>bta-miR-18b	novel_circ_0002742
>>bta-miR-18b	novel_circ_0002832
>>bta-miR-18b	novel_circ_0002833
>>bta-miR-18b	novel_circ_0002834
>>bta-miR-18b	novel_circ_0002900
>>bta-miR-18b	novel_circ_0007170
>>bta-miR-18b	novel_circ_0011711
>>bta-miR-18b	novel_circ_0011714
>>bta-miR-18b	novel_circ_0004949
>>bta-miR-18b	novel_circ_0011363
>>bta-miR-18b	novel_circ_0011364
>>bta-miR-18b	novel_circ_0009940
>>bta-miR-18b	novel_circ_0001070
>>bta-miR-18b	novel_circ_0010374
>>bta-miR-18b	novel_circ_0003092
>>bta-miR-18b	novel_circ_0003093
>>bta-miR-18b	novel_circ_0008102
>>bta-miR-18b	novel_circ_0002065
>>bta-miR-18b	novel_circ_0002069
>>bta-miR-18b	novel_circ_0002923
>>bta-miR-18b	novel_circ_0010053
>>bta-miR-18b	novel_circ_0007638
>>bta-miR-18b	novel_circ_0004930
>>bta-miR-18b	novel_circ_0001325
>>bta-miR-18b	novel_circ_0001325_junction_seq
>>bta-miR-18b	novel_circ_0006834
>>bta-miR-18b	novel_circ_0005908
>>bta-miR-18b	novel_circ_0004323_junction_seq
>>bta-miR-18b	novel_circ_0010475
>>bta-miR-18b	novel_circ_0005561
>>bta-miR-18b	novel_circ_0011724
>>bta-miR-18b	novel_circ_0001988
>>bta-miR-18b	novel_circ_0009916
>>bta-miR-18b	novel_circ_0010733
>>bta-miR-18b	novel_circ_0008037
>>bta-miR-18b	novel_circ_0008038
>>bta-miR-18b	novel_circ_0001129
>>bta-miR-18b	novel_circ_0007389
>>bta-miR-18b	novel_circ_0007390
>>bta-miR-18b	novel_circ_0007265
>>bta-miR-18b	novel_circ_0007266
>>bta-miR-18b	novel_circ_0004469_junction_seq
>>bta-miR-18b	novel_circ_0011520
>>bta-miR-18b	novel_circ_0008243
>>bta-miR-18b	novel_circ_0008243_junction_seq
>>bta-miR-18b	novel_circ_0002674
>>bta-miR-18b	novel_circ_0002674_junction_seq
>>bta-miR-18b	novel_circ_0007004
>>bta-miR-18b	novel_circ_0004912
>>bta-miR-18b	novel_circ_0004939
>>bta-miR-18b	novel_circ_0010095
>>bta-miR-18b	novel_circ_0010096
>>bta-miR-18b	novel_circ_0012171
>>bta-miR-18b	novel_circ_0000590
>>bta-miR-18b	novel_circ_0000590_junction_seq
>>bta-miR-18b	novel_circ_0001499
>>bta-miR-18b	novel_circ_0008069
>>bta-miR-18b	novel_circ_0006896
>>bta-miR-18b	novel_circ_0009491
>>bta-miR-18b	novel_circ_0008209
>>bta-miR-18b	novel_circ_0008210
>>bta-miR-18b	novel_circ_0005130
>>bta-miR-18b	novel_circ_0010207
>>bta-miR-18b	novel_circ_0007911
>>bta-miR-18b	novel_circ_0003243
>>bta-miR-18b	novel_circ_0006550_junction_seq
>>bta-miR-18b	novel_circ_0008921
>>bta-miR-18b	novel_circ_0000656
>>bta-miR-18b	novel_circ_0000321
>>bta-miR-18b	novel_circ_0000327
>>bta-miR-18b	novel_circ_0008450_junction_seq
>>bta-miR-18b	novel_circ_0008453_junction_seq
>>bta-miR-18b	novel_circ_0003567
>>bta-miR-18b	novel_circ_0006213
>>bta-miR-18b	novel_circ_0004529
>>bta-miR-18b	novel_circ_0008164
>>bta-miR-18b	novel_circ_0008164_junction_seq
>>bta-miR-18b	novel_circ_0006179
>>bta-miR-18b	novel_circ_0006180
>>bta-miR-18b	novel_circ_0006182
>>bta-miR-18b	novel_circ_0006171
>>bta-miR-18b	novel_circ_0010969
>>bta-miR-18b	novel_circ_0008773
>>bta-miR-18b	novel_circ_0008775
>>bta-miR-18b	novel_circ_0011341
>>bta-miR-18b	novel_circ_0008503
>>bta-miR-18b	novel_circ_0008504
>>bta-miR-18b	novel_circ_0003761
>>bta-miR-18b	novel_circ_0003761_junction_seq
>>bta-miR-18b	novel_circ_0011227
>>bta-miR-18b	novel_circ_0011228
>>bta-miR-29a	novel_circ_0002411
>>bta-miR-29a	novel_circ_0007710
>>bta-miR-29a	novel_circ_0003074
>>bta-miR-29a	novel_circ_0005525
>>bta-miR-29a	novel_circ_0007048
>>bta-miR-29a	novel_circ_0007050
>>bta-miR-29a	novel_circ_0007051
>>bta-miR-29a	novel_circ_0007051_junction_seq
>>bta-miR-29a	novel_circ_0002649
>>bta-miR-29a	novel_circ_0002649_junction_seq
>>bta-miR-29a	novel_circ_0002650
>>bta-miR-29a	novel_circ_0002650_junction_seq
>>bta-miR-29a	novel_circ_0002651
>>bta-miR-29a	novel_circ_0002651_junction_seq
>>bta-miR-29a	novel_circ_0010226
>>bta-miR-29a	novel_circ_0006146_junction_seq
>>bta-miR-29a	novel_circ_0004090
>>bta-miR-29a	novel_circ_0004112
>>bta-miR-29a	novel_circ_0003487
>>bta-miR-29a	novel_circ_0003496
>>bta-miR-29a	novel_circ_0003496_junction_seq
>>bta-miR-29a	novel_circ_0003497
>>bta-miR-29a	novel_circ_0003497_junction_seq
>>bta-miR-29a	novel_circ_0001919
>>bta-miR-29a	novel_circ_0009761
>>bta-miR-29a	novel_circ_0009762
>>bta-miR-29a	novel_circ_0001387
>>bta-miR-29a	novel_circ_0001388
>>bta-miR-29a	novel_circ_0001389
>>bta-miR-29a	novel_circ_0001389_junction_seq
>>bta-miR-29a	novel_circ_0001390
>>bta-miR-29a	novel_circ_0001390_junction_seq
>>bta-miR-29a	novel_circ_0004481
>>bta-miR-29a	novel_circ_0004482
>>bta-miR-29a	novel_circ_0004483
>>bta-miR-29a	novel_circ_0004483_junction_seq
>>bta-miR-29a	novel_circ_0008839
>>bta-miR-29a	novel_circ_0008844
>>bta-miR-29a	novel_circ_0008845
>>bta-miR-29a	novel_circ_0008846
>>bta-miR-29a	novel_circ_0005422_junction_seq
>>bta-miR-29a	novel_circ_0005676
>>bta-miR-29a	novel_circ_0005678
>>bta-miR-29a	novel_circ_0010741
>>bta-miR-29a	novel_circ_0000227
>>bta-miR-29a	novel_circ_0000245
>>bta-miR-29a	novel_circ_0007218
>>bta-miR-29a	novel_circ_0007219
>>bta-miR-29a	novel_circ_0007223
>>bta-miR-29a	novel_circ_0010373
>>bta-miR-29a	novel_circ_0010052
>>bta-miR-29a	novel_circ_0010052_junction_seq
>>bta-miR-29a	novel_circ_0003148
>>bta-miR-29a	novel_circ_0001674
>>bta-miR-29a	novel_circ_0001674_junction_seq
>>bta-miR-29a	novel_circ_0007763
>>bta-miR-29a	novel_circ_0011590
>>bta-miR-29a	novel_circ_0011590_junction_seq
>>bta-miR-29a	novel_circ_0005924
>>bta-miR-29a	novel_circ_0005926
>>bta-miR-29a	novel_circ_0005927
>>bta-miR-29a	novel_circ_0005006
>>bta-miR-29a	novel_circ_0010728
>>bta-miR-29a	novel_circ_0006942
>>bta-miR-29a	novel_circ_0006944
>>bta-miR-29a	novel_circ_0007269
>>bta-miR-29a	novel_circ_0007269_junction_seq
>>bta-miR-29a	novel_circ_0004269
>>bta-miR-29a	novel_circ_0008109
>>bta-miR-29a	novel_circ_0009629
>>bta-miR-29a	novel_circ_0004939
>>bta-miR-29a	novel_circ_0011958
>>bta-miR-29a	novel_circ_0000610
>>bta-miR-29a	novel_circ_0000565
>>bta-miR-29a	novel_circ_0000566
>>bta-miR-29a	novel_circ_0003216
>>bta-miR-29a	novel_circ_0003216_junction_seq
>>bta-miR-29a	novel_circ_0008209
>>bta-miR-29a	novel_circ_0009541
>>bta-miR-29a	novel_circ_0005292
>>bta-miR-29a	novel_circ_0005292_junction_seq
>>bta-miR-29a	novel_circ_0005293
>>bta-miR-29a	novel_circ_0005293_junction_seq
>>bta-miR-29a	novel_circ_0003573
>>bta-miR-29a	novel_circ_0011365
>>bta-miR-29a	novel_circ_0011365_junction_seq
>>bta-miR-29a	novel_circ_0003862
>>bta-miR-29a	novel_circ_0011523
>>bta-miR-29a	novel_circ_0009051
>>bta-miR-29a	novel_circ_0009611_junction_seq
>>bta-let-7f	novel_circ_0010984
>>bta-let-7f	novel_circ_0010984_junction_seq
>>bta-let-7f	novel_circ_0002396
>>bta-let-7f	novel_circ_0007705
>>bta-let-7f	novel_circ_0007705_junction_seq
>>bta-let-7f	novel_circ_0005509
>>bta-let-7f	novel_circ_0005520
>>bta-let-7f	novel_circ_0005520_junction_seq
>>bta-let-7f	novel_circ_0009724
>>bta-let-7f	novel_circ_0007078
>>bta-let-7f	novel_circ_0007078_junction_seq
>>bta-let-7f	novel_circ_0010613
>>bta-let-7f	novel_circ_0008559
>>bta-let-7f	novel_circ_0008560
>>bta-let-7f	novel_circ_0004830
>>bta-let-7f	novel_circ_0007471
>>bta-let-7f	novel_circ_0007471_junction_seq
>>bta-let-7f	novel_circ_0012091_junction_seq
>>bta-let-7f	novel_circ_0002937
>>bta-let-7f	novel_circ_0009328
>>bta-let-7f	novel_circ_0009328_junction_seq
>>bta-let-7f	novel_circ_0009329
>>bta-let-7f	novel_circ_0009329_junction_seq
>>bta-let-7f	novel_circ_0009336
>>bta-let-7f	novel_circ_0006140
>>bta-let-7f	novel_circ_0010356
>>bta-let-7f	novel_circ_0003033
>>bta-let-7f	novel_circ_0003035
>>bta-let-7f	novel_circ_0003037
>>bta-let-7f	novel_circ_0003038
>>bta-let-7f	novel_circ_0010630
>>bta-let-7f	novel_circ_0002572
>>bta-let-7f	novel_circ_0007594
>>bta-let-7f	novel_circ_0001900
>>bta-let-7f	novel_circ_0001924
>>bta-let-7f	novel_circ_0001925
>>bta-let-7f	novel_circ_0001928
>>bta-let-7f	novel_circ_0001704
>>bta-let-7f	novel_circ_0001705
>>bta-let-7f	novel_circ_0004629
>>bta-let-7f	novel_circ_0004629_junction_seq
>>bta-let-7f	novel_circ_0001382
>>bta-let-7f	novel_circ_0010846
>>bta-let-7f	novel_circ_0004648
>>bta-let-7f	novel_circ_0004649
>>bta-let-7f	novel_circ_0001877
>>bta-let-7f	novel_circ_0001878
>>bta-let-7f	novel_circ_0003900
>>bta-let-7f	novel_circ_0003901
>>bta-let-7f	novel_circ_0008754
>>bta-let-7f	novel_circ_0004900
>>bta-let-7f	novel_circ_0001109
>>bta-let-7f	novel_circ_0001066
>>bta-let-7f	novel_circ_0010941
>>bta-let-7f	novel_circ_0006980
>>bta-let-7f	novel_circ_0006980_junction_seq
>>bta-let-7f	novel_circ_0006981
>>bta-let-7f	novel_circ_0006981_junction_seq
>>bta-let-7f	novel_circ_0002735
>>bta-let-7f	novel_circ_0000941
>>bta-let-7f	novel_circ_0005580
>>bta-let-7f	novel_circ_0005428
>>bta-let-7f	novel_circ_0001195
>>bta-let-7f	novel_circ_0009029
>>bta-let-7f	novel_circ_0009029_junction_seq
>>bta-let-7f	novel_circ_0002930
>>bta-let-7f	novel_circ_0002931
>>bta-let-7f	novel_circ_0004531
>>bta-let-7f	novel_circ_0005733
>>bta-let-7f	novel_circ_0009434
>>bta-let-7f	novel_circ_0005912
>>bta-let-7f	novel_circ_0001777
>>bta-let-7f	novel_circ_0011123
>>bta-let-7f	novel_circ_0011124
>>bta-let-7f	novel_circ_0008115_junction_seq
>>bta-let-7f	novel_circ_0002669
>>bta-let-7f	novel_circ_0002670
>>bta-let-7f	novel_circ_0003676
>>bta-let-7f	novel_circ_0007198
>>bta-let-7f	novel_circ_0003213
>>bta-let-7f	novel_circ_0011288
>>bta-let-7f	novel_circ_0003583
>>bta-let-7f	novel_circ_0003584
>>bta-let-7f	novel_circ_0003550
>>bta-let-7f	novel_circ_0011567
>>bta-let-7f	novel_circ_0006208
>>bta-let-7f	novel_circ_0001755
>>bta-let-7f	novel_circ_0000194
>>bta-let-7f	novel_circ_0000195
>>bta-let-7f	novel_circ_0000196
>>bta-let-7f	novel_circ_0004207
>>bta-let-7f	novel_circ_0002845
>>bta-let-7f	novel_circ_0002845_junction_seq
>>bta-let-7f	novel_circ_0011888_junction_seq
>>bta-let-7f	novel_circ_0006047
>>bta-let-7f	novel_circ_0009775
>>bta-let-7f	novel_circ_0002231
>>bta-let-7f	novel_circ_0003792
>>bta-let-7f	novel_circ_0003792_junction_seq
>>bta-let-7f	novel_circ_0000086
>>bta-let-7f	novel_circ_0001867
>>bta-let-7f	novel_circ_0011829
>>bta-let-7f	novel_circ_0002915
>>bta-let-7f	novel_circ_0002915_junction_seq
>>bta-let-7f	novel_circ_0000040
>>bta-let-7f	novel_circ_0008432
>>bta-miR-101	novel_circ_0010360
>>bta-miR-101	novel_circ_0010361
>>bta-miR-101	novel_circ_0010362
>>bta-miR-101	novel_circ_0012010
>>bta-miR-101	novel_circ_0007664
>>bta-miR-101	novel_circ_0003602
>>bta-miR-101	novel_circ_0003604
>>bta-miR-101	novel_circ_0008600
>>bta-miR-101	novel_circ_0000650
>>bta-miR-101	novel_circ_0000651
>>bta-miR-101	novel_circ_0000420
>>bta-miR-101	novel_circ_0003626
>>bta-miR-101	novel_circ_0001637
>>bta-miR-101	novel_circ_0006137
>>bta-miR-101	novel_circ_0006137_junction_seq
>>bta-miR-101	novel_circ_0010350_junction_seq
>>bta-miR-101	novel_circ_0011556
>>bta-miR-101	novel_circ_0009927
>>bta-miR-101	novel_circ_0004812
>>bta-miR-101	novel_circ_0003501
>>bta-miR-101	novel_circ_0003504
>>bta-miR-101	novel_circ_0003506
>>bta-miR-101	novel_circ_0003506_junction_seq
>>bta-miR-101	novel_circ_0003507
>>bta-miR-101	novel_circ_0003507_junction_seq
>>bta-miR-101	novel_circ_0003535
>>bta-miR-101	novel_circ_0009808
>>bta-miR-101	novel_circ_0009809
>>bta-miR-101	novel_circ_0001693
>>bta-miR-101	novel_circ_0007627
>>bta-miR-101	novel_circ_0000510
>>bta-miR-101	novel_circ_0000511
>>bta-miR-101	novel_circ_0004076
>>bta-miR-101	novel_circ_0011965
>>bta-miR-101	novel_circ_0007434
>>bta-miR-101	novel_circ_0007434_junction_seq
>>bta-miR-101	novel_circ_0004478
>>bta-miR-101	novel_circ_0003261
>>bta-miR-101	novel_circ_0003261_junction_seq
>>bta-miR-101	novel_circ_0009877_junction_seq
>>bta-miR-101	novel_circ_0001109
>>bta-miR-101	novel_circ_0001564
>>bta-miR-101	novel_circ_0008289
>>bta-miR-101	novel_circ_0002072
>>bta-miR-101	novel_circ_0002072_junction_seq
>>bta-miR-101	novel_circ_0002721
>>bta-miR-101	novel_circ_0010027
>>bta-miR-101	novel_circ_0010027_junction_seq
>>bta-miR-101	novel_circ_0010028
>>bta-miR-101	novel_circ_0010028_junction_seq
>>bta-miR-101	novel_circ_0003188
>>bta-miR-101	novel_circ_0004301
>>bta-miR-101	novel_circ_0008949
>>bta-miR-101	novel_circ_0008949_junction_seq
>>bta-miR-101	novel_circ_0009114
>>bta-miR-101	novel_circ_0009114_junction_seq
>>bta-miR-101	novel_circ_0006708
>>bta-miR-101	novel_circ_0006708_junction_seq
>>bta-miR-101	novel_circ_0007742
>>bta-miR-101	novel_circ_0001646
>>bta-miR-101	novel_circ_0007765
>>bta-miR-101	novel_circ_0011026
>>bta-miR-101	novel_circ_0011026_junction_seq
>>bta-miR-101	novel_circ_0007145
>>bta-miR-101	novel_circ_0007146
>>bta-miR-101	novel_circ_0007147
>>bta-miR-101	novel_circ_0006448
>>bta-miR-101	novel_circ_0004856
>>bta-miR-101	novel_circ_0008482
>>bta-miR-101	novel_circ_0008483
>>bta-miR-101	novel_circ_0009770
>>bta-miR-101	novel_circ_0010771
>>bta-miR-101	novel_circ_0010749
>>bta-miR-101	novel_circ_0005810
>>bta-miR-101	novel_circ_0005811
>>bta-miR-101	novel_circ_0005811_junction_seq
>>bta-miR-101	novel_circ_0001775
>>bta-miR-101	novel_circ_0001777
>>bta-miR-101	novel_circ_0000264
>>bta-miR-101	novel_circ_0000053
>>bta-miR-101	novel_circ_0006940
>>bta-miR-101	novel_circ_0003855
>>bta-miR-101	novel_circ_0003855_junction_seq
>>bta-miR-101	novel_circ_0011123
>>bta-miR-101	novel_circ_0008243
>>bta-miR-101	novel_circ_0002858
>>bta-miR-101	novel_circ_0002492
>>bta-miR-101	novel_circ_0002493
>>bta-miR-101	novel_circ_0007005
>>bta-miR-101	novel_circ_0008640
>>bta-miR-101	novel_circ_0008641
>>bta-miR-101	novel_circ_0008626_junction_seq
>>bta-miR-101	novel_circ_0004696
>>bta-miR-101	novel_circ_0004696_junction_seq
>>bta-miR-101	novel_circ_0003743_junction_seq
>>bta-miR-101	novel_circ_0010928
>>bta-miR-101	novel_circ_0010928_junction_seq
>>bta-miR-101	novel_circ_0005389
>>bta-miR-101	novel_circ_0005390
>>bta-miR-101	novel_circ_0012230_junction_seq
>>bta-miR-101	novel_circ_0002872
>>bta-miR-101	novel_circ_0000552
>>bta-miR-101	novel_circ_0008205
>>bta-miR-101	novel_circ_0008206_junction_seq
>>bta-miR-101	novel_circ_0004760
>>bta-miR-101	novel_circ_0004763
>>bta-miR-101	novel_circ_0008925
>>bta-miR-101	novel_circ_0008929_junction_seq
>>bta-miR-101	novel_circ_0005327
>>bta-miR-101	novel_circ_0005328
>>bta-miR-101	novel_circ_0005329
>>bta-miR-101	novel_circ_0006693
>>bta-miR-101	novel_circ_0006734
>>bta-miR-101	novel_circ_0011484
>>bta-miR-101	novel_circ_0012115
>>bta-miR-101	novel_circ_0002848
>>bta-miR-101	novel_circ_0008775
>>bta-miR-101	novel_circ_0008775_junction_seq
>>bta-miR-101	novel_circ_0010435
>>bta-miR-101	novel_circ_0010443
>>bta-miR-101	novel_circ_0010443_junction_seq
>>bta-miR-101	novel_circ_0009054
>>bta-miR-101	novel_circ_0009602
>>bta-miR-101	novel_circ_0009604
>>bta-miR-101	novel_circ_0005025
>>bta-miR-101	novel_circ_0008964
>>bta-miR-101	novel_circ_0004010
>>bta-miR-101	novel_circ_0004010_junction_seq
>>bta-miR-101	novel_circ_0005720
>>bta-miR-101	novel_circ_0005720_junction_seq
>>bta-miR-101	novel_circ_0004655
>>bta-miR-101	novel_circ_0004655_junction_seq
>>bta-miR-101	novel_circ_0002910
>>bta-miR-101	novel_circ_0008422_junction_seq
>>bta-miR-103	novel_circ_0002115_junction_seq
>>bta-miR-103	novel_circ_0011185
>>bta-miR-103	novel_circ_0007280_junction_seq
>>bta-miR-103	novel_circ_0002415
>>bta-miR-103	novel_circ_0002415_junction_seq
>>bta-miR-103	novel_circ_0002425
>>bta-miR-103	novel_circ_0002425_junction_seq
>>bta-miR-103	novel_circ_0002427
>>bta-miR-103	novel_circ_0002429
>>bta-miR-103	novel_circ_0002429_junction_seq
>>bta-miR-103	novel_circ_0003072
>>bta-miR-103	novel_circ_0007677
>>bta-miR-103	novel_circ_0006972
>>bta-miR-103	novel_circ_0006973
>>bta-miR-103	novel_circ_0008576
>>bta-miR-103	novel_circ_0002633
>>bta-miR-103	novel_circ_0002638
>>bta-miR-103	novel_circ_0003119
>>bta-miR-103	novel_circ_0007289
>>bta-miR-103	novel_circ_0007290
>>bta-miR-103	novel_circ_0002692
>>bta-miR-103	novel_circ_0007830
>>bta-miR-103	novel_circ_0007830_junction_seq
>>bta-miR-103	novel_circ_0010228
>>bta-miR-103	novel_circ_0010228_junction_seq
>>bta-miR-103	novel_circ_0000962
>>bta-miR-103	novel_circ_0012020
>>bta-miR-103	novel_circ_0001329
>>bta-miR-103	novel_circ_0009260
>>bta-miR-103	novel_circ_0009261
>>bta-miR-103	novel_circ_0009278
>>bta-miR-103	novel_circ_0009279
>>bta-miR-103	novel_circ_0009326
>>bta-miR-103	novel_circ_0004739
>>bta-miR-103	novel_circ_0006829
>>bta-miR-103	novel_circ_0001595
>>bta-miR-103	novel_circ_0001596
>>bta-miR-103	novel_circ_0006139
>>bta-miR-103	novel_circ_0011554
>>bta-miR-103	novel_circ_0003012
>>bta-miR-103	novel_circ_0003013
>>bta-miR-103	novel_circ_0000026
>>bta-miR-103	novel_circ_0000026_junction_seq
>>bta-miR-103	novel_circ_0004097
>>bta-miR-103	novel_circ_0004109
>>bta-miR-103	novel_circ_0004109_junction_seq
>>bta-miR-103	novel_circ_0006798
>>bta-miR-103	novel_circ_0002552
>>bta-miR-103	novel_circ_0002552_junction_seq
>>bta-miR-103	novel_circ_0002573
>>bta-miR-103	novel_circ_0002194
>>bta-miR-103	novel_circ_0003400
>>bta-miR-103	novel_circ_0003533
>>bta-miR-103	novel_circ_0003533_junction_seq
>>bta-miR-103	novel_circ_0001904
>>bta-miR-103	novel_circ_0001905
>>bta-miR-103	novel_circ_0001265
>>bta-miR-103	novel_circ_0006726
>>bta-miR-103	novel_circ_0007756
>>bta-miR-103	novel_circ_0004081
>>bta-miR-103	novel_circ_0011412
>>bta-miR-103	novel_circ_0011803
>>bta-miR-103	novel_circ_0003884
>>bta-miR-103	novel_circ_0007347
>>bta-miR-103	novel_circ_0007095
>>bta-miR-103	novel_circ_0007395
>>bta-miR-103	novel_circ_0012149
>>bta-miR-103	novel_circ_0011129
>>bta-miR-103	novel_circ_0010992
>>bta-miR-103	novel_circ_0004487
>>bta-miR-103	novel_circ_0004489
>>bta-miR-103	novel_circ_0003256
>>bta-miR-103	novel_circ_0003258
>>bta-miR-103	novel_circ_0011471
>>bta-miR-103	novel_circ_0011165
>>bta-miR-103	novel_circ_0005420
>>bta-miR-103	novel_circ_0008193
>>bta-miR-103	novel_circ_0008193_junction_seq
>>bta-miR-103	novel_circ_0011694
>>bta-miR-103	novel_circ_0006648
>>bta-miR-103	novel_circ_0006648_junction_seq
>>bta-miR-103	novel_circ_0006649
>>bta-miR-103	novel_circ_0006649_junction_seq
>>bta-miR-103	novel_circ_0005680
>>bta-miR-103	novel_circ_0000298
>>bta-miR-103	novel_circ_0011362
>>bta-miR-103	novel_circ_0001872
>>bta-miR-103	novel_circ_0004573
>>bta-miR-103	novel_circ_0001110
>>bta-miR-103	novel_circ_0000241
>>bta-miR-103	novel_circ_0001083
>>bta-miR-103	novel_circ_0007224
>>bta-miR-103	novel_circ_0007224_junction_seq
>>bta-miR-103	novel_circ_0010371
>>bta-miR-103	novel_circ_0010371_junction_seq
>>bta-miR-103	novel_circ_0010372
>>bta-miR-103	novel_circ_0010375
>>bta-miR-103	novel_circ_0008101
>>bta-miR-103	novel_circ_0008665
>>bta-miR-103	novel_circ_0004848
>>bta-miR-103	novel_circ_0000788
>>bta-miR-103	novel_circ_0000789
>>bta-miR-103	novel_circ_0007464
>>bta-miR-103	novel_circ_0009668
>>bta-miR-103	novel_circ_0009692
>>bta-miR-103	novel_circ_0001438
>>bta-miR-103	novel_circ_0001281
>>bta-miR-103	novel_circ_0001282
>>bta-miR-103	novel_circ_0003170
>>bta-miR-103	novel_circ_0003814
>>bta-miR-103	novel_circ_0009120
>>bta-miR-103	novel_circ_0006739
>>bta-miR-103	novel_circ_0001319
>>bta-miR-103	novel_circ_0006707
>>bta-miR-103	novel_circ_0006707_junction_seq
>>bta-miR-103	novel_circ_0005853
>>bta-miR-103	novel_circ_0006836
>>bta-miR-103	novel_circ_0006760
>>bta-miR-103	novel_circ_0004532
>>bta-miR-103	novel_circ_0000666
>>bta-miR-103	novel_circ_0010329
>>bta-miR-103	novel_circ_0010332
>>bta-miR-103	novel_circ_0010333
>>bta-miR-103	novel_circ_0010334
>>bta-miR-103	novel_circ_0002301
>>bta-miR-103	novel_circ_0002301_junction_seq
>>bta-miR-103	novel_circ_0002329
>>bta-miR-103	novel_circ_0002330
>>bta-miR-103	novel_circ_0002332
>>bta-miR-103	novel_circ_0002333
>>bta-miR-103	novel_circ_0002334
>>bta-miR-103	novel_circ_0002335
>>bta-miR-103	novel_circ_0003305
>>bta-miR-103	novel_circ_0011307
>>bta-miR-103	novel_circ_0011308
>>bta-miR-103	novel_circ_0011309
>>bta-miR-103	novel_circ_0011309_junction_seq
>>bta-miR-103	novel_circ_0011310
>>bta-miR-103	novel_circ_0011312
>>bta-miR-103	novel_circ_0004866
>>bta-miR-103	novel_circ_0011752
>>bta-miR-103	novel_circ_0006161
>>bta-miR-103	novel_circ_0006161_junction_seq
>>bta-miR-103	novel_circ_0005467
>>bta-miR-103	novel_circ_0011278
>>bta-miR-103	novel_circ_0011281
>>bta-miR-103	novel_circ_0010212
>>bta-miR-103	novel_circ_0008879
>>bta-miR-103	novel_circ_0001273
>>bta-miR-103	novel_circ_0006596
>>bta-miR-103	novel_circ_0006597
>>bta-miR-103	novel_circ_0006636
>>bta-miR-103	novel_circ_0006636_junction_seq
>>bta-miR-103	novel_circ_0001972
>>bta-miR-103	novel_circ_0007570
>>bta-miR-103	novel_circ_0007573
>>bta-miR-103	novel_circ_0007573_junction_seq
>>bta-miR-103	novel_circ_0005662
>>bta-miR-103	novel_circ_0005827
>>bta-miR-103	novel_circ_0001787
>>bta-miR-103	novel_circ_0002024
>>bta-miR-103	novel_circ_0001764
>>bta-miR-103	novel_circ_0008034
>>bta-miR-103	novel_circ_0008034_junction_seq
>>bta-miR-103	novel_circ_0008035
>>bta-miR-103	novel_circ_0008039
>>bta-miR-103	novel_circ_0006964
>>bta-miR-103	novel_circ_0011843
>>bta-miR-103	novel_circ_0011843_junction_seq
>>bta-miR-103	novel_circ_0006949
>>bta-miR-103	novel_circ_0004247
>>bta-miR-103	novel_circ_0004247_junction_seq
>>bta-miR-103	novel_circ_0004254
>>bta-miR-103	novel_circ_0007359
>>bta-miR-103	novel_circ_0010680
>>bta-miR-103	novel_circ_0011879
>>bta-miR-103	novel_circ_0011879_junction_seq
>>bta-miR-103	novel_circ_0008637_junction_seq
>>bta-miR-103	novel_circ_0007822
>>bta-miR-103	novel_circ_0007801
>>bta-miR-103	novel_circ_0007802
>>bta-miR-103	novel_circ_0007803
>>bta-miR-103	novel_circ_0003660
>>bta-miR-103	novel_circ_0004961
>>bta-miR-103	novel_circ_0004701
>>bta-miR-103	novel_circ_0010074
>>bta-miR-103	novel_circ_0005274
>>bta-miR-103	novel_circ_0009935
>>bta-miR-103	novel_circ_0007255
>>bta-miR-103	novel_circ_0010268
>>bta-miR-103	novel_circ_0010268_junction_seq
>>bta-miR-103	novel_circ_0010789
>>bta-miR-103	novel_circ_0007208
>>bta-miR-103	novel_circ_0004167
>>bta-miR-103	novel_circ_0007245
>>bta-miR-103	novel_circ_0007324
>>bta-miR-103	novel_circ_0004346
>>bta-miR-103	novel_circ_0004346_junction_seq
>>bta-miR-103	novel_circ_0012230
>>bta-miR-103	novel_circ_0000558
>>bta-miR-103	novel_circ_0000565
>>bta-miR-103	novel_circ_0000566
>>bta-miR-103	novel_circ_0008702
>>bta-miR-103	novel_circ_0008712
>>bta-miR-103	novel_circ_0008712_junction_seq
>>bta-miR-103	novel_circ_0008714
>>bta-miR-103	novel_circ_0008714_junction_seq
>>bta-miR-103	novel_circ_0008717
>>bta-miR-103	novel_circ_0008717_junction_seq
>>bta-miR-103	novel_circ_0009498_junction_seq
>>bta-miR-103	novel_circ_0011997
>>bta-miR-103	novel_circ_0005254
>>bta-miR-103	novel_circ_0004749
>>bta-miR-103	novel_circ_0003579
>>bta-miR-103	novel_circ_0005199
>>bta-miR-103	novel_circ_0009194
>>bta-miR-103	novel_circ_0009194_junction_seq
>>bta-miR-103	novel_circ_0000656
>>bta-miR-103	novel_circ_0008447
>>bta-miR-103	novel_circ_0008448
>>bta-miR-103	novel_circ_0007234
>>bta-miR-103	novel_circ_0007235
>>bta-miR-103	novel_circ_0007238
>>bta-miR-103	novel_circ_0007239
>>bta-miR-103	novel_circ_0006733
>>bta-miR-103	novel_circ_0006733_junction_seq
>>bta-miR-103	novel_circ_0011481
>>bta-miR-103	novel_circ_0009366
>>bta-miR-103	novel_circ_0011425
>>bta-miR-103	novel_circ_0011426
>>bta-miR-103	novel_circ_0006313
>>bta-miR-103	novel_circ_0006183
>>bta-miR-103	novel_circ_0009426
>>bta-miR-103	novel_circ_0002452
>>bta-miR-103	novel_circ_0002452_junction_seq
>>bta-miR-103	novel_circ_0002453
>>bta-miR-103	novel_circ_0002453_junction_seq
>>bta-miR-103	novel_circ_0002249
>>bta-miR-103	novel_circ_0002250
>>bta-miR-103	novel_circ_0012205
>>bta-miR-103	novel_circ_0007118
>>bta-miR-103	novel_circ_0005407
>>bta-miR-103	novel_circ_0005407_junction_seq
>>bta-miR-103	novel_circ_0008787
>>bta-miR-103	novel_circ_0009072
>>bta-miR-103	novel_circ_0009072_junction_seq
>>bta-miR-103	novel_circ_0011760
>>bta-miR-103	novel_circ_0009247
>>bta-miR-103	novel_circ_0009248
>>bta-miR-103	novel_circ_0009248_junction_seq
>>bta-miR-103	novel_circ_0002631
>>bta-miR-103	novel_circ_0006047
>>bta-miR-103	novel_circ_0006047_junction_seq
>>bta-miR-103	novel_circ_0005002
>>bta-miR-103	novel_circ_0005002_junction_seq
>>bta-miR-103	novel_circ_0008965
>>bta-miR-103	novel_circ_0003708
>>bta-miR-103	novel_circ_0003709
>>bta-miR-103	novel_circ_0003706
>>bta-miR-103	novel_circ_0002089
>>bta-miR-103	novel_circ_0002093
>>bta-miR-103	novel_circ_0002026
>>bta-miR-103	novel_circ_0004683
>>bta-miR-103	novel_circ_0003792
>>bta-miR-103	novel_circ_0003792_junction_seq
>>bta-miR-103	novel_circ_0010013
>>bta-miR-103	novel_circ_0001118
>>bta-miR-103	novel_circ_0000172
>>bta-miR-103	novel_circ_0010379
>>bta-miR-148a	novel_circ_0011187
>>bta-miR-148a	novel_circ_0011188
>>bta-miR-148a	novel_circ_0011189
>>bta-miR-148a	novel_circ_0007703
>>bta-miR-148a	novel_circ_0003077
>>bta-miR-148a	novel_circ_0012183
>>bta-miR-148a	novel_circ_0012186
>>bta-miR-148a	novel_circ_0006108
>>bta-miR-148a	novel_circ_0002988
>>bta-miR-148a	novel_circ_0009653
>>bta-miR-148a	novel_circ_0009653_junction_seq
>>bta-miR-148a	novel_circ_0009654
>>bta-miR-148a	novel_circ_0009654_junction_seq
>>bta-miR-148a	novel_circ_0009655
>>bta-miR-148a	novel_circ_0009655_junction_seq
>>bta-miR-148a	novel_circ_0009656
>>bta-miR-148a	novel_circ_0007850
>>bta-miR-148a	novel_circ_0007855
>>bta-miR-148a	novel_circ_0007859
>>bta-miR-148a	novel_circ_0007861
>>bta-miR-148a	novel_circ_0007862
>>bta-miR-148a	novel_circ_0007555
>>bta-miR-148a	novel_circ_0007555_junction_seq
>>bta-miR-148a	novel_circ_0008535
>>bta-miR-148a	novel_circ_0008535_junction_seq
>>bta-miR-148a	novel_circ_0004836
>>bta-miR-148a	novel_circ_0007837
>>bta-miR-148a	novel_circ_0007838
>>bta-miR-148a	novel_circ_0007476_junction_seq
>>bta-miR-148a	novel_circ_0008855
>>bta-miR-148a	novel_circ_0010088
>>bta-miR-148a	novel_circ_0003747
>>bta-miR-148a	novel_circ_0000963
>>bta-miR-148a	novel_circ_0000963_junction_seq
>>bta-miR-148a	novel_circ_0004372
>>bta-miR-148a	novel_circ_0000725
>>bta-miR-148a	novel_circ_0003126
>>bta-miR-148a	novel_circ_0009562
>>bta-miR-148a	novel_circ_0004737
>>bta-miR-148a	novel_circ_0011538
>>bta-miR-148a	novel_circ_0011540
>>bta-miR-148a	novel_circ_0008732
>>bta-miR-148a	novel_circ_0008733
>>bta-miR-148a	novel_circ_0008735
>>bta-miR-148a	novel_circ_0001637
>>bta-miR-148a	novel_circ_0009305
>>bta-miR-148a	novel_circ_0008180
>>bta-miR-148a	novel_circ_0008180_junction_seq
>>bta-miR-148a	novel_circ_0011559
>>bta-miR-148a	novel_circ_0011560_junction_seq
>>bta-miR-148a	novel_circ_0011562
>>bta-miR-148a	novel_circ_0011285
>>bta-miR-148a	novel_circ_0007888
>>bta-miR-148a	novel_circ_0002546
>>bta-miR-148a	novel_circ_0004717
>>bta-miR-148a	novel_circ_0011068
>>bta-miR-148a	novel_circ_0011068_junction_seq
>>bta-miR-148a	novel_circ_0011070
>>bta-miR-148a	novel_circ_0011070_junction_seq
>>bta-miR-148a	novel_circ_0011071
>>bta-miR-148a	novel_circ_0011071_junction_seq
>>bta-miR-148a	novel_circ_0010107
>>bta-miR-148a	novel_circ_0010110
>>bta-miR-148a	novel_circ_0003438
>>bta-miR-148a	novel_circ_0003441
>>bta-miR-148a	novel_circ_0003445
>>bta-miR-148a	novel_circ_0003461
>>bta-miR-148a	novel_circ_0005621
>>bta-miR-148a	novel_circ_0001922
>>bta-miR-148a	novel_circ_0001696
>>bta-miR-148a	novel_circ_0006727
>>bta-miR-148a	novel_circ_0005047
>>bta-miR-148a	novel_circ_0003827
>>bta-miR-148a	novel_circ_0000439
>>bta-miR-148a	novel_circ_0000443
>>bta-miR-148a	novel_circ_0012053
>>bta-miR-148a	novel_circ_0005806
>>bta-miR-148a	novel_circ_0005807
>>bta-miR-148a	novel_circ_0011424
>>bta-miR-148a	novel_circ_0010834
>>bta-miR-148a	novel_circ_0010840
>>bta-miR-148a	novel_circ_0010844
>>bta-miR-148a	novel_circ_0004643
>>bta-miR-148a	novel_circ_0003893
>>bta-miR-148a	novel_circ_0007345
>>bta-miR-148a	novel_circ_0002154
>>bta-miR-148a	novel_circ_0007103_junction_seq
>>bta-miR-148a	novel_circ_0006187
>>bta-miR-148a	novel_circ_0006188
>>bta-miR-148a	novel_circ_0009317
>>bta-miR-148a	novel_circ_0005607
>>bta-miR-148a	novel_circ_0004228
>>bta-miR-148a	novel_circ_0003259
>>bta-miR-148a	novel_circ_0011002
>>bta-miR-148a	novel_circ_0011002_junction_seq
>>bta-miR-148a	novel_circ_0002803
>>bta-miR-148a	novel_circ_0002811
>>bta-miR-148a	novel_circ_0002812
>>bta-miR-148a	novel_circ_0008837_junction_seq
>>bta-miR-148a	novel_circ_0008841_junction_seq
>>bta-miR-148a	novel_circ_0008842_junction_seq
>>bta-miR-148a	novel_circ_0002842
>>bta-miR-148a	novel_circ_0011178
>>bta-miR-148a	novel_circ_0011179
>>bta-miR-148a	novel_circ_0002600
>>bta-miR-148a	novel_circ_0011932
>>bta-miR-148a	novel_circ_0005679_junction_seq
>>bta-miR-148a	novel_circ_0005680
>>bta-miR-148a	novel_circ_0000516
>>bta-miR-148a	novel_circ_0000516_junction_seq
>>bta-miR-148a	novel_circ_0004075
>>bta-miR-148a	novel_circ_0000906
>>bta-miR-148a	novel_circ_0001060
>>bta-miR-148a	novel_circ_0001066
>>bta-miR-148a	novel_circ_0001088
>>bta-miR-148a	novel_circ_0001088_junction_seq
>>bta-miR-148a	novel_circ_0001090
>>bta-miR-148a	novel_circ_0001090_junction_seq
>>bta-miR-148a	novel_circ_0001091
>>bta-miR-148a	novel_circ_0001091_junction_seq
>>bta-miR-148a	novel_circ_0005186
>>bta-miR-148a	novel_circ_0005186_junction_seq
>>bta-miR-148a	novel_circ_0011202
>>bta-miR-148a	novel_circ_0000628
>>bta-miR-148a	novel_circ_0000632
>>bta-miR-148a	novel_circ_0000632_junction_seq
>>bta-miR-148a	novel_circ_0004434
>>bta-miR-148a	novel_circ_0003062
>>bta-miR-148a	novel_circ_0003063
>>bta-miR-148a	novel_circ_0007194
>>bta-miR-148a	novel_circ_0010870
>>bta-miR-148a	novel_circ_0009668
>>bta-miR-148a	novel_circ_0009669
>>bta-miR-148a	novel_circ_0009669_junction_seq
>>bta-miR-148a	novel_circ_0004883
>>bta-miR-148a	novel_circ_0004884
>>bta-miR-148a	novel_circ_0012131
>>bta-miR-148a	novel_circ_0007523
>>bta-miR-148a	novel_circ_0006251
>>bta-miR-148a	novel_circ_0006279
>>bta-miR-148a	novel_circ_0010057
>>bta-miR-148a	novel_circ_0003163
>>bta-miR-148a	novel_circ_0001428
>>bta-miR-148a	novel_circ_0006700
>>bta-miR-148a	novel_circ_0011532
>>bta-miR-148a	novel_circ_0011532_junction_seq
>>bta-miR-148a	novel_circ_0011533
>>bta-miR-148a	novel_circ_0011533_junction_seq
>>bta-miR-148a	novel_circ_0006834
>>bta-miR-148a	novel_circ_0007733
>>bta-miR-148a	novel_circ_0007733_junction_seq
>>bta-miR-148a	novel_circ_0007735
>>bta-miR-148a	novel_circ_0001671
>>bta-miR-148a	novel_circ_0008611
>>bta-miR-148a	novel_circ_0010386
>>bta-miR-148a	novel_circ_0010387
>>bta-miR-148a	novel_circ_0010388
>>bta-miR-148a	novel_circ_0010397
>>bta-miR-148a	novel_circ_0010890
>>bta-miR-148a	novel_circ_0010321
>>bta-miR-148a	novel_circ_0010327
>>bta-miR-148a	novel_circ_0010331
>>bta-miR-148a	novel_circ_0008276
>>bta-miR-148a	novel_circ_0002330
>>bta-miR-148a	novel_circ_0002330_junction_seq
>>bta-miR-148a	novel_circ_0002334
>>bta-miR-148a	novel_circ_0002335
>>bta-miR-148a	novel_circ_0002953
>>bta-miR-148a	novel_circ_0006441
>>bta-miR-148a	novel_circ_0006441_junction_seq
>>bta-miR-148a	novel_circ_0006442
>>bta-miR-148a	novel_circ_0006442_junction_seq
>>bta-miR-148a	novel_circ_0006443
>>bta-miR-148a	novel_circ_0006443_junction_seq
>>bta-miR-148a	novel_circ_0006445
>>bta-miR-148a	novel_circ_0002780
>>bta-miR-148a	novel_circ_0002780_junction_seq
>>bta-miR-148a	novel_circ_0011734
>>bta-miR-148a	novel_circ_0011734_junction_seq
>>bta-miR-148a	novel_circ_0007585
>>bta-miR-148a	novel_circ_0008483
>>bta-miR-148a	novel_circ_0000370
>>bta-miR-148a	novel_circ_0003788
>>bta-miR-148a	novel_circ_0011546
>>bta-miR-148a	novel_circ_0001117
>>bta-miR-148a	novel_circ_0001117_junction_seq
>>bta-miR-148a	novel_circ_0001757
>>bta-miR-148a	novel_circ_0005714
>>bta-miR-148a	novel_circ_0007390
>>bta-miR-148a	novel_circ_0007390_junction_seq
>>bta-miR-148a	novel_circ_0000101
>>bta-miR-148a	novel_circ_0007267
>>bta-miR-148a	novel_circ_0002783
>>bta-miR-148a	novel_circ_0004247
>>bta-miR-148a	novel_circ_0011058
>>bta-miR-148a	novel_circ_0006298
>>bta-miR-148a	novel_circ_0006298_junction_seq
>>bta-miR-148a	novel_circ_0008118
>>bta-miR-148a	novel_circ_0008119
>>bta-miR-148a	novel_circ_0006086
>>bta-miR-148a	novel_circ_0009568
>>bta-miR-148a	novel_circ_0000848
>>bta-miR-148a	novel_circ_0000848_junction_seq
>>bta-miR-148a	novel_circ_0000849
>>bta-miR-148a	novel_circ_0004959
>>bta-miR-148a	novel_circ_0012222
>>bta-miR-148a	novel_circ_0004701
>>bta-miR-148a	novel_circ_0005180
>>bta-miR-148a	novel_circ_0005180_junction_seq
>>bta-miR-148a	novel_circ_0005376
>>bta-miR-148a	novel_circ_0001569
>>bta-miR-148a	novel_circ_0005072
>>bta-miR-148a	novel_circ_0005073
>>bta-miR-148a	novel_circ_0005074
>>bta-miR-148a	novel_circ_0008212
>>bta-miR-148a	novel_circ_0008212_junction_seq
>>bta-miR-148a	novel_circ_0000613
>>bta-miR-148a	novel_circ_0002876
>>bta-miR-148a	novel_circ_0002876_junction_seq
>>bta-miR-148a	novel_circ_0000575
>>bta-miR-148a	novel_circ_0000575_junction_seq
>>bta-miR-148a	novel_circ_0008279
>>bta-miR-148a	novel_circ_0008722
>>bta-miR-148a	novel_circ_0011291
>>bta-miR-148a	novel_circ_0006852
>>bta-miR-148a	novel_circ_0009441
>>bta-miR-148a	novel_circ_0009442
>>bta-miR-148a	novel_circ_0011997
>>bta-miR-148a	novel_circ_0011997_junction_seq
>>bta-miR-148a	novel_circ_0006888
>>bta-miR-148a	novel_circ_0006889
>>bta-miR-148a	novel_circ_0006890
>>bta-miR-148a	novel_circ_0010520
>>bta-miR-148a	novel_circ_0010521
>>bta-miR-148a	novel_circ_0010522
>>bta-miR-148a	novel_circ_0005254
>>bta-miR-148a	novel_circ_0004755
>>bta-miR-148a	novel_circ_0004756
>>bta-miR-148a	novel_circ_0006557
>>bta-miR-148a	novel_circ_0009127
>>bta-miR-148a	novel_circ_0009763
>>bta-miR-148a	novel_circ_0011626
>>bta-miR-148a	novel_circ_0003553
>>bta-miR-148a	novel_circ_0003554
>>bta-miR-148a	novel_circ_0003555
>>bta-miR-148a	novel_circ_0007234
>>bta-miR-148a	novel_circ_0007235
>>bta-miR-148a	novel_circ_0007238
>>bta-miR-148a	novel_circ_0007239
>>bta-miR-148a	novel_circ_0011800
>>bta-miR-148a	novel_circ_0011800_junction_seq
>>bta-miR-148a	novel_circ_0007752
>>bta-miR-148a	novel_circ_0001753
>>bta-miR-148a	novel_circ_0012116
>>bta-miR-148a	novel_circ_0012119
>>bta-miR-148a	novel_circ_0000195
>>bta-miR-148a	novel_circ_0000195_junction_seq
>>bta-miR-148a	novel_circ_0000197
>>bta-miR-148a	novel_circ_0000200
>>bta-miR-148a	novel_circ_0009426
>>bta-miR-148a	novel_circ_0002251
>>bta-miR-148a	novel_circ_0008773
>>bta-miR-148a	novel_circ_0007950
>>bta-miR-148a	novel_circ_0003260
>>bta-miR-148a	novel_circ_0008761
>>bta-miR-148a	novel_circ_0011974
>>bta-miR-148a	novel_circ_0002052
>>bta-miR-148a	novel_circ_0005490
>>bta-miR-148a	novel_circ_0004047
>>bta-miR-148a	novel_circ_0004051
>>bta-miR-148a	novel_circ_0004984
>>bta-miR-148a	novel_circ_0009905
>>bta-miR-148a	novel_circ_0009906
>>bta-miR-148a	novel_circ_0003944
>>bta-miR-148a	novel_circ_0003946
>>bta-miR-148a	novel_circ_0006002
>>bta-miR-148a	novel_circ_0006676
>>bta-miR-148a	novel_circ_0000431
>>bta-miR-148a	novel_circ_0011233
>>bta-miR-148a	novel_circ_0011233_junction_seq
>>bta-miR-148a	novel_circ_0011235
>>bta-miR-151-5p	novel_circ_0006856
>>bta-miR-151-5p	novel_circ_0006856_junction_seq
>>bta-miR-151-5p	novel_circ_0011189
>>bta-miR-151-5p	novel_circ_0011193
>>bta-miR-151-5p	novel_circ_0002974
>>bta-miR-151-5p	novel_circ_0002985
>>bta-miR-151-5p	novel_circ_0002986
>>bta-miR-151-5p	novel_circ_0004976
>>bta-miR-151-5p	novel_circ_0002715
>>bta-miR-151-5p	novel_circ_0010945
>>bta-miR-151-5p	novel_circ_0010945_junction_seq
>>bta-miR-151-5p	novel_circ_0009533
>>bta-miR-151-5p	novel_circ_0000930
>>bta-miR-151-5p	novel_circ_0011764
>>bta-miR-151-5p	novel_circ_0011764_junction_seq
>>bta-miR-151-5p	novel_circ_0009336
>>bta-miR-151-5p	novel_circ_0010402
>>bta-miR-151-5p	novel_circ_0001599
>>bta-miR-151-5p	novel_circ_0006068
>>bta-miR-151-5p	novel_circ_0006070
>>bta-miR-151-5p	novel_circ_0004717
>>bta-miR-151-5p	novel_circ_0004717_junction_seq
>>bta-miR-151-5p	novel_circ_0005600
>>bta-miR-151-5p	novel_circ_0005601
>>bta-miR-151-5p	novel_circ_0003480
>>bta-miR-151-5p	novel_circ_0003480_junction_seq
>>bta-miR-151-5p	novel_circ_0003522
>>bta-miR-151-5p	novel_circ_0003523
>>bta-miR-151-5p	novel_circ_0003524
>>bta-miR-151-5p	novel_circ_0003525
>>bta-miR-151-5p	novel_circ_0001940
>>bta-miR-151-5p	novel_circ_0001940_junction_seq
>>bta-miR-151-5p	novel_circ_0009790
>>bta-miR-151-5p	novel_circ_0009791
>>bta-miR-151-5p	novel_circ_0009792
>>bta-miR-151-5p	novel_circ_0006669
>>bta-miR-151-5p	novel_circ_0001692
>>bta-miR-151-5p	novel_circ_0008952
>>bta-miR-151-5p	novel_circ_0008954
>>bta-miR-151-5p	novel_circ_0008954_junction_seq
>>bta-miR-151-5p	novel_circ_0003883
>>bta-miR-151-5p	novel_circ_0007335
>>bta-miR-151-5p	novel_circ_0007339
>>bta-miR-151-5p	novel_circ_0007339_junction_seq
>>bta-miR-151-5p	novel_circ_0007340
>>bta-miR-151-5p	novel_circ_0007340_junction_seq
>>bta-miR-151-5p	novel_circ_0002154
>>bta-miR-151-5p	novel_circ_0002154_junction_seq
>>bta-miR-151-5p	novel_circ_0002156
>>bta-miR-151-5p	novel_circ_0008314
>>bta-miR-151-5p	novel_circ_0003259
>>bta-miR-151-5p	novel_circ_0002809
>>bta-miR-151-5p	novel_circ_0002810
>>bta-miR-151-5p	novel_circ_0002811
>>bta-miR-151-5p	novel_circ_0002623
>>bta-miR-151-5p	novel_circ_0002624
>>bta-miR-151-5p	novel_circ_0009242
>>bta-miR-151-5p	novel_circ_0009243
>>bta-miR-151-5p	novel_circ_0005988
>>bta-miR-151-5p	novel_circ_0004903
>>bta-miR-151-5p	novel_circ_0004904
>>bta-miR-151-5p	novel_circ_0004945
>>bta-miR-151-5p	novel_circ_0005675
>>bta-miR-151-5p	novel_circ_0008619
>>bta-miR-151-5p	novel_circ_0000230
>>bta-miR-151-5p	novel_circ_0001085
>>bta-miR-151-5p	novel_circ_0010942
>>bta-miR-151-5p	novel_circ_0010943
>>bta-miR-151-5p	novel_circ_0002527
>>bta-miR-151-5p	novel_circ_0003101
>>bta-miR-151-5p	novel_circ_0004848
>>bta-miR-151-5p	novel_circ_0002716
>>bta-miR-151-5p	novel_circ_0002717
>>bta-miR-151-5p	novel_circ_0007463
>>bta-miR-151-5p	novel_circ_0009692
>>bta-miR-151-5p	novel_circ_0009692_junction_seq
>>bta-miR-151-5p	novel_circ_0002526
>>bta-miR-151-5p	novel_circ_0006262
>>bta-miR-151-5p	novel_circ_0004873
>>bta-miR-151-5p	novel_circ_0010662
>>bta-miR-151-5p	novel_circ_0010663
>>bta-miR-151-5p	novel_circ_0004929
>>bta-miR-151-5p	novel_circ_0005326
>>bta-miR-151-5p	novel_circ_0001300
>>bta-miR-151-5p	novel_circ_0001301
>>bta-miR-151-5p	novel_circ_0003644
>>bta-miR-151-5p	novel_circ_0003645
>>bta-miR-151-5p	novel_circ_0002927
>>bta-miR-151-5p	novel_circ_0010906
>>bta-miR-151-5p	novel_circ_0011050
>>bta-miR-151-5p	novel_circ_0011050_junction_seq
>>bta-miR-151-5p	novel_circ_0004869
>>bta-miR-151-5p	novel_circ_0011753
>>bta-miR-151-5p	novel_circ_0005473
>>bta-miR-151-5p	novel_circ_0005473_junction_seq
>>bta-miR-151-5p	novel_circ_0005479
>>bta-miR-151-5p	novel_circ_0010212
>>bta-miR-151-5p	novel_circ_0010212_junction_seq
>>bta-miR-151-5p	novel_circ_0010214
>>bta-miR-151-5p	novel_circ_0010214_junction_seq
>>bta-miR-151-5p	novel_circ_0006592
>>bta-miR-151-5p	novel_circ_0006593
>>bta-miR-151-5p	novel_circ_0001984
>>bta-miR-151-5p	novel_circ_0000370
>>bta-miR-151-5p	novel_circ_0010770
>>bta-miR-151-5p	novel_circ_0010188
>>bta-miR-151-5p	novel_circ_0003915
>>bta-miR-151-5p	novel_circ_0008494
>>bta-miR-151-5p	novel_circ_0011517
>>bta-miR-151-5p	novel_circ_0011517_junction_seq
>>bta-miR-151-5p	novel_circ_0007019
>>bta-miR-151-5p	novel_circ_0009620
>>bta-miR-151-5p	novel_circ_0006345
>>bta-miR-151-5p	novel_circ_0003670
>>bta-miR-151-5p	novel_circ_0010172
>>bta-miR-151-5p	novel_circ_0010178
>>bta-miR-151-5p	novel_circ_0001569
>>bta-miR-151-5p	novel_circ_0001569_junction_seq
>>bta-miR-151-5p	novel_circ_0008062
>>bta-miR-151-5p	novel_circ_0008063
>>bta-miR-151-5p	novel_circ_0000621
>>bta-miR-151-5p	novel_circ_0006476
>>bta-miR-151-5p	novel_circ_0006477
>>bta-miR-151-5p	novel_circ_0008202
>>bta-miR-151-5p	novel_circ_0008202_junction_seq
>>bta-miR-151-5p	novel_circ_0007919
>>bta-miR-151-5p	novel_circ_0010631
>>bta-miR-151-5p	novel_circ_0010069
>>bta-miR-151-5p	novel_circ_0006685
>>bta-miR-151-5p	novel_circ_0001341
>>bta-miR-151-5p	novel_circ_0001344
>>bta-miR-151-5p	novel_circ_0001345
>>bta-miR-151-5p	novel_circ_0001349
>>bta-miR-151-5p	novel_circ_0001375
>>bta-miR-151-5p	novel_circ_0007774
>>bta-miR-151-5p	novel_circ_0010816
>>bta-miR-151-5p	novel_circ_0010817
>>bta-miR-151-5p	novel_circ_0010818
>>bta-miR-151-5p	novel_circ_0006733
>>bta-miR-151-5p	novel_circ_0002440
>>bta-miR-151-5p	novel_circ_0000190
>>bta-miR-151-5p	novel_circ_0000192
>>bta-miR-151-5p	novel_circ_0006318
>>bta-miR-151-5p	novel_circ_0002433
>>bta-miR-151-5p	novel_circ_0012204
>>bta-miR-151-5p	novel_circ_0005415
>>bta-miR-151-5p	novel_circ_0002796
>>bta-miR-151-5p	novel_circ_0009037
>>bta-miR-151-5p	novel_circ_0005490
>>bta-miR-151-5p	novel_circ_0003940_junction_seq
>>bta-miR-151-5p	novel_circ_0005017
>>bta-miR-151-5p	novel_circ_0002227
>>bta-miR-151-5p	novel_circ_0002228
>>bta-miR-151-5p	novel_circ_0006004
>>bta-miR-151-5p	novel_circ_0003701
>>bta-miR-151-5p	novel_circ_0011340
>>bta-miR-151-5p	novel_circ_0011341
>>bta-miR-151-5p	novel_circ_0011342
>>bta-miR-151-5p	novel_circ_0008489
>>bta-miR-151-5p	novel_circ_0008489_junction_seq
>>bta-miR-151-5p	novel_circ_0011636
>>bta-miR-151-5p	novel_circ_0011829
>>bta-miR-151-5p	novel_circ_0004589
>>bta-miR-151-5p	novel_circ_0000041
>>bta-miR-151-3p	novel_circ_0002111
>>bta-miR-151-3p	novel_circ_0011775
>>bta-miR-151-3p	novel_circ_0009721
>>bta-miR-151-3p	novel_circ_0009722
>>bta-miR-151-3p	novel_circ_0011252
>>bta-miR-151-3p	novel_circ_0011252_junction_seq
>>bta-miR-151-3p	novel_circ_0009651
>>bta-miR-151-3p	novel_circ_0009651_junction_seq
>>bta-miR-151-3p	novel_circ_0002644
>>bta-miR-151-3p	novel_circ_0002644_junction_seq
>>bta-miR-151-3p	novel_circ_0007838
>>bta-miR-151-3p	novel_circ_0007497
>>bta-miR-151-3p	novel_circ_0003157
>>bta-miR-151-3p	novel_circ_0003159
>>bta-miR-151-3p	novel_circ_0000722
>>bta-miR-151-3p	novel_circ_0000722_junction_seq
>>bta-miR-151-3p	novel_circ_0000723
>>bta-miR-151-3p	novel_circ_0009260
>>bta-miR-151-3p	novel_circ_0009261
>>bta-miR-151-3p	novel_circ_0009268
>>bta-miR-151-3p	novel_circ_0009277
>>bta-miR-151-3p	novel_circ_0009278
>>bta-miR-151-3p	novel_circ_0004973
>>bta-miR-151-3p	novel_circ_0009292
>>bta-miR-151-3p	novel_circ_0009292_junction_seq
>>bta-miR-151-3p	novel_circ_0012084
>>bta-miR-151-3p	novel_circ_0006525
>>bta-miR-151-3p	novel_circ_0006526
>>bta-miR-151-3p	novel_circ_0003504
>>bta-miR-151-3p	novel_circ_0011620
>>bta-miR-151-3p	novel_circ_0003535
>>bta-miR-151-3p	novel_circ_0003539
>>bta-miR-151-3p	novel_circ_0001918_junction_seq
>>bta-miR-151-3p	novel_circ_0005940
>>bta-miR-151-3p	novel_circ_0005941
>>bta-miR-151-3p	novel_circ_0005943
>>bta-miR-151-3p	novel_circ_0005944
>>bta-miR-151-3p	novel_circ_0005945
>>bta-miR-151-3p	novel_circ_0003872
>>bta-miR-151-3p	novel_circ_0010820
>>bta-miR-151-3p	novel_circ_0010824
>>bta-miR-151-3p	novel_circ_0010824_junction_seq
>>bta-miR-151-3p	novel_circ_0010827
>>bta-miR-151-3p	novel_circ_0010827_junction_seq
>>bta-miR-151-3p	novel_circ_0011430
>>bta-miR-151-3p	novel_circ_0008744
>>bta-miR-151-3p	novel_circ_0009876
>>bta-miR-151-3p	novel_circ_0004125
>>bta-miR-151-3p	novel_circ_0004602
>>bta-miR-151-3p	novel_circ_0004603
>>bta-miR-151-3p	novel_circ_0000238
>>bta-miR-151-3p	novel_circ_0010938
>>bta-miR-151-3p	novel_circ_0010938_junction_seq
>>bta-miR-151-3p	novel_circ_0009116
>>bta-miR-151-3p	novel_circ_0006712
>>bta-miR-151-3p	novel_circ_0006713
>>bta-miR-151-3p	novel_circ_0006713_junction_seq
>>bta-miR-151-3p	novel_circ_0006714
>>bta-miR-151-3p	novel_circ_0006714_junction_seq
>>bta-miR-151-3p	novel_circ_0000749
>>bta-miR-151-3p	novel_circ_0011967
>>bta-miR-151-3p	novel_circ_0006427
>>bta-miR-151-3p	novel_circ_0006431
>>bta-miR-151-3p	novel_circ_0006433
>>bta-miR-151-3p	novel_circ_0007570
>>bta-miR-151-3p	novel_circ_0007571
>>bta-miR-151-3p	novel_circ_0001771
>>bta-miR-151-3p	novel_circ_0009998
>>bta-miR-151-3p	novel_circ_0009998_junction_seq
>>bta-miR-151-3p	novel_circ_0009619
>>bta-miR-151-3p	novel_circ_0007805
>>bta-miR-151-3p	novel_circ_0003660
>>bta-miR-151-3p	novel_circ_0008647
>>bta-miR-151-3p	novel_circ_0008647_junction_seq
>>bta-miR-151-3p	novel_circ_0008648
>>bta-miR-151-3p	novel_circ_0010074
>>bta-miR-151-3p	novel_circ_0005073
>>bta-miR-151-3p	novel_circ_0005074
>>bta-miR-151-3p	novel_circ_0000616
>>bta-miR-151-3p	novel_circ_0003200
>>bta-miR-151-3p	novel_circ_0003201
>>bta-miR-151-3p	novel_circ_0008204
>>bta-miR-151-3p	novel_circ_0000127
>>bta-miR-151-3p	novel_circ_0000128
>>bta-miR-151-3p	novel_circ_0000130
>>bta-miR-151-3p	novel_circ_0003863
>>bta-miR-151-3p	novel_circ_0002343
>>bta-miR-151-3p	novel_circ_0005017
>>bta-miR-151-3p	novel_circ_0005017_junction_seq
>>bta-miR-151-3p	novel_circ_0005025
>>bta-miR-151-3p	novel_circ_0005025_junction_seq
>>bta-miR-151-3p	novel_circ_0000222
>>bta-miR-151-3p	novel_circ_0002910
>>bta-miR-151-3p	novel_circ_0002913
>>bta-miR-151-3p	novel_circ_0011204
>>bta-miR-151-3p	novel_circ_0011204_junction_seq
>>bta-miR-16b	novel_circ_0002112
>>bta-miR-16b	novel_circ_0011185
>>bta-miR-16b	novel_circ_0011198
>>bta-miR-16b	novel_circ_0007280_junction_seq
>>bta-miR-16b	novel_circ_0002415
>>bta-miR-16b	novel_circ_0002415_junction_seq
>>bta-miR-16b	novel_circ_0003107
>>bta-miR-16b	novel_circ_0003070
>>bta-miR-16b	novel_circ_0003077
>>bta-miR-16b	novel_circ_0007661
>>bta-miR-16b	novel_circ_0005525
>>bta-miR-16b	novel_circ_0009713
>>bta-miR-16b	novel_circ_0007077
>>bta-miR-16b	novel_circ_0010613
>>bta-miR-16b	novel_circ_0008576
>>bta-miR-16b	novel_circ_0002643
>>bta-miR-16b	novel_circ_0009821
>>bta-miR-16b	novel_circ_0009822
>>bta-miR-16b	novel_circ_0002633
>>bta-miR-16b	novel_circ_0003119
>>bta-miR-16b	novel_circ_0008537
>>bta-miR-16b	novel_circ_0008556
>>bta-miR-16b	novel_circ_0008559
>>bta-miR-16b	novel_circ_0008560
>>bta-miR-16b	novel_circ_0008560_junction_seq
>>bta-miR-16b	novel_circ_0007287
>>bta-miR-16b	novel_circ_0007288
>>bta-miR-16b	novel_circ_0007289
>>bta-miR-16b	novel_circ_0002692
>>bta-miR-16b	novel_circ_0000872
>>bta-miR-16b	novel_circ_0010226
>>bta-miR-16b	novel_circ_0010228
>>bta-miR-16b	novel_circ_0010228_junction_seq
>>bta-miR-16b	novel_circ_0003602
>>bta-miR-16b	novel_circ_0003604
>>bta-miR-16b	novel_circ_0001480
>>bta-miR-16b	novel_circ_0001481
>>bta-miR-16b	novel_circ_0011946
>>bta-miR-16b	novel_circ_0011946_junction_seq
>>bta-miR-16b	novel_circ_0011953
>>bta-miR-16b	novel_circ_0001437
>>bta-miR-16b	novel_circ_0007537
>>bta-miR-16b	novel_circ_0008591
>>bta-miR-16b	novel_circ_0008591_junction_seq
>>bta-miR-16b	novel_circ_0008599
>>bta-miR-16b	novel_circ_0008602
>>bta-miR-16b	novel_circ_0011660
>>bta-miR-16b	novel_circ_0011660_junction_seq
>>bta-miR-16b	novel_circ_0000638
>>bta-miR-16b	novel_circ_0008981
>>bta-miR-16b	novel_circ_0004159
>>bta-miR-16b	novel_circ_0012020
>>bta-miR-16b	novel_circ_0012172
>>bta-miR-16b	novel_circ_0012172_junction_seq
>>bta-miR-16b	novel_circ_0004360
>>bta-miR-16b	novel_circ_0004386
>>bta-miR-16b	novel_circ_0003128
>>bta-miR-16b	novel_circ_0000684
>>bta-miR-16b	novel_circ_0001329
>>bta-miR-16b	novel_circ_0009326
>>bta-miR-16b	novel_circ_0005155
>>bta-miR-16b	novel_circ_0005157
>>bta-miR-16b	novel_circ_0005159
>>bta-miR-16b	novel_circ_0005163
>>bta-miR-16b	novel_circ_0005163_junction_seq
>>bta-miR-16b	novel_circ_0006808
>>bta-miR-16b	novel_circ_0006809
>>bta-miR-16b	novel_circ_0011543
>>bta-miR-16b	novel_circ_0011543_junction_seq
>>bta-miR-16b	novel_circ_0000737
>>bta-miR-16b	novel_circ_0001636
>>bta-miR-16b	novel_circ_0010398
>>bta-miR-16b	novel_circ_0009296
>>bta-miR-16b	novel_circ_0006139
>>bta-miR-16b	novel_circ_0011554
>>bta-miR-16b	novel_circ_0007422
>>bta-miR-16b	novel_circ_0007422_junction_seq
>>bta-miR-16b	novel_circ_0007423
>>bta-miR-16b	novel_circ_0007423_junction_seq
>>bta-miR-16b	novel_circ_0007424
>>bta-miR-16b	novel_circ_0007424_junction_seq
>>bta-miR-16b	novel_circ_0007428
>>bta-miR-16b	novel_circ_0007429
>>bta-miR-16b	novel_circ_0003032
>>bta-miR-16b	novel_circ_0003034
>>bta-miR-16b	novel_circ_0003036
>>bta-miR-16b	novel_circ_0003037
>>bta-miR-16b	novel_circ_0000026
>>bta-miR-16b	novel_circ_0000026_junction_seq
>>bta-miR-16b	novel_circ_0004100
>>bta-miR-16b	novel_circ_0004109
>>bta-miR-16b	novel_circ_0004109_junction_seq
>>bta-miR-16b	novel_circ_0011508
>>bta-miR-16b	novel_circ_0002547
>>bta-miR-16b	novel_circ_0010490
>>bta-miR-16b	novel_circ_0008959
>>bta-miR-16b	novel_circ_0006354
>>bta-miR-16b	novel_circ_0006356
>>bta-miR-16b	novel_circ_0006356_junction_seq
>>bta-miR-16b	novel_circ_0010106
>>bta-miR-16b	novel_circ_0010108
>>bta-miR-16b	novel_circ_0010109
>>bta-miR-16b	novel_circ_0010109_junction_seq
>>bta-miR-16b	novel_circ_0010110
>>bta-miR-16b	novel_circ_0010111
>>bta-miR-16b	novel_circ_0003438
>>bta-miR-16b	novel_circ_0003438_junction_seq
>>bta-miR-16b	novel_circ_0003445
>>bta-miR-16b	novel_circ_0003504
>>bta-miR-16b	novel_circ_0003506
>>bta-miR-16b	novel_circ_0003507
>>bta-miR-16b	novel_circ_0006583
>>bta-miR-16b	novel_circ_0004357
>>bta-miR-16b	novel_circ_0004357_junction_seq
>>bta-miR-16b	novel_circ_0010482
>>bta-miR-16b	novel_circ_0010484
>>bta-miR-16b	novel_circ_0010484_junction_seq
>>bta-miR-16b	novel_circ_0000405
>>bta-miR-16b	novel_circ_0011611
>>bta-miR-16b	novel_circ_0011611_junction_seq
>>bta-miR-16b	novel_circ_0011321
>>bta-miR-16b	novel_circ_0011334
>>bta-miR-16b	novel_circ_0011335
>>bta-miR-16b	novel_circ_0009727
>>bta-miR-16b	novel_circ_0009731
>>bta-miR-16b	novel_circ_0010775
>>bta-miR-16b	novel_circ_0001904
>>bta-miR-16b	novel_circ_0001905
>>bta-miR-16b	novel_circ_0009789
>>bta-miR-16b	novel_circ_0009790
>>bta-miR-16b	novel_circ_0009791
>>bta-miR-16b	novel_circ_0009792
>>bta-miR-16b	novel_circ_0006661
>>bta-miR-16b	novel_circ_0001224
>>bta-miR-16b	novel_circ_0001265
>>bta-miR-16b	novel_circ_0006724
>>bta-miR-16b	novel_circ_0006724_junction_seq
>>bta-miR-16b	novel_circ_0008951
>>bta-miR-16b	novel_circ_0008955
>>bta-miR-16b	novel_circ_0004081
>>bta-miR-16b	novel_circ_0001381
>>bta-miR-16b	novel_circ_0012068
>>bta-miR-16b	novel_circ_0012068_junction_seq
>>bta-miR-16b	novel_circ_0011803
>>bta-miR-16b	novel_circ_0010834
>>bta-miR-16b	novel_circ_0010840
>>bta-miR-16b	novel_circ_0010844
>>bta-miR-16b	novel_circ_0004650
>>bta-miR-16b	novel_circ_0010183
>>bta-miR-16b	novel_circ_0011441
>>bta-miR-16b	novel_circ_0000161
>>bta-miR-16b	novel_circ_0003884
>>bta-miR-16b	novel_circ_0002157
>>bta-miR-16b	novel_circ_0002165
>>bta-miR-16b	novel_circ_0004308
>>bta-miR-16b	novel_circ_0011853
>>bta-miR-16b	novel_circ_0011854
>>bta-miR-16b	novel_circ_0009318
>>bta-miR-16b	novel_circ_0009320
>>bta-miR-16b	novel_circ_0008314
>>bta-miR-16b	novel_circ_0004233
>>bta-miR-16b	novel_circ_0010596
>>bta-miR-16b	novel_circ_0010597
>>bta-miR-16b	novel_circ_0004296
>>bta-miR-16b	novel_circ_0004296_junction_seq
>>bta-miR-16b	novel_circ_0011134
>>bta-miR-16b	novel_circ_0011988
>>bta-miR-16b	novel_circ_0004515
>>bta-miR-16b	novel_circ_0004516
>>bta-miR-16b	novel_circ_0002814
>>bta-miR-16b	novel_circ_0002818
>>bta-miR-16b	novel_circ_0003268
>>bta-miR-16b	novel_circ_0003270
>>bta-miR-16b	novel_circ_0008743
>>bta-miR-16b	novel_circ_0002463
>>bta-miR-16b	novel_circ_0002463_junction_seq
>>bta-miR-16b	novel_circ_0002765
>>bta-miR-16b	novel_circ_0010547
>>bta-miR-16b	novel_circ_0010547_junction_seq
>>bta-miR-16b	novel_circ_0011471
>>bta-miR-16b	novel_circ_0011161
>>bta-miR-16b	novel_circ_0011163
>>bta-miR-16b	novel_circ_0005420
>>bta-miR-16b	novel_circ_0008193
>>bta-miR-16b	novel_circ_0008193_junction_seq
>>bta-miR-16b	novel_circ_0006091
>>bta-miR-16b	novel_circ_0000830
>>bta-miR-16b	novel_circ_0000832
>>bta-miR-16b	novel_circ_0009232
>>bta-miR-16b	novel_circ_0009596
>>bta-miR-16b	novel_circ_0009596_junction_seq
>>bta-miR-16b	novel_circ_0004894
>>bta-miR-16b	novel_circ_0006648
>>bta-miR-16b	novel_circ_0006648_junction_seq
>>bta-miR-16b	novel_circ_0006649
>>bta-miR-16b	novel_circ_0006649_junction_seq
>>bta-miR-16b	novel_circ_0004947
>>bta-miR-16b	novel_circ_0004948
>>bta-miR-16b	novel_circ_0006042
>>bta-miR-16b	novel_circ_0011930
>>bta-miR-16b	novel_circ_0011931
>>bta-miR-16b	novel_circ_0002276
>>bta-miR-16b	novel_circ_0000298
>>bta-miR-16b	novel_circ_0010744
>>bta-miR-16b	novel_circ_0008619
>>bta-miR-16b	novel_circ_0008619_junction_seq
>>bta-miR-16b	novel_circ_0009991
>>bta-miR-16b	novel_circ_0009992
>>bta-miR-16b	novel_circ_0001110
>>bta-miR-16b	novel_circ_0000241
>>bta-miR-16b	novel_circ_0000918
>>bta-miR-16b	novel_circ_0009005
>>bta-miR-16b	novel_circ_0005127
>>bta-miR-16b	novel_circ_0008366
>>bta-miR-16b	novel_circ_0008366_junction_seq
>>bta-miR-16b	novel_circ_0010375
>>bta-miR-16b	novel_circ_0001527
>>bta-miR-16b	novel_circ_0008102
>>bta-miR-16b	novel_circ_0008689
>>bta-miR-16b	novel_circ_0008690
>>bta-miR-16b	novel_circ_0008690_junction_seq
>>bta-miR-16b	novel_circ_0008691
>>bta-miR-16b	novel_circ_0008691_junction_seq
>>bta-miR-16b	novel_circ_0008692
>>bta-miR-16b	novel_circ_0008692_junction_seq
>>bta-miR-16b	novel_circ_0006383
>>bta-miR-16b	novel_circ_0006392
>>bta-miR-16b	novel_circ_0006396
>>bta-miR-16b	novel_circ_0006396_junction_seq
>>bta-miR-16b	novel_circ_0002074
>>bta-miR-16b	novel_circ_0006413
>>bta-miR-16b	novel_circ_0004848
>>bta-miR-16b	novel_circ_0007464
>>bta-miR-16b	novel_circ_0009687
>>bta-miR-16b	novel_circ_0009690
>>bta-miR-16b	novel_circ_0009513
>>bta-miR-16b	novel_circ_0009513_junction_seq
>>bta-miR-16b	novel_circ_0004884
>>bta-miR-16b	novel_circ_0002526
>>bta-miR-16b	novel_circ_0002526_junction_seq
>>bta-miR-16b	novel_circ_0007508
>>bta-miR-16b	novel_circ_0004826
>>bta-miR-16b	novel_circ_0004827
>>bta-miR-16b	novel_circ_0006334
>>bta-miR-16b	novel_circ_0006336
>>bta-miR-16b	novel_circ_0006338
>>bta-miR-16b	novel_circ_0003192
>>bta-miR-16b	novel_circ_0004301
>>bta-miR-16b	novel_circ_0007641
>>bta-miR-16b	novel_circ_0007641_junction_seq
>>bta-miR-16b	novel_circ_0001281
>>bta-miR-16b	novel_circ_0001282
>>bta-miR-16b	novel_circ_0005591
>>bta-miR-16b	novel_circ_0005592
>>bta-miR-16b	novel_circ_0003170
>>bta-miR-16b	novel_circ_0005436
>>bta-miR-16b	novel_circ_0005445
>>bta-miR-16b	novel_circ_0009120
>>bta-miR-16b	novel_circ_0006739
>>bta-miR-16b	novel_circ_0001288
>>bta-miR-16b	novel_circ_0001312
>>bta-miR-16b	novel_circ_0001315
>>bta-miR-16b	novel_circ_0006707
>>bta-miR-16b	novel_circ_0006707_junction_seq
>>bta-miR-16b	novel_circ_0006708
>>bta-miR-16b	novel_circ_0001191
>>bta-miR-16b	novel_circ_0010792
>>bta-miR-16b	novel_circ_0010792_junction_seq
>>bta-miR-16b	novel_circ_0006836
>>bta-miR-16b	novel_circ_0001603
>>bta-miR-16b	novel_circ_0001611
>>bta-miR-16b	novel_circ_0005908
>>bta-miR-16b	novel_circ_0006760
>>bta-miR-16b	novel_circ_0006765
>>bta-miR-16b	novel_circ_0011975
>>bta-miR-16b	novel_circ_0008612
>>bta-miR-16b	novel_circ_0008613
>>bta-miR-16b	novel_circ_0010390
>>bta-miR-16b	novel_circ_0010391
>>bta-miR-16b	novel_circ_0004331
>>bta-miR-16b	novel_circ_0004331_junction_seq
>>bta-miR-16b	novel_circ_0011862
>>bta-miR-16b	novel_circ_0011862_junction_seq
>>bta-miR-16b	novel_circ_0010329
>>bta-miR-16b	novel_circ_0010329_junction_seq
>>bta-miR-16b	novel_circ_0010332
>>bta-miR-16b	novel_circ_0010332_junction_seq
>>bta-miR-16b	novel_circ_0010333
>>bta-miR-16b	novel_circ_0010333_junction_seq
>>bta-miR-16b	novel_circ_0010334
>>bta-miR-16b	novel_circ_0010334_junction_seq
>>bta-miR-16b	novel_circ_0010906
>>bta-miR-16b	novel_circ_0010914
>>bta-miR-16b	novel_circ_0010918_junction_seq
>>bta-miR-16b	novel_circ_0002302
>>bta-miR-16b	novel_circ_0002309
>>bta-miR-16b	novel_circ_0002357
>>bta-miR-16b	novel_circ_0002358
>>bta-miR-16b	novel_circ_0002358_junction_seq
>>bta-miR-16b	novel_circ_0002359
>>bta-miR-16b	novel_circ_0002359_junction_seq
>>bta-miR-16b	novel_circ_0002329
>>bta-miR-16b	novel_circ_0002330
>>bta-miR-16b	novel_circ_0002332
>>bta-miR-16b	novel_circ_0002333
>>bta-miR-16b	novel_circ_0002334
>>bta-miR-16b	novel_circ_0002335
>>bta-miR-16b	novel_circ_0011463
>>bta-miR-16b	novel_circ_0011307
>>bta-miR-16b	novel_circ_0011308
>>bta-miR-16b	novel_circ_0011309
>>bta-miR-16b	novel_circ_0011309_junction_seq
>>bta-miR-16b	novel_circ_0011310
>>bta-miR-16b	novel_circ_0011312
>>bta-miR-16b	novel_circ_0006161
>>bta-miR-16b	novel_circ_0006161_junction_seq
>>bta-miR-16b	novel_circ_0003366
>>bta-miR-16b	novel_circ_0003367
>>bta-miR-16b	novel_circ_0003371
>>bta-miR-16b	novel_circ_0012023
>>bta-miR-16b	novel_circ_0012024
>>bta-miR-16b	novel_circ_0011278
>>bta-miR-16b	novel_circ_0010212
>>bta-miR-16b	novel_circ_0008879
>>bta-miR-16b	novel_circ_0005571
>>bta-miR-16b	novel_circ_0005571_junction_seq
>>bta-miR-16b	novel_circ_0011729
>>bta-miR-16b	novel_circ_0009735
>>bta-miR-16b	novel_circ_0005877
>>bta-miR-16b	novel_circ_0006596
>>bta-miR-16b	novel_circ_0006597
>>bta-miR-16b	novel_circ_0005893
>>bta-miR-16b	novel_circ_0009918
>>bta-miR-16b	novel_circ_0009918_junction_seq
>>bta-miR-16b	novel_circ_0009917
>>bta-miR-16b	novel_circ_0009917_junction_seq
>>bta-miR-16b	novel_circ_0000370
>>bta-miR-16b	novel_circ_0010771
>>bta-miR-16b	novel_circ_0005957
>>bta-miR-16b	novel_circ_0005964
>>bta-miR-16b	novel_circ_0005818
>>bta-miR-16b	novel_circ_0011546
>>bta-miR-16b	novel_circ_0000080
>>bta-miR-16b	novel_circ_0001787
>>bta-miR-16b	novel_circ_0008406
>>bta-miR-16b	novel_circ_0003922
>>bta-miR-16b	novel_circ_0002007
>>bta-miR-16b	novel_circ_0002014
>>bta-miR-16b	novel_circ_0002015
>>bta-miR-16b	novel_circ_0002016
>>bta-miR-16b	novel_circ_0002017
>>bta-miR-16b	novel_circ_0008035
>>bta-miR-16b	novel_circ_0004676
>>bta-miR-16b	novel_circ_0008493
>>bta-miR-16b	novel_circ_0008493_junction_seq
>>bta-miR-16b	novel_circ_0005714
>>bta-miR-16b	novel_circ_0003974
>>bta-miR-16b	novel_circ_0006956
>>bta-miR-16b	novel_circ_0006964
>>bta-miR-16b	novel_circ_0011843
>>bta-miR-16b	novel_circ_0011843_junction_seq
>>bta-miR-16b	novel_circ_0000097_junction_seq
>>bta-miR-16b	novel_circ_0004259
>>bta-miR-16b	novel_circ_0004259_junction_seq
>>bta-miR-16b	novel_circ_0002946
>>bta-miR-16b	novel_circ_0011061
>>bta-miR-16b	novel_circ_0004471
>>bta-miR-16b	novel_circ_0011126
>>bta-miR-16b	novel_circ_0006129
>>bta-miR-16b	novel_circ_0006243
>>bta-miR-16b	novel_circ_0008052
>>bta-miR-16b	novel_circ_0008052_junction_seq
>>bta-miR-16b	novel_circ_0008118
>>bta-miR-16b	novel_circ_0002850
>>bta-miR-16b	novel_circ_0011387
>>bta-miR-16b	novel_circ_0011388
>>bta-miR-16b	novel_circ_0011389
>>bta-miR-16b	novel_circ_0005342
>>bta-miR-16b	novel_circ_0005342_junction_seq
>>bta-miR-16b	novel_circ_0007996
>>bta-miR-16b	novel_circ_0008633
>>bta-miR-16b	novel_circ_0008637_junction_seq
>>bta-miR-16b	novel_circ_0009632
>>bta-miR-16b	novel_circ_0007822
>>bta-miR-16b	novel_circ_0008626
>>bta-miR-16b	novel_circ_0004118
>>bta-miR-16b	novel_circ_0010746
>>bta-miR-16b	novel_circ_0010093
>>bta-miR-16b	novel_circ_0004961
>>bta-miR-16b	novel_circ_0002174
>>bta-miR-16b	novel_circ_0004685
>>bta-miR-16b	novel_circ_0005274
>>bta-miR-16b	novel_circ_0010263
>>bta-miR-16b	novel_circ_0006804
>>bta-miR-16b	novel_circ_0010933
>>bta-miR-16b	novel_circ_0010933_junction_seq
>>bta-miR-16b	novel_circ_0010934
>>bta-miR-16b	novel_circ_0010934_junction_seq
>>bta-miR-16b	novel_circ_0010248
>>bta-miR-16b	novel_circ_0010249
>>bta-miR-16b	novel_circ_0000593
>>bta-miR-16b	novel_circ_0012227
>>bta-miR-16b	novel_circ_0001582
>>bta-miR-16b	novel_circ_0001582_junction_seq
>>bta-miR-16b	novel_circ_0004167
>>bta-miR-16b	novel_circ_0004168
>>bta-miR-16b	novel_circ_0005383
>>bta-miR-16b	novel_circ_0005389
>>bta-miR-16b	novel_circ_0005390
>>bta-miR-16b	novel_circ_0005094
>>bta-miR-16b	novel_circ_0005098
>>bta-miR-16b	novel_circ_0007325
>>bta-miR-16b	novel_circ_0007326
>>bta-miR-16b	novel_circ_0007311
>>bta-miR-16b	novel_circ_0000621
>>bta-miR-16b	novel_circ_0000565
>>bta-miR-16b	novel_circ_0000571
>>bta-miR-16b	novel_circ_0000575
>>bta-miR-16b	novel_circ_0008727
>>bta-miR-16b	novel_circ_0008727_junction_seq
>>bta-miR-16b	novel_circ_0012102
>>bta-miR-16b	novel_circ_0012104
>>bta-miR-16b	novel_circ_0009493
>>bta-miR-16b	novel_circ_0009498_junction_seq
>>bta-miR-16b	novel_circ_0008205
>>bta-miR-16b	novel_circ_0008206
>>bta-miR-16b	novel_circ_0008208
>>bta-miR-16b	novel_circ_0011105
>>bta-miR-16b	novel_circ_0011291
>>bta-miR-16b	novel_circ_0006852
>>bta-miR-16b	novel_circ_0011997
>>bta-miR-16b	novel_circ_0011017
>>bta-miR-16b	novel_circ_0008827
>>bta-miR-16b	novel_circ_0003043
>>bta-miR-16b	novel_circ_0003391
>>bta-miR-16b	novel_circ_0005252
>>bta-miR-16b	novel_circ_0009538
>>bta-miR-16b	novel_circ_0009540
>>bta-miR-16b	novel_circ_0004744
>>bta-miR-16b	novel_circ_0004746
>>bta-miR-16b	novel_circ_0004746_junction_seq
>>bta-miR-16b	novel_circ_0004749
>>bta-miR-16b	novel_circ_0004752
>>bta-miR-16b	novel_circ_0004753
>>bta-miR-16b	novel_circ_0004754
>>bta-miR-16b	novel_circ_0004781
>>bta-miR-16b	novel_circ_0004782
>>bta-miR-16b	novel_circ_0000656
>>bta-miR-16b	novel_circ_0012028
>>bta-miR-16b	novel_circ_0012028_junction_seq
>>bta-miR-16b	novel_circ_0001375
>>bta-miR-16b	novel_circ_0003550
>>bta-miR-16b	novel_circ_0007234
>>bta-miR-16b	novel_circ_0007235
>>bta-miR-16b	novel_circ_0007238
>>bta-miR-16b	novel_circ_0007239
>>bta-miR-16b	novel_circ_0005774
>>bta-miR-16b	novel_circ_0002467
>>bta-miR-16b	novel_circ_0012033_junction_seq
>>bta-miR-16b	novel_circ_0000493
>>bta-miR-16b	novel_circ_0001665
>>bta-miR-16b	novel_circ_0006733
>>bta-miR-16b	novel_circ_0006733_junction_seq
>>bta-miR-16b	novel_circ_0011481
>>bta-miR-16b	novel_circ_0006197
>>bta-miR-16b	novel_circ_0006210
>>bta-miR-16b	novel_circ_0002441
>>bta-miR-16b	novel_circ_0011814
>>bta-miR-16b	novel_circ_0004397
>>bta-miR-16b	novel_circ_0004398
>>bta-miR-16b	novel_circ_0004399
>>bta-miR-16b	novel_circ_0008167
>>bta-miR-16b	novel_circ_0006183
>>bta-miR-16b	novel_circ_0004203
>>bta-miR-16b	novel_circ_0004203_junction_seq
>>bta-miR-16b	novel_circ_0004204
>>bta-miR-16b	novel_circ_0004204_junction_seq
>>bta-miR-16b	novel_circ_0004205
>>bta-miR-16b	novel_circ_0004205_junction_seq
>>bta-miR-16b	novel_circ_0009426
>>bta-miR-16b	novel_circ_0009430
>>bta-miR-16b	novel_circ_0009430_junction_seq
>>bta-miR-16b	novel_circ_0002455
>>bta-miR-16b	novel_circ_0002458
>>bta-miR-16b	novel_circ_0002459
>>bta-miR-16b	novel_circ_0002249
>>bta-miR-16b	novel_circ_0002250
>>bta-miR-16b	novel_circ_0002257
>>bta-miR-16b	novel_circ_0007923
>>bta-miR-16b	novel_circ_0005393
>>bta-miR-16b	novel_circ_0005406
>>bta-miR-16b	novel_circ_0005406_junction_seq
>>bta-miR-16b	novel_circ_0008787
>>bta-miR-16b	novel_circ_0002377
>>bta-miR-16b	novel_circ_0009072
>>bta-miR-16b	novel_circ_0009072_junction_seq
>>bta-miR-16b	novel_circ_0011759
>>bta-miR-16b	novel_circ_0009051
>>bta-miR-16b	novel_circ_0009247
>>bta-miR-16b	novel_circ_0009248
>>bta-miR-16b	novel_circ_0009248_junction_seq
>>bta-miR-16b	novel_circ_0011972
>>bta-miR-16b	novel_circ_0011972_junction_seq
>>bta-miR-16b	novel_circ_0011973
>>bta-miR-16b	novel_circ_0011973_junction_seq
>>bta-miR-16b	novel_circ_0011890
>>bta-miR-16b	novel_circ_0009039
>>bta-miR-16b	novel_circ_0009039_junction_seq
>>bta-miR-16b	novel_circ_0005486
>>bta-miR-16b	novel_circ_0005486_junction_seq
>>bta-miR-16b	novel_circ_0004033
>>bta-miR-16b	novel_circ_0006047
>>bta-miR-16b	novel_circ_0003971
>>bta-miR-16b	novel_circ_0003971_junction_seq
>>bta-miR-16b	novel_circ_0003972
>>bta-miR-16b	novel_circ_0003972_junction_seq
>>bta-miR-16b	novel_circ_0005002
>>bta-miR-16b	novel_circ_0005002_junction_seq
>>bta-miR-16b	novel_circ_0003942
>>bta-miR-16b	novel_circ_0006078
>>bta-miR-16b	novel_circ_0005015
>>bta-miR-16b	novel_circ_0005015_junction_seq
>>bta-miR-16b	novel_circ_0005025
>>bta-miR-16b	novel_circ_0008965
>>bta-miR-16b	novel_circ_0010531
>>bta-miR-16b	novel_circ_0003701
>>bta-miR-16b	novel_circ_0011350
>>bta-miR-16b	novel_circ_0011354
>>bta-miR-16b	novel_circ_0011355
>>bta-miR-16b	novel_circ_0005063
>>bta-miR-16b	novel_circ_0005063_junction_seq
>>bta-miR-16b	novel_circ_0005067
>>bta-miR-16b	novel_circ_0005067_junction_seq
>>bta-miR-16b	novel_circ_0008506
>>bta-miR-16b	novel_circ_0010646
>>bta-miR-16b	novel_circ_0010647
>>bta-miR-16b	novel_circ_0010648
>>bta-miR-16b	novel_circ_0002078
>>bta-miR-16b	novel_circ_0002078_junction_seq
>>bta-miR-16b	novel_circ_0002088
>>bta-miR-16b	novel_circ_0002089
>>bta-miR-16b	novel_circ_0002093
>>bta-miR-16b	novel_circ_0002026
>>bta-miR-16b	novel_circ_0005717
>>bta-miR-16b	novel_circ_0005718
>>bta-miR-16b	novel_circ_0004683
>>bta-miR-16b	novel_circ_0006681
>>bta-miR-16b	novel_circ_0003790
>>bta-miR-16b	novel_circ_0010013
>>bta-miR-16b	novel_circ_0010016
>>bta-miR-16b	novel_circ_0010016_junction_seq
>>bta-miR-16b	novel_circ_0001050
>>bta-miR-16b	novel_circ_0003762
>>bta-miR-16b	novel_circ_0003767
>>bta-miR-16b	novel_circ_0001870
>>bta-miR-16b	novel_circ_0011875
>>bta-miR-16b	novel_circ_0011875_junction_seq
>>bta-miR-16b	novel_circ_0007368
>>bta-miR-16b	novel_circ_0007368_junction_seq
>>bta-miR-16b	novel_circ_0007369
>>bta-miR-16b	novel_circ_0007369_junction_seq
[truncated: 129,886 more rows]
