# Supplementary material for: CircRNA Expression Profile during Yak Adipocyte Differentiation and Screen Potential circRNAs for Adipocyte Differentiation
Source: Genes (Basel). 2020 Apr 10;11(4):414. doi: 10.3390/genes11040414 (PMC7230347; doi:10.3390/genes11040414)
Supplement: Supplementary file 1 [file genes-11-00414-s001.zip › Supplementary files/Table S5.xlsx]

## Sheet: Sheet1
The circRNA-miRNA-gene interaction network between circRNA and its target gene
ID	Ad_readcount	Pread0_readcount	log2FoldChange	pval	padj	log2FoldChange	sRNA	Ad_readcount	Pread0_readcount	log2FoldChange	pval	padj	transcript_id	gene_id	gene_name	feature_id	Ad_FPKM	Pread0_FPKM	log2(foldchange)	pvalue	qvalue
novel_circ_0010609	15.3998	0	5.8704	0.00010323	0.0049398	5.8704	bta-miR-22-3p	4596.07	3707.61	0.3089	2.4668e-06	1.2334e-05	XM_005899564.2	102278902	MPP1	transcript	44.1235	17.2584	1.35425	0.000406264	0.00263564
novel_circ_0010609	15.3998	0	5.8704	0.00010323	0.0049398	5.8704	bta-miR-22-3p	4596.07	3707.61	0.3089	2.4668e-06	1.2334e-05	XM_005900830.2	102267881	SNX12	transcript	4.95595	7.00821	-0.499884	0.0164209	0.0278696
novel_circ_0010609	15.3998	0	5.8704	0.00010323	0.0049398	5.8704	bta-miR-22-3p	4596.07	3707.61	0.3089	2.4668e-06	1.2334e-05	XM_005904320.2	102271648	LOC102271648	transcript	6.41766	14.385	-1.16445	0.00106359	0.00445943
novel_circ_0010609	15.3998	0	5.8704	0.00010323	0.0049398	5.8704	bta-miR-22-3p	4596.07	3707.61	0.3089	2.4668e-06	1.2334e-05	XM_005893508.2	102277103	CLPB	transcript	5.60553	9.15614	-0.70789	0.0114509	0.0209385
novel_circ_0008777	6.65323	0	4.7776	0.0032888	0.048309	4.7776	bta-miR-22-3p	4596.07	3707.61	0.3089	2.4668e-06	1.2334e-05	XM_005899564.2	102278902	MPP1	transcript	44.1235	17.2584	1.35425	0.000406264	0.00263564
novel_circ_0008777	6.65323	0	4.7776	0.0032888	0.048309	4.7776	bta-miR-22-3p	4596.07	3707.61	0.3089	2.4668e-06	1.2334e-05	XM_005900830.2	102267881	SNX12	transcript	4.95595	7.00821	-0.499884	0.0164209	0.0278696
novel_circ_0008777	6.65323	0	4.7776	0.0032888	0.048309	4.7776	bta-miR-22-3p	4596.07	3707.61	0.3089	2.4668e-06	1.2334e-05	XM_005904320.2	102271648	LOC102271648	transcript	6.41766	14.385	-1.16445	0.00106359	0.00445943
novel_circ_0008777	6.65323	0	4.7776	0.0032888	0.048309	4.7776	bta-miR-22-3p	4596.07	3707.61	0.3089	2.4668e-06	1.2334e-05	XM_005893508.2	102277103	CLPB	transcript	5.60553	9.15614	-0.70789	0.0114509	0.0209385
novel_circ_0002199	23.0868	5.95666	1.9649	0.00053011	0.019039	1.9649	bta-miR-22-3p	4596.07	3707.61	0.3089	2.4668e-06	1.2334e-05	XM_005899564.2	102278902	MPP1	transcript	44.1235	17.2584	1.35425	0.000406264	0.00263564
novel_circ_0002199	23.0868	5.95666	1.9649	0.00053011	0.019039	1.9649	bta-miR-22-3p	4596.07	3707.61	0.3089	2.4668e-06	1.2334e-05	XM_005900830.2	102267881	SNX12	transcript	4.95595	7.00821	-0.499884	0.0164209	0.0278696
novel_circ_0002199	23.0868	5.95666	1.9649	0.00053011	0.019039	1.9649	bta-miR-22-3p	4596.07	3707.61	0.3089	2.4668e-06	1.2334e-05	XM_005904320.2	102271648	LOC102271648	transcript	6.41766	14.385	-1.16445	0.00106359	0.00445943
novel_circ_0002199	23.0868	5.95666	1.9649	0.00053011	0.019039	1.9649	bta-miR-22-3p	4596.07	3707.61	0.3089	2.4668e-06	1.2334e-05	XM_005893508.2	102277103	CLPB	transcript	5.60553	9.15614	-0.70789	0.0114509	0.0209385
novel_circ_0007162	10.1681	0	5.3373	0.00064135	0.019973	5.3373	bta-miR-22-3p	4596.07	3707.61	0.3089	2.4668e-06	1.2334e-05	XM_005899564.2	102278902	MPP1	transcript	44.1235	17.2584	1.35425	0.000406264	0.00263564
novel_circ_0007162	10.1681	0	5.3373	0.00064135	0.019973	5.3373	bta-miR-22-3p	4596.07	3707.61	0.3089	2.4668e-06	1.2334e-05	XM_005900830.2	102267881	SNX12	transcript	4.95595	7.00821	-0.499884	0.0164209	0.0278696
novel_circ_0007162	10.1681	0	5.3373	0.00064135	0.019973	5.3373	bta-miR-22-3p	4596.07	3707.61	0.3089	2.4668e-06	1.2334e-05	XM_005904320.2	102271648	LOC102271648	transcript	6.41766	14.385	-1.16445	0.00106359	0.00445943
novel_circ_0007162	10.1681	0	5.3373	0.00064135	0.019973	5.3373	bta-miR-22-3p	4596.07	3707.61	0.3089	2.4668e-06	1.2334e-05	XM_005893508.2	102277103	CLPB	transcript	5.60553	9.15614	-0.70789	0.0114509	0.0209385
novel_circ_0002582	6.63584	0	4.7789	0.0032677	0.048309	4.7789	bta-miR-22-3p	4596.07	3707.61	0.3089	2.4668e-06	1.2334e-05	XM_005899564.2	102278902	MPP1	transcript	44.1235	17.2584	1.35425	0.000406264	0.00263564
novel_circ_0002582	6.63584	0	4.7789	0.0032677	0.048309	4.7789	bta-miR-22-3p	4596.07	3707.61	0.3089	2.4668e-06	1.2334e-05	XM_005900830.2	102267881	SNX12	transcript	4.95595	7.00821	-0.499884	0.0164209	0.0278696
novel_circ_0002582	6.63584	0	4.7789	0.0032677	0.048309	4.7789	bta-miR-22-3p	4596.07	3707.61	0.3089	2.4668e-06	1.2334e-05	XM_005904320.2	102271648	LOC102271648	transcript	6.41766	14.385	-1.16445	0.00106359	0.00445943
novel_circ_0002582	6.63584	0	4.7789	0.0032677	0.048309	4.7789	bta-miR-22-3p	4596.07	3707.61	0.3089	2.4668e-06	1.2334e-05	XM_005893508.2	102277103	CLPB	transcript	5.60553	9.15614	-0.70789	0.0114509	0.0209385
novel_circ_0008482	98.5756	38.1538	1.3487	2.2e-06	0.00030831	1.3487	bta-miR-22-3p	4596.07	3707.61	0.3089	2.4668e-06	1.2334e-05	XM_005899564.2	102278902	MPP1	transcript	44.1235	17.2584	1.35425	0.000406264	0.00263564
novel_circ_0008482	98.5756	38.1538	1.3487	2.2e-06	0.00030831	1.3487	bta-miR-22-3p	4596.07	3707.61	0.3089	2.4668e-06	1.2334e-05	XM_005900830.2	102267881	SNX12	transcript	4.95595	7.00821	-0.499884	0.0164209	0.0278696
novel_circ_0008482	98.5756	38.1538	1.3487	2.2e-06	0.00030831	1.3487	bta-miR-22-3p	4596.07	3707.61	0.3089	2.4668e-06	1.2334e-05	XM_005904320.2	102271648	LOC102271648	transcript	6.41766	14.385	-1.16445	0.00106359	0.00445943
novel_circ_0008482	98.5756	38.1538	1.3487	2.2e-06	0.00030831	1.3487	bta-miR-22-3p	4596.07	3707.61	0.3089	2.4668e-06	1.2334e-05	XM_005893508.2	102277103	CLPB	transcript	5.60553	9.15614	-0.70789	0.0114509	0.0209385
novel_circ_0003035	33.5973	6.66738	2.2734	5.1141e-06	0.00055744	2.2734	bta-miR-22-3p	4596.07	3707.61	0.3089	2.4668e-06	1.2334e-05	XM_005899564.2	102278902	MPP1	transcript	44.1235	17.2584	1.35425	0.000406264	0.00263564
novel_circ_0003035	33.5973	6.66738	2.2734	5.1141e-06	0.00055744	2.2734	bta-miR-22-3p	4596.07	3707.61	0.3089	2.4668e-06	1.2334e-05	XM_005900830.2	102267881	SNX12	transcript	4.95595	7.00821	-0.499884	0.0164209	0.0278696
novel_circ_0003035	33.5973	6.66738	2.2734	5.1141e-06	0.00055744	2.2734	bta-miR-22-3p	4596.07	3707.61	0.3089	2.4668e-06	1.2334e-05	XM_005904320.2	102271648	LOC102271648	transcript	6.41766	14.385	-1.16445	0.00106359	0.00445943
novel_circ_0003035	33.5973	6.66738	2.2734	5.1141e-06	0.00055744	2.2734	bta-miR-22-3p	4596.07	3707.61	0.3089	2.4668e-06	1.2334e-05	XM_005893508.2	102277103	CLPB	transcript	5.60553	9.15614	-0.70789	0.0114509	0.0209385
novel_circ_0004947	0	6.27584	-5.1184	0.0014711	0.032799	-5.1184	bta-miR-328	422.632	260.227	0.69806	2.1035e-07	1.186e-06	XM_005898116.2	102276278	PCBP4	transcript	6.56585	23.0138	-1.80945	0.00227092	0.00691684
novel_circ_0004947	0	6.27584	-5.1184	0.0014711	0.032799	-5.1184	bta-miR-328	422.632	260.227	0.69806	2.1035e-07	1.186e-06	XM_005905957.1	102282497	RDM1	transcript	0.852012	5.20857	-2.61194	0.000557433	0.00310486
novel_circ_0004947	0	6.27584	-5.1184	0.0014711	0.032799	-5.1184	bta-miR-328	422.632	260.227	0.69806	2.1035e-07	1.186e-06	XM_005902799.2	102272970	GRK5	transcript	2.82038	5.84353	-1.05095	0.00179377	0.00601299
novel_circ_0004947	0	6.27584	-5.1184	0.0014711	0.032799	-5.1184	bta-miR-328	422.632	260.227	0.69806	2.1035e-07	1.186e-06	XM_005904737.2	102286133	PLBD2	transcript	61.8966	45.7546	0.435944	0.0472368	0.0674549
novel_circ_0004947	0	6.27584	-5.1184	0.0014711	0.032799	-5.1184	bta-miR-328	422.632	260.227	0.69806	2.1035e-07	1.186e-06	XM_005889651.2	102272149	CTDSP1	transcript	6.88685	11.0729	-0.685123	0.0133773	0.0236753
novel_circ_0004947	0	6.27584	-5.1184	0.0014711	0.032799	-5.1184	bta-miR-328	422.632	260.227	0.69806	2.1035e-07	1.186e-06	XM_014483632.1	102269905	PES1	transcript	24.8786	35.1148	-0.497177	0.00585509	0.0128429
novel_circ_0008958	1.90283	10.7249	-2.392	0.0032523	0.048309	-2.392	bta-miR-328	422.632	260.227	0.69806	2.1035e-07	1.186e-06	XM_005898116.2	102276278	PCBP4	transcript	6.56585	23.0138	-1.80945	0.00227092	0.00691684
novel_circ_0008958	1.90283	10.7249	-2.392	0.0032523	0.048309	-2.392	bta-miR-328	422.632	260.227	0.69806	2.1035e-07	1.186e-06	XM_005905957.1	102282497	RDM1	transcript	0.852012	5.20857	-2.61194	0.000557433	0.00310486
novel_circ_0008958	1.90283	10.7249	-2.392	0.0032523	0.048309	-2.392	bta-miR-328	422.632	260.227	0.69806	2.1035e-07	1.186e-06	XM_005902799.2	102272970	GRK5	transcript	2.82038	5.84353	-1.05095	0.00179377	0.00601299
novel_circ_0008958	1.90283	10.7249	-2.392	0.0032523	0.048309	-2.392	bta-miR-328	422.632	260.227	0.69806	2.1035e-07	1.186e-06	XM_005904737.2	102286133	PLBD2	transcript	61.8966	45.7546	0.435944	0.0472368	0.0674549
novel_circ_0008958	1.90283	10.7249	-2.392	0.0032523	0.048309	-2.392	bta-miR-328	422.632	260.227	0.69806	2.1035e-07	1.186e-06	XM_005889651.2	102272149	CTDSP1	transcript	6.88685	11.0729	-0.685123	0.0133773	0.0236753
novel_circ_0008958	1.90283	10.7249	-2.392	0.0032523	0.048309	-2.392	bta-miR-328	422.632	260.227	0.69806	2.1035e-07	1.186e-06	XM_014483632.1	102269905	PES1	transcript	24.8786	35.1148	-0.497177	0.00585509	0.0128429
novel_circ_0007429	6.45544	20.8114	-1.6738	0.0012194	0.028147	-1.6738	bta-miR-328	422.632	260.227	0.69806	2.1035e-07	1.186e-06	XM_005898116.2	102276278	PCBP4	transcript	6.56585	23.0138	-1.80945	0.00227092	0.00691684
novel_circ_0007429	6.45544	20.8114	-1.6738	0.0012194	0.028147	-1.6738	bta-miR-328	422.632	260.227	0.69806	2.1035e-07	1.186e-06	XM_005905957.1	102282497	RDM1	transcript	0.852012	5.20857	-2.61194	0.000557433	0.00310486
novel_circ_0007429	6.45544	20.8114	-1.6738	0.0012194	0.028147	-1.6738	bta-miR-328	422.632	260.227	0.69806	2.1035e-07	1.186e-06	XM_005902799.2	102272970	GRK5	transcript	2.82038	5.84353	-1.05095	0.00179377	0.00601299
novel_circ_0007429	6.45544	20.8114	-1.6738	0.0012194	0.028147	-1.6738	bta-miR-328	422.632	260.227	0.69806	2.1035e-07	1.186e-06	XM_005904737.2	102286133	PLBD2	transcript	61.8966	45.7546	0.435944	0.0472368	0.0674549
novel_circ_0007429	6.45544	20.8114	-1.6738	0.0012194	0.028147	-1.6738	bta-miR-328	422.632	260.227	0.69806	2.1035e-07	1.186e-06	XM_005889651.2	102272149	CTDSP1	transcript	6.88685	11.0729	-0.685123	0.0133773	0.0236753
novel_circ_0007429	6.45544	20.8114	-1.6738	0.0012194	0.028147	-1.6738	bta-miR-328	422.632	260.227	0.69806	2.1035e-07	1.186e-06	XM_014483632.1	102269905	PES1	transcript	24.8786	35.1148	-0.497177	0.00585509	0.0128429
novel_circ_0010475	16.3338	2.18216	2.8704	0.00020233	0.0085009	2.8704	bta-miR-328	422.632	260.227	0.69806	2.1035e-07	1.186e-06	XM_005898116.2	102276278	PCBP4	transcript	6.56585	23.0138	-1.80945	0.00227092	0.00691684
novel_circ_0010475	16.3338	2.18216	2.8704	0.00020233	0.0085009	2.8704	bta-miR-328	422.632	260.227	0.69806	2.1035e-07	1.186e-06	XM_005905957.1	102282497	RDM1	transcript	0.852012	5.20857	-2.61194	0.000557433	0.00310486
novel_circ_0010475	16.3338	2.18216	2.8704	0.00020233	0.0085009	2.8704	bta-miR-328	422.632	260.227	0.69806	2.1035e-07	1.186e-06	XM_005902799.2	102272970	GRK5	transcript	2.82038	5.84353	-1.05095	0.00179377	0.00601299
novel_circ_0010475	16.3338	2.18216	2.8704	0.00020233	0.0085009	2.8704	bta-miR-328	422.632	260.227	0.69806	2.1035e-07	1.186e-06	XM_005904737.2	102286133	PLBD2	transcript	61.8966	45.7546	0.435944	0.0472368	0.0674549
novel_circ_0010475	16.3338	2.18216	2.8704	0.00020233	0.0085009	2.8704	bta-miR-328	422.632	260.227	0.69806	2.1035e-07	1.186e-06	XM_005889651.2	102272149	CTDSP1	transcript	6.88685	11.0729	-0.685123	0.0133773	0.0236753
novel_circ_0010475	16.3338	2.18216	2.8704	0.00020233	0.0085009	2.8704	bta-miR-328	422.632	260.227	0.69806	2.1035e-07	1.186e-06	XM_014483632.1	102269905	PES1	transcript	24.8786	35.1148	-0.497177	0.00585509	0.0128429
novel_circ_0004655	6.84204	0	4.8229	0.0029022	0.045552	4.8229	bta-miR-345-5p	4.88607	16.0892	-1.4881	0.0037555	0.010155	XM_005904355.1	102282766	COPB2	transcript	79.1545	96.3316	-0.283337	0.00567731	0.0125764
novel_circ_0004655	6.84204	0	4.8229	0.0029022	0.045552	4.8229	bta-miR-345-5p	4.88607	16.0892	-1.4881	0.0037555	0.010155	XM_005909204.1	102273285	PPOX	transcript	10.8928	20.2736	-0.896227	0.000993982	0.00428416
novel_circ_0002582	6.63584	0	4.7789	0.0032677	0.048309	4.7789	bta-miR-345-5p	4.88607	16.0892	-1.4881	0.0037555	0.010155	XM_005904355.1	102282766	COPB2	transcript	79.1545	96.3316	-0.283337	0.00567731	0.0125764
novel_circ_0002582	6.63584	0	4.7789	0.0032677	0.048309	4.7789	bta-miR-345-5p	4.88607	16.0892	-1.4881	0.0037555	0.010155	XM_005909204.1	102273285	PPOX	transcript	10.8928	20.2736	-0.896227	0.000993982	0.00428416
novel_circ_0000986	20.1995	3.50139	2.4288	0.0001808	0.0080622	2.4288	bta-miR-345-5p	4.88607	16.0892	-1.4881	0.0037555	0.010155	XM_005904355.1	102282766	COPB2	transcript	79.1545	96.3316	-0.283337	0.00567731	0.0125764
novel_circ_0000986	20.1995	3.50139	2.4288	0.0001808	0.0080622	2.4288	bta-miR-345-5p	4.88607	16.0892	-1.4881	0.0037555	0.010155	XM_005909204.1	102273285	PPOX	transcript	10.8928	20.2736	-0.896227	0.000993982	0.00428416
novel_circ_0002399	18.579	5.57507	1.6965	0.0027594	0.045117	1.6965	bta-miR-345-5p	4.88607	16.0892	-1.4881	0.0037555	0.010155	XM_005904355.1	102282766	COPB2	transcript	79.1545	96.3316	-0.283337	0.00567731	0.0125764
novel_circ_0002399	18.579	5.57507	1.6965	0.0027594	0.045117	1.6965	bta-miR-345-5p	4.88607	16.0892	-1.4881	0.0037555	0.010155	XM_005909204.1	102273285	PPOX	transcript	10.8928	20.2736	-0.896227	0.000993982	0.00428416
novel_circ_0009933	12.9797	1.56616	2.8485	0.0011949	0.027909	2.8485	bta-miR-345-5p	4.88607	16.0892	-1.4881	0.0037555	0.010155	XM_005904355.1	102282766	COPB2	transcript	79.1545	96.3316	-0.283337	0.00567731	0.0125764
novel_circ_0009933	12.9797	1.56616	2.8485	0.0011949	0.027909	2.8485	bta-miR-345-5p	4.88607	16.0892	-1.4881	0.0037555	0.010155	XM_005909204.1	102273285	PPOX	transcript	10.8928	20.2736	-0.896227	0.000993982	0.00428416
novel_circ_0002197	5.26476	18.9921	-1.808	0.0010896	0.026722	-1.808	bta-miR-345-5p	4.88607	16.0892	-1.4881	0.0037555	0.010155	XM_005904355.1	102282766	COPB2	transcript	79.1545	96.3316	-0.283337	0.00567731	0.0125764
novel_circ_0002197	5.26476	18.9921	-1.808	0.0010896	0.026722	-1.808	bta-miR-345-5p	4.88607	16.0892	-1.4881	0.0037555	0.010155	XM_005909204.1	102273285	PPOX	transcript	10.8928	20.2736	-0.896227	0.000993982	0.00428416
novel_circ_0000665	86.6431	30.0038	1.5151	2.3224e-07	4.589e-05	1.5151	bta-miR-3120	198.439	275.415	-0.45534	0.00035498	0.0012378	XM_014481313.1	102275259	KANSL1	transcript	7.88598	12.3398	-0.64595	1.88998e-07	0.000251202
novel_circ_0008786	6.67003	0	4.784	0.0032241	0.048309	4.784	bta-miR-3120	198.439	275.415	-0.45534	0.00035498	0.0012378	XM_014481313.1	102275259	KANSL1	transcript	7.88598	12.3398	-0.64595	1.88998e-07	0.000251202
novel_circ_0006768	25.9875	55.57	-1.0784	0.0010633	0.026407	-1.0784	bta-miR-3120	198.439	275.415	-0.45534	0.00035498	0.0012378	XM_014481313.1	102275259	KANSL1	transcript	7.88598	12.3398	-0.64595	1.88998e-07	0.000251202
novel_circ_0011355	34.5324	11.8483	1.4665	0.0018399	0.037793	1.4665	bta-miR-3120	198.439	275.415	-0.45534	0.00035498	0.0012378	XM_014481313.1	102275259	KANSL1	transcript	7.88598	12.3398	-0.64595	1.88998e-07	0.000251202
novel_circ_0010775	34.5284	0	6.8682	1.5717e-06	0.0002372	6.8682	bta-miR-3120	198.439	275.415	-0.45534	0.00035498	0.0012378	XM_014481313.1	102275259	KANSL1	transcript	7.88598	12.3398	-0.64595	1.88998e-07	0.000251202
novel_circ_0002967	7.75034	0	4.9858	0.0018444	0.037793	4.9858	bta-miR-3120	198.439	275.415	-0.45534	0.00035498	0.0012378	XM_014481313.1	102275259	KANSL1	transcript	7.88598	12.3398	-0.64595	1.88998e-07	0.000251202
novel_circ_0009127	31.2966	10.7973	1.5464	0.00099929	0.026141	1.5464	bta-miR-3120	198.439	275.415	-0.45534	0.00035498	0.0012378	XM_014481313.1	102275259	KANSL1	transcript	7.88598	12.3398	-0.64595	1.88998e-07	0.000251202
novel_circ_0007320	58.0556	21.7541	1.3846	9.6901e-05	0.0047981	1.3846	bta-miR-3120	198.439	275.415	-0.45534	0.00035498	0.0012378	XM_014481313.1	102275259	KANSL1	transcript	7.88598	12.3398	-0.64595	1.88998e-07	0.000251202
novel_circ_0000628	1.16548	12.003	-3.2465	0.0003354	0.013181	-3.2465	bta-miR-3120	198.439	275.415	-0.45534	0.00035498	0.0012378	XM_014481313.1	102275259	KANSL1	transcript	7.88598	12.3398	-0.64595	1.88998e-07	0.000251202
novel_circ_0006768	25.9875	55.57	-1.0784	0.0010633	0.026407	-1.0784	bta-miR-345-3p	37.4893	71.6024	-0.94067	0.00027756	0.0010007	XM_005897958.2	102278336	MRVI1	transcript	0.490737	3.43499	-2.80728	3.84958e-05	0.00102331
novel_circ_0009352	31.69	1.40154	4.1434	6.2062e-08	2.0294e-05	4.1434	bta-miR-345-3p	37.4893	71.6024	-0.94067	0.00027756	0.0010007	XM_005897958.2	102278336	MRVI1	transcript	0.490737	3.43499	-2.80728	3.84958e-05	0.00102331
novel_circ_0003573	0	5.5489	-4.8772	0.0030302	0.047184	-4.8772	bta-miR-345-3p	37.4893	71.6024	-0.94067	0.00027756	0.0010007	XM_005897958.2	102278336	MRVI1	transcript	0.490737	3.43499	-2.80728	3.84958e-05	0.00102331
novel_circ_0003051	7.84556	0	5.0065	0.0017406	0.037527	5.0065	bta-miR-493	148.392	6.28754	4.3835	9.4306e-39	3.1239e-37	XM_005897509.2	102282558	C1QTNF2	transcript	0.93887	3.85206	-2.03663	0.0079847	0.0160494
novel_circ_0003051	7.84556	0	5.0065	0.0017406	0.037527	5.0065	bta-miR-493	148.392	6.28754	4.3835	9.4306e-39	3.1239e-37	XM_005906087.1	102272324	DHX33	transcript	6.71055	3.89772	0.7838	0.0093527	0.0179963
novel_circ_0003051	7.84556	0	5.0065	0.0017406	0.037527	5.0065	bta-miR-493	148.392	6.28754	4.3835	9.4306e-39	3.1239e-37	XM_005911628.2	102266439	LOC102266439	transcript	2.53597	4.47941	-0.82077	0.0336806	0.0505327
novel_circ_0003051	7.84556	0	5.0065	0.0017406	0.037527	5.0065	bta-miR-493	148.392	6.28754	4.3835	9.4306e-39	3.1239e-37	XM_014478999.1	102285922	ELOVL1	transcript	12.5342	37.572	-1.58379	0.00110629	0.0045525
novel_circ_0003051	7.84556	0	5.0065	0.0017406	0.037527	5.0065	bta-miR-493	148.392	6.28754	4.3835	9.4306e-39	3.1239e-37	XM_014477213.1	102265876	LOC102265876	transcript	22.2775	0.012548	10.7939	2.31512e-06	0.000492333
novel_circ_0003051	7.84556	0	5.0065	0.0017406	0.037527	5.0065	bta-miR-493	148.392	6.28754	4.3835	9.4306e-39	3.1239e-37	XM_005903532.2	102281173	ACTN3	transcript	0.604963	3.52391	-2.54226	0.000254174	0.00216504
novel_circ_0003051	7.84556	0	5.0065	0.0017406	0.037527	5.0065	bta-miR-493	148.392	6.28754	4.3835	9.4306e-39	3.1239e-37	XM_014477606.1	102276462	GUK1	transcript	0	6.8248	#NAME?	0.0013888	0.00520352
novel_circ_0003051	7.84556	0	5.0065	0.0017406	0.037527	5.0065	bta-miR-493	148.392	6.28754	4.3835	9.4306e-39	3.1239e-37	XM_005890779.2	102266537	LOC102266537	transcript	4.02079	5.96598	-0.569281	0.00172742	0.00588708
novel_circ_0003051	7.84556	0	5.0065	0.0017406	0.037527	5.0065	bta-miR-493	148.392	6.28754	4.3835	9.4306e-39	3.1239e-37	XM_005899453.2	102267705	RPS19BP1	transcript	43.109	55.2348	-0.357589	0.0101552	0.0191313
novel_circ_0003051	7.84556	0	5.0065	0.0017406	0.037527	5.0065	bta-miR-493	148.392	6.28754	4.3835	9.4306e-39	3.1239e-37	XM_005894553.1	102268609	LACTB	transcript	16.1752	16.7087	-0.0468199	0.0391884	0.0574904
novel_circ_0003051	7.84556	0	5.0065	0.0017406	0.037527	5.0065	bta-miR-493	148.392	6.28754	4.3835	9.4306e-39	3.1239e-37	XM_005902950.1	102275250	SMURF1	transcript	4.27537	7.26469	-0.764851	0.000196807	0.00191193
novel_circ_0002399	18.579	5.57507	1.6965	0.0027594	0.045117	1.6965	bta-miR-493	148.392	6.28754	4.3835	9.4306e-39	3.1239e-37	XM_005897509.2	102282558	C1QTNF2	transcript	0.93887	3.85206	-2.03663	0.0079847	0.0160494
novel_circ_0002399	18.579	5.57507	1.6965	0.0027594	0.045117	1.6965	bta-miR-493	148.392	6.28754	4.3835	9.4306e-39	3.1239e-37	XM_005906087.1	102272324	DHX33	transcript	6.71055	3.89772	0.7838	0.0093527	0.0179963
novel_circ_0002399	18.579	5.57507	1.6965	0.0027594	0.045117	1.6965	bta-miR-493	148.392	6.28754	4.3835	9.4306e-39	3.1239e-37	XM_005911628.2	102266439	LOC102266439	transcript	2.53597	4.47941	-0.82077	0.0336806	0.0505327
novel_circ_0002399	18.579	5.57507	1.6965	0.0027594	0.045117	1.6965	bta-miR-493	148.392	6.28754	4.3835	9.4306e-39	3.1239e-37	XM_014478999.1	102285922	ELOVL1	transcript	12.5342	37.572	-1.58379	0.00110629	0.0045525
novel_circ_0002399	18.579	5.57507	1.6965	0.0027594	0.045117	1.6965	bta-miR-493	148.392	6.28754	4.3835	9.4306e-39	3.1239e-37	XM_014477213.1	102265876	LOC102265876	transcript	22.2775	0.012548	10.7939	2.31512e-06	0.000492333
novel_circ_0002399	18.579	5.57507	1.6965	0.0027594	0.045117	1.6965	bta-miR-493	148.392	6.28754	4.3835	9.4306e-39	3.1239e-37	XM_005903532.2	102281173	ACTN3	transcript	0.604963	3.52391	-2.54226	0.000254174	0.00216504
novel_circ_0002399	18.579	5.57507	1.6965	0.0027594	0.045117	1.6965	bta-miR-493	148.392	6.28754	4.3835	9.4306e-39	3.1239e-37	XM_014477606.1	102276462	GUK1	transcript	0	6.8248	#NAME?	0.0013888	0.00520352
novel_circ_0002399	18.579	5.57507	1.6965	0.0027594	0.045117	1.6965	bta-miR-493	148.392	6.28754	4.3835	9.4306e-39	3.1239e-37	XM_005890779.2	102266537	LOC102266537	transcript	4.02079	5.96598	-0.569281	0.00172742	0.00588708
novel_circ_0002399	18.579	5.57507	1.6965	0.0027594	0.045117	1.6965	bta-miR-493	148.392	6.28754	4.3835	9.4306e-39	3.1239e-37	XM_005899453.2	102267705	RPS19BP1	transcript	43.109	55.2348	-0.357589	0.0101552	0.0191313
novel_circ_0002399	18.579	5.57507	1.6965	0.0027594	0.045117	1.6965	bta-miR-493	148.392	6.28754	4.3835	9.4306e-39	3.1239e-37	XM_005894553.1	102268609	LACTB	transcript	16.1752	16.7087	-0.0468199	0.0391884	0.0574904
novel_circ_0002399	18.579	5.57507	1.6965	0.0027594	0.045117	1.6965	bta-miR-493	148.392	6.28754	4.3835	9.4306e-39	3.1239e-37	XM_005902950.1	102275250	SMURF1	transcript	4.27537	7.26469	-0.764851	0.000196807	0.00191193
novel_circ_0001945	10.1776	0	5.3452	0.0006255	0.019973	5.3452	bta-miR-493	148.392	6.28754	4.3835	9.4306e-39	3.1239e-37	XM_005897509.2	102282558	C1QTNF2	transcript	0.93887	3.85206	-2.03663	0.0079847	0.0160494
novel_circ_0001945	10.1776	0	5.3452	0.0006255	0.019973	5.3452	bta-miR-493	148.392	6.28754	4.3835	9.4306e-39	3.1239e-37	XM_005906087.1	102272324	DHX33	transcript	6.71055	3.89772	0.7838	0.0093527	0.0179963
novel_circ_0001945	10.1776	0	5.3452	0.0006255	0.019973	5.3452	bta-miR-493	148.392	6.28754	4.3835	9.4306e-39	3.1239e-37	XM_005911628.2	102266439	LOC102266439	transcript	2.53597	4.47941	-0.82077	0.0336806	0.0505327
novel_circ_0001945	10.1776	0	5.3452	0.0006255	0.019973	5.3452	bta-miR-493	148.392	6.28754	4.3835	9.4306e-39	3.1239e-37	XM_014478999.1	102285922	ELOVL1	transcript	12.5342	37.572	-1.58379	0.00110629	0.0045525
novel_circ_0001945	10.1776	0	5.3452	0.0006255	0.019973	5.3452	bta-miR-493	148.392	6.28754	4.3835	9.4306e-39	3.1239e-37	XM_014477213.1	102265876	LOC102265876	transcript	22.2775	0.012548	10.7939	2.31512e-06	0.000492333
novel_circ_0001945	10.1776	0	5.3452	0.0006255	0.019973	5.3452	bta-miR-493	148.392	6.28754	4.3835	9.4306e-39	3.1239e-37	XM_005903532.2	102281173	ACTN3	transcript	0.604963	3.52391	-2.54226	0.000254174	0.00216504
novel_circ_0001945	10.1776	0	5.3452	0.0006255	0.019973	5.3452	bta-miR-493	148.392	6.28754	4.3835	9.4306e-39	3.1239e-37	XM_014477606.1	102276462	GUK1	transcript	0	6.8248	#NAME?	0.0013888	0.00520352
novel_circ_0001945	10.1776	0	5.3452	0.0006255	0.019973	5.3452	bta-miR-493	148.392	6.28754	4.3835	9.4306e-39	3.1239e-37	XM_005890779.2	102266537	LOC102266537	transcript	4.02079	5.96598	-0.569281	0.00172742	0.00588708
novel_circ_0001945	10.1776	0	5.3452	0.0006255	0.019973	5.3452	bta-miR-493	148.392	6.28754	4.3835	9.4306e-39	3.1239e-37	XM_005899453.2	102267705	RPS19BP1	transcript	43.109	55.2348	-0.357589	0.0101552	0.0191313
novel_circ_0001945	10.1776	0	5.3452	0.0006255	0.019973	5.3452	bta-miR-493	148.392	6.28754	4.3835	9.4306e-39	3.1239e-37	XM_005894553.1	102268609	LACTB	transcript	16.1752	16.7087	-0.0468199	0.0391884	0.0574904
novel_circ_0001945	10.1776	0	5.3452	0.0006255	0.019973	5.3452	bta-miR-493	148.392	6.28754	4.3835	9.4306e-39	3.1239e-37	XM_005902950.1	102275250	SMURF1	transcript	4.27537	7.26469	-0.764851	0.000196807	0.00191193
novel_circ_0003573	0	5.5489	-4.8772	0.0030302	0.047184	-4.8772	bta-miR-493	148.392	6.28754	4.3835	9.4306e-39	3.1239e-37	XM_005897509.2	102282558	C1QTNF2	transcript	0.93887	3.85206	-2.03663	0.0079847	0.0160494
novel_circ_0003573	0	5.5489	-4.8772	0.0030302	0.047184	-4.8772	bta-miR-493	148.392	6.28754	4.3835	9.4306e-39	3.1239e-37	XM_005906087.1	102272324	DHX33	transcript	6.71055	3.89772	0.7838	0.0093527	0.0179963
novel_circ_0003573	0	5.5489	-4.8772	0.0030302	0.047184	-4.8772	bta-miR-493	148.392	6.28754	4.3835	9.4306e-39	3.1239e-37	XM_005911628.2	102266439	LOC102266439	transcript	2.53597	4.47941	-0.82077	0.0336806	0.0505327
novel_circ_0003573	0	5.5489	-4.8772	0.0030302	0.047184	-4.8772	bta-miR-493	148.392	6.28754	4.3835	9.4306e-39	3.1239e-37	XM_014478999.1	102285922	ELOVL1	transcript	12.5342	37.572	-1.58379	0.00110629	0.0045525
novel_circ_0003573	0	5.5489	-4.8772	0.0030302	0.047184	-4.8772	bta-miR-493	148.392	6.28754	4.3835	9.4306e-39	3.1239e-37	XM_014477213.1	102265876	LOC102265876	transcript	22.2775	0.012548	10.7939	2.31512e-06	0.000492333
novel_circ_0003573	0	5.5489	-4.8772	0.0030302	0.047184	-4.8772	bta-miR-493	148.392	6.28754	4.3835	9.4306e-39	3.1239e-37	XM_005903532.2	102281173	ACTN3	transcript	0.604963	3.52391	-2.54226	0.000254174	0.00216504
novel_circ_0003573	0	5.5489	-4.8772	0.0030302	0.047184	-4.8772	bta-miR-493	148.392	6.28754	4.3835	9.4306e-39	3.1239e-37	XM_014477606.1	102276462	GUK1	transcript	0	6.8248	#NAME?	0.0013888	0.00520352
novel_circ_0003573	0	5.5489	-4.8772	0.0030302	0.047184	-4.8772	bta-miR-493	148.392	6.28754	4.3835	9.4306e-39	3.1239e-37	XM_005890779.2	102266537	LOC102266537	transcript	4.02079	5.96598	-0.569281	0.00172742	0.00588708
novel_circ_0003573	0	5.5489	-4.8772	0.0030302	0.047184	-4.8772	bta-miR-493	148.392	6.28754	4.3835	9.4306e-39	3.1239e-37	XM_005899453.2	102267705	RPS19BP1	transcript	43.109	55.2348	-0.357589	0.0101552	0.0191313
novel_circ_0003573	0	5.5489	-4.8772	0.0030302	0.047184	-4.8772	bta-miR-493	148.392	6.28754	4.3835	9.4306e-39	3.1239e-37	XM_005894553.1	102268609	LACTB	transcript	16.1752	16.7087	-0.0468199	0.0391884	0.0574904
novel_circ_0003573	0	5.5489	-4.8772	0.0030302	0.047184	-4.8772	bta-miR-493	148.392	6.28754	4.3835	9.4306e-39	3.1239e-37	XM_005902950.1	102275250	SMURF1	transcript	4.27537	7.26469	-0.764851	0.000196807	0.00191193
novel_circ_0006338	4.18386	20.8626	-2.2371	0.0001513	0.0070677	-2.2371	bta-miR-493	148.392	6.28754	4.3835	9.4306e-39	3.1239e-37	XM_005897509.2	102282558	C1QTNF2	transcript	0.93887	3.85206	-2.03663	0.0079847	0.0160494
novel_circ_0006338	4.18386	20.8626	-2.2371	0.0001513	0.0070677	-2.2371	bta-miR-493	148.392	6.28754	4.3835	9.4306e-39	3.1239e-37	XM_005906087.1	102272324	DHX33	transcript	6.71055	3.89772	0.7838	0.0093527	0.0179963
novel_circ_0006338	4.18386	20.8626	-2.2371	0.0001513	0.0070677	-2.2371	bta-miR-493	148.392	6.28754	4.3835	9.4306e-39	3.1239e-37	XM_005911628.2	102266439	LOC102266439	transcript	2.53597	4.47941	-0.82077	0.0336806	0.0505327
novel_circ_0006338	4.18386	20.8626	-2.2371	0.0001513	0.0070677	-2.2371	bta-miR-493	148.392	6.28754	4.3835	9.4306e-39	3.1239e-37	XM_014478999.1	102285922	ELOVL1	transcript	12.5342	37.572	-1.58379	0.00110629	0.0045525
novel_circ_0006338	4.18386	20.8626	-2.2371	0.0001513	0.0070677	-2.2371	bta-miR-493	148.392	6.28754	4.3835	9.4306e-39	3.1239e-37	XM_014477213.1	102265876	LOC102265876	transcript	22.2775	0.012548	10.7939	2.31512e-06	0.000492333
novel_circ_0006338	4.18386	20.8626	-2.2371	0.0001513	0.0070677	-2.2371	bta-miR-493	148.392	6.28754	4.3835	9.4306e-39	3.1239e-37	XM_005903532.2	102281173	ACTN3	transcript	0.604963	3.52391	-2.54226	0.000254174	0.00216504
novel_circ_0006338	4.18386	20.8626	-2.2371	0.0001513	0.0070677	-2.2371	bta-miR-493	148.392	6.28754	4.3835	9.4306e-39	3.1239e-37	XM_014477606.1	102276462	GUK1	transcript	0	6.8248	#NAME?	0.0013888	0.00520352
novel_circ_0006338	4.18386	20.8626	-2.2371	0.0001513	0.0070677	-2.2371	bta-miR-493	148.392	6.28754	4.3835	9.4306e-39	3.1239e-37	XM_005890779.2	102266537	LOC102266537	transcript	4.02079	5.96598	-0.569281	0.00172742	0.00588708
novel_circ_0006338	4.18386	20.8626	-2.2371	0.0001513	0.0070677	-2.2371	bta-miR-493	148.392	6.28754	4.3835	9.4306e-39	3.1239e-37	XM_005899453.2	102267705	RPS19BP1	transcript	43.109	55.2348	-0.357589	0.0101552	0.0191313
novel_circ_0006338	4.18386	20.8626	-2.2371	0.0001513	0.0070677	-2.2371	bta-miR-493	148.392	6.28754	4.3835	9.4306e-39	3.1239e-37	XM_005894553.1	102268609	LACTB	transcript	16.1752	16.7087	-0.0468199	0.0391884	0.0574904
novel_circ_0006338	4.18386	20.8626	-2.2371	0.0001513	0.0070677	-2.2371	bta-miR-493	148.392	6.28754	4.3835	9.4306e-39	3.1239e-37	XM_005902950.1	102275250	SMURF1	transcript	4.27537	7.26469	-0.764851	0.000196807	0.00191193
novel_circ_0002794	20.757	0	6.2359	2.517e-05	0.0018993	6.2359	bta-miR-493	148.392	6.28754	4.3835	9.4306e-39	3.1239e-37	XM_005897509.2	102282558	C1QTNF2	transcript	0.93887	3.85206	-2.03663	0.0079847	0.0160494
novel_circ_0002794	20.757	0	6.2359	2.517e-05	0.0018993	6.2359	bta-miR-493	148.392	6.28754	4.3835	9.4306e-39	3.1239e-37	XM_005906087.1	102272324	DHX33	transcript	6.71055	3.89772	0.7838	0.0093527	0.0179963
novel_circ_0002794	20.757	0	6.2359	2.517e-05	0.0018993	6.2359	bta-miR-493	148.392	6.28754	4.3835	9.4306e-39	3.1239e-37	XM_005911628.2	102266439	LOC102266439	transcript	2.53597	4.47941	-0.82077	0.0336806	0.0505327
novel_circ_0002794	20.757	0	6.2359	2.517e-05	0.0018993	6.2359	bta-miR-493	148.392	6.28754	4.3835	9.4306e-39	3.1239e-37	XM_014478999.1	102285922	ELOVL1	transcript	12.5342	37.572	-1.58379	0.00110629	0.0045525
novel_circ_0002794	20.757	0	6.2359	2.517e-05	0.0018993	6.2359	bta-miR-493	148.392	6.28754	4.3835	9.4306e-39	3.1239e-37	XM_014477213.1	102265876	LOC102265876	transcript	22.2775	0.012548	10.7939	2.31512e-06	0.000492333
novel_circ_0002794	20.757	0	6.2359	2.517e-05	0.0018993	6.2359	bta-miR-493	148.392	6.28754	4.3835	9.4306e-39	3.1239e-37	XM_005903532.2	102281173	ACTN3	transcript	0.604963	3.52391	-2.54226	0.000254174	0.00216504
novel_circ_0002794	20.757	0	6.2359	2.517e-05	0.0018993	6.2359	bta-miR-493	148.392	6.28754	4.3835	9.4306e-39	3.1239e-37	XM_014477606.1	102276462	GUK1	transcript	0	6.8248	#NAME?	0.0013888	0.00520352
novel_circ_0002794	20.757	0	6.2359	2.517e-05	0.0018993	6.2359	bta-miR-493	148.392	6.28754	4.3835	9.4306e-39	3.1239e-37	XM_005890779.2	102266537	LOC102266537	transcript	4.02079	5.96598	-0.569281	0.00172742	0.00588708
novel_circ_0002794	20.757	0	6.2359	2.517e-05	0.0018993	6.2359	bta-miR-493	148.392	6.28754	4.3835	9.4306e-39	3.1239e-37	XM_005899453.2	102267705	RPS19BP1	transcript	43.109	55.2348	-0.357589	0.0101552	0.0191313
novel_circ_0002794	20.757	0	6.2359	2.517e-05	0.0018993	6.2359	bta-miR-493	148.392	6.28754	4.3835	9.4306e-39	3.1239e-37	XM_005894553.1	102268609	LACTB	transcript	16.1752	16.7087	-0.0468199	0.0391884	0.0574904
novel_circ_0002794	20.757	0	6.2359	2.517e-05	0.0018993	6.2359	bta-miR-493	148.392	6.28754	4.3835	9.4306e-39	3.1239e-37	XM_005902950.1	102275250	SMURF1	transcript	4.27537	7.26469	-0.764851	0.000196807	0.00191193
novel_circ_0008816	20.7065	47.829	-1.1829	0.00067332	0.020324	-1.1829	bta-miR-493	148.392	6.28754	4.3835	9.4306e-39	3.1239e-37	XM_005897509.2	102282558	C1QTNF2	transcript	0.93887	3.85206	-2.03663	0.0079847	0.0160494
novel_circ_0008816	20.7065	47.829	-1.1829	0.00067332	0.020324	-1.1829	bta-miR-493	148.392	6.28754	4.3835	9.4306e-39	3.1239e-37	XM_005906087.1	102272324	DHX33	transcript	6.71055	3.89772	0.7838	0.0093527	0.0179963
novel_circ_0008816	20.7065	47.829	-1.1829	0.00067332	0.020324	-1.1829	bta-miR-493	148.392	6.28754	4.3835	9.4306e-39	3.1239e-37	XM_005911628.2	102266439	LOC102266439	transcript	2.53597	4.47941	-0.82077	0.0336806	0.0505327
novel_circ_0008816	20.7065	47.829	-1.1829	0.00067332	0.020324	-1.1829	bta-miR-493	148.392	6.28754	4.3835	9.4306e-39	3.1239e-37	XM_014478999.1	102285922	ELOVL1	transcript	12.5342	37.572	-1.58379	0.00110629	0.0045525
novel_circ_0008816	20.7065	47.829	-1.1829	0.00067332	0.020324	-1.1829	bta-miR-493	148.392	6.28754	4.3835	9.4306e-39	3.1239e-37	XM_014477213.1	102265876	LOC102265876	transcript	22.2775	0.012548	10.7939	2.31512e-06	0.000492333
novel_circ_0008816	20.7065	47.829	-1.1829	0.00067332	0.020324	-1.1829	bta-miR-493	148.392	6.28754	4.3835	9.4306e-39	3.1239e-37	XM_005903532.2	102281173	ACTN3	transcript	0.604963	3.52391	-2.54226	0.000254174	0.00216504
novel_circ_0008816	20.7065	47.829	-1.1829	0.00067332	0.020324	-1.1829	bta-miR-493	148.392	6.28754	4.3835	9.4306e-39	3.1239e-37	XM_014477606.1	102276462	GUK1	transcript	0	6.8248	#NAME?	0.0013888	0.00520352
novel_circ_0008816	20.7065	47.829	-1.1829	0.00067332	0.020324	-1.1829	bta-miR-493	148.392	6.28754	4.3835	9.4306e-39	3.1239e-37	XM_005890779.2	102266537	LOC102266537	transcript	4.02079	5.96598	-0.569281	0.00172742	0.00588708
novel_circ_0008816	20.7065	47.829	-1.1829	0.00067332	0.020324	-1.1829	bta-miR-493	148.392	6.28754	4.3835	9.4306e-39	3.1239e-37	XM_005899453.2	102267705	RPS19BP1	transcript	43.109	55.2348	-0.357589	0.0101552	0.0191313
novel_circ_0008816	20.7065	47.829	-1.1829	0.00067332	0.020324	-1.1829	bta-miR-493	148.392	6.28754	4.3835	9.4306e-39	3.1239e-37	XM_005894553.1	102268609	LACTB	transcript	16.1752	16.7087	-0.0468199	0.0391884	0.0574904
novel_circ_0008816	20.7065	47.829	-1.1829	0.00067332	0.020324	-1.1829	bta-miR-493	148.392	6.28754	4.3835	9.4306e-39	3.1239e-37	XM_005902950.1	102275250	SMURF1	transcript	4.27537	7.26469	-0.764851	0.000196807	0.00191193
novel_circ_0007988	51.1446	11.8098	2.0852	1.4682e-07	3.6006e-05	2.0852	bta-miR-493	148.392	6.28754	4.3835	9.4306e-39	3.1239e-37	XM_005897509.2	102282558	C1QTNF2	transcript	0.93887	3.85206	-2.03663	0.0079847	0.0160494
novel_circ_0007988	51.1446	11.8098	2.0852	1.4682e-07	3.6006e-05	2.0852	bta-miR-493	148.392	6.28754	4.3835	9.4306e-39	3.1239e-37	XM_005906087.1	102272324	DHX33	transcript	6.71055	3.89772	0.7838	0.0093527	0.0179963
novel_circ_0007988	51.1446	11.8098	2.0852	1.4682e-07	3.6006e-05	2.0852	bta-miR-493	148.392	6.28754	4.3835	9.4306e-39	3.1239e-37	XM_005911628.2	102266439	LOC102266439	transcript	2.53597	4.47941	-0.82077	0.0336806	0.0505327
novel_circ_0007988	51.1446	11.8098	2.0852	1.4682e-07	3.6006e-05	2.0852	bta-miR-493	148.392	6.28754	4.3835	9.4306e-39	3.1239e-37	XM_014478999.1	102285922	ELOVL1	transcript	12.5342	37.572	-1.58379	0.00110629	0.0045525
novel_circ_0007988	51.1446	11.8098	2.0852	1.4682e-07	3.6006e-05	2.0852	bta-miR-493	148.392	6.28754	4.3835	9.4306e-39	3.1239e-37	XM_014477213.1	102265876	LOC102265876	transcript	22.2775	0.012548	10.7939	2.31512e-06	0.000492333
novel_circ_0007988	51.1446	11.8098	2.0852	1.4682e-07	3.6006e-05	2.0852	bta-miR-493	148.392	6.28754	4.3835	9.4306e-39	3.1239e-37	XM_005903532.2	102281173	ACTN3	transcript	0.604963	3.52391	-2.54226	0.000254174	0.00216504
novel_circ_0007988	51.1446	11.8098	2.0852	1.4682e-07	3.6006e-05	2.0852	bta-miR-493	148.392	6.28754	4.3835	9.4306e-39	3.1239e-37	XM_014477606.1	102276462	GUK1	transcript	0	6.8248	#NAME?	0.0013888	0.00520352
novel_circ_0007988	51.1446	11.8098	2.0852	1.4682e-07	3.6006e-05	2.0852	bta-miR-493	148.392	6.28754	4.3835	9.4306e-39	3.1239e-37	XM_005890779.2	102266537	LOC102266537	transcript	4.02079	5.96598	-0.569281	0.00172742	0.00588708
novel_circ_0007988	51.1446	11.8098	2.0852	1.4682e-07	3.6006e-05	2.0852	bta-miR-493	148.392	6.28754	4.3835	9.4306e-39	3.1239e-37	XM_005899453.2	102267705	RPS19BP1	transcript	43.109	55.2348	-0.357589	0.0101552	0.0191313
novel_circ_0007988	51.1446	11.8098	2.0852	1.4682e-07	3.6006e-05	2.0852	bta-miR-493	148.392	6.28754	4.3835	9.4306e-39	3.1239e-37	XM_005894553.1	102268609	LACTB	transcript	16.1752	16.7087	-0.0468199	0.0391884	0.0574904
novel_circ_0007988	51.1446	11.8098	2.0852	1.4682e-07	3.6006e-05	2.0852	bta-miR-493	148.392	6.28754	4.3835	9.4306e-39	3.1239e-37	XM_005902950.1	102275250	SMURF1	transcript	4.27537	7.26469	-0.764851	0.000196807	0.00191193
novel_circ_0007065	1.24391	14.6254	-3.3084	6.6087e-05	0.0040519	-3.3084	bta-miR-493	148.392	6.28754	4.3835	9.4306e-39	3.1239e-37	XM_005897509.2	102282558	C1QTNF2	transcript	0.93887	3.85206	-2.03663	0.0079847	0.0160494
novel_circ_0007065	1.24391	14.6254	-3.3084	6.6087e-05	0.0040519	-3.3084	bta-miR-493	148.392	6.28754	4.3835	9.4306e-39	3.1239e-37	XM_005906087.1	102272324	DHX33	transcript	6.71055	3.89772	0.7838	0.0093527	0.0179963
novel_circ_0007065	1.24391	14.6254	-3.3084	6.6087e-05	0.0040519	-3.3084	bta-miR-493	148.392	6.28754	4.3835	9.4306e-39	3.1239e-37	XM_005911628.2	102266439	LOC102266439	transcript	2.53597	4.47941	-0.82077	0.0336806	0.0505327
novel_circ_0007065	1.24391	14.6254	-3.3084	6.6087e-05	0.0040519	-3.3084	bta-miR-493	148.392	6.28754	4.3835	9.4306e-39	3.1239e-37	XM_014478999.1	102285922	ELOVL1	transcript	12.5342	37.572	-1.58379	0.00110629	0.0045525
novel_circ_0007065	1.24391	14.6254	-3.3084	6.6087e-05	0.0040519	-3.3084	bta-miR-493	148.392	6.28754	4.3835	9.4306e-39	3.1239e-37	XM_014477213.1	102265876	LOC102265876	transcript	22.2775	0.012548	10.7939	2.31512e-06	0.000492333
novel_circ_0007065	1.24391	14.6254	-3.3084	6.6087e-05	0.0040519	-3.3084	bta-miR-493	148.392	6.28754	4.3835	9.4306e-39	3.1239e-37	XM_005903532.2	102281173	ACTN3	transcript	0.604963	3.52391	-2.54226	0.000254174	0.00216504
novel_circ_0007065	1.24391	14.6254	-3.3084	6.6087e-05	0.0040519	-3.3084	bta-miR-493	148.392	6.28754	4.3835	9.4306e-39	3.1239e-37	XM_014477606.1	102276462	GUK1	transcript	0	6.8248	#NAME?	0.0013888	0.00520352
novel_circ_0007065	1.24391	14.6254	-3.3084	6.6087e-05	0.0040519	-3.3084	bta-miR-493	148.392	6.28754	4.3835	9.4306e-39	3.1239e-37	XM_005890779.2	102266537	LOC102266537	transcript	4.02079	5.96598	-0.569281	0.00172742	0.00588708
novel_circ_0007065	1.24391	14.6254	-3.3084	6.6087e-05	0.0040519	-3.3084	bta-miR-493	148.392	6.28754	4.3835	9.4306e-39	3.1239e-37	XM_005899453.2	102267705	RPS19BP1	transcript	43.109	55.2348	-0.357589	0.0101552	0.0191313
novel_circ_0007065	1.24391	14.6254	-3.3084	6.6087e-05	0.0040519	-3.3084	bta-miR-493	148.392	6.28754	4.3835	9.4306e-39	3.1239e-37	XM_005894553.1	102268609	LACTB	transcript	16.1752	16.7087	-0.0468199	0.0391884	0.0574904
novel_circ_0007065	1.24391	14.6254	-3.3084	6.6087e-05	0.0040519	-3.3084	bta-miR-493	148.392	6.28754	4.3835	9.4306e-39	3.1239e-37	XM_005902950.1	102275250	SMURF1	transcript	4.27537	7.26469	-0.764851	0.000196807	0.00191193
novel_circ_0005694	19.489	1.75192	3.1827	3.6019e-05	0.0024369	3.1827	bta-miR-143	1.63795e+06	854689	0.91588	0.00034086	0.0012044	XM_005894330.2	102268695	IL34	transcript	0.41978	2.62589	-2.6451	0.00562155	0.0124967
novel_circ_0005694	19.489	1.75192	3.1827	3.6019e-05	0.0024369	3.1827	bta-miR-143	1.63795e+06	854689	0.91588	0.00034086	0.0012044	XM_014481317.1	102278831	GPS1	transcript	12.2031	19.3711	-0.666661	0.00515962	0.0117983
novel_circ_0009127	31.2966	10.7973	1.5464	0.00099929	0.026141	1.5464	bta-miR-143	1.63795e+06	854689	0.91588	0.00034086	0.0012044	XM_005894330.2	102268695	IL34	transcript	0.41978	2.62589	-2.6451	0.00562155	0.0124967
novel_circ_0009127	31.2966	10.7973	1.5464	0.00099929	0.026141	1.5464	bta-miR-143	1.63795e+06	854689	0.91588	0.00034086	0.0012044	XM_014481317.1	102278831	GPS1	transcript	12.2031	19.3711	-0.666661	0.00515962	0.0117983
novel_circ_0005509	112.937	39.0428	1.5008	2.339e-07	4.589e-05	1.5008	bta-miR-339a	1224.53	895.183	0.45289	1.6563e-05	7.4395e-05	XM_005888074.2	102277064	HPS6	transcript	4.9424	5.97295	-0.273234	0.0223739	0.0357317
novel_circ_0005509	112.937	39.0428	1.5008	2.339e-07	4.589e-05	1.5008	bta-miR-339a	1224.53	895.183	0.45289	1.6563e-05	7.4395e-05	XM_005901286.2	102276098	FADS1	transcript	4.99426	1.83629	1.44348	0.00267872	0.00763614
novel_circ_0005509	112.937	39.0428	1.5008	2.339e-07	4.589e-05	1.5008	bta-miR-339a	1224.53	895.183	0.45289	1.6563e-05	7.4395e-05	XM_005899190.2	102278901	LOC102278901	transcript	14.845	23.2355	-0.646355	0.00546074	0.0122576
novel_circ_0005509	112.937	39.0428	1.5008	2.339e-07	4.589e-05	1.5008	bta-miR-339a	1224.53	895.183	0.45289	1.6563e-05	7.4395e-05	XM_005896925.1	102270872	PXMP4	transcript	2.16045	4.38321	-1.02066	0.00309524	0.00838729
novel_circ_0005509	112.937	39.0428	1.5008	2.339e-07	4.589e-05	1.5008	bta-miR-339a	1224.53	895.183	0.45289	1.6563e-05	7.4395e-05	XM_005898286.2	102286290	SUGP1	transcript	4.98349	7.09317	-0.509274	0.0254182	0.039869
novel_circ_0005509	112.937	39.0428	1.5008	2.339e-07	4.589e-05	1.5008	bta-miR-339a	1224.53	895.183	0.45289	1.6563e-05	7.4395e-05	XM_014479277.1	102275145	DOCK9	transcript	3.0228	5.94154	-0.974951	0.00859021	0.0168835
novel_circ_0005509	112.937	39.0428	1.5008	2.339e-07	4.589e-05	1.5008	bta-miR-339a	1224.53	895.183	0.45289	1.6563e-05	7.4395e-05	XM_005895998.2	102283769	NNAT	transcript	2.65049	11.1055	-2.06693	4.84948e-05	0.00111975
novel_circ_0005509	112.937	39.0428	1.5008	2.339e-07	4.589e-05	1.5008	bta-miR-339a	1224.53	895.183	0.45289	1.6563e-05	7.4395e-05	XM_005905011.1	102282304	TBC1D17	transcript	7.41849	9.29216	-0.324889	0.0137823	0.0241947
novel_circ_0011510	57.9391	27.4089	1.0429	0.0023082	0.040798	1.0429	bta-miR-339a	1224.53	895.183	0.45289	1.6563e-05	7.4395e-05	XM_005888074.2	102277064	HPS6	transcript	4.9424	5.97295	-0.273234	0.0223739	0.0357317
novel_circ_0011510	57.9391	27.4089	1.0429	0.0023082	0.040798	1.0429	bta-miR-339a	1224.53	895.183	0.45289	1.6563e-05	7.4395e-05	XM_005901286.2	102276098	FADS1	transcript	4.99426	1.83629	1.44348	0.00267872	0.00763614
novel_circ_0011510	57.9391	27.4089	1.0429	0.0023082	0.040798	1.0429	bta-miR-339a	1224.53	895.183	0.45289	1.6563e-05	7.4395e-05	XM_005899190.2	102278901	LOC102278901	transcript	14.845	23.2355	-0.646355	0.00546074	0.0122576
novel_circ_0011510	57.9391	27.4089	1.0429	0.0023082	0.040798	1.0429	bta-miR-339a	1224.53	895.183	0.45289	1.6563e-05	7.4395e-05	XM_005896925.1	102270872	PXMP4	transcript	2.16045	4.38321	-1.02066	0.00309524	0.00838729
novel_circ_0011510	57.9391	27.4089	1.0429	0.0023082	0.040798	1.0429	bta-miR-339a	1224.53	895.183	0.45289	1.6563e-05	7.4395e-05	XM_005898286.2	102286290	SUGP1	transcript	4.98349	7.09317	-0.509274	0.0254182	0.039869
novel_circ_0011510	57.9391	27.4089	1.0429	0.0023082	0.040798	1.0429	bta-miR-339a	1224.53	895.183	0.45289	1.6563e-05	7.4395e-05	XM_014479277.1	102275145	DOCK9	transcript	3.0228	5.94154	-0.974951	0.00859021	0.0168835
novel_circ_0011510	57.9391	27.4089	1.0429	0.0023082	0.040798	1.0429	bta-miR-339a	1224.53	895.183	0.45289	1.6563e-05	7.4395e-05	XM_005895998.2	102283769	NNAT	transcript	2.65049	11.1055	-2.06693	4.84948e-05	0.00111975
novel_circ_0011510	57.9391	27.4089	1.0429	0.0023082	0.040798	1.0429	bta-miR-339a	1224.53	895.183	0.45289	1.6563e-05	7.4395e-05	XM_005905011.1	102282304	TBC1D17	transcript	7.41849	9.29216	-0.324889	0.0137823	0.0241947
novel_circ_0003594	7.40738	0	4.9276	0.0021765	0.039833	4.9276	bta-miR-339a	1224.53	895.183	0.45289	1.6563e-05	7.4395e-05	XM_005888074.2	102277064	HPS6	transcript	4.9424	5.97295	-0.273234	0.0223739	0.0357317
novel_circ_0003594	7.40738	0	4.9276	0.0021765	0.039833	4.9276	bta-miR-339a	1224.53	895.183	0.45289	1.6563e-05	7.4395e-05	XM_005901286.2	102276098	FADS1	transcript	4.99426	1.83629	1.44348	0.00267872	0.00763614
novel_circ_0003594	7.40738	0	4.9276	0.0021765	0.039833	4.9276	bta-miR-339a	1224.53	895.183	0.45289	1.6563e-05	7.4395e-05	XM_005899190.2	102278901	LOC102278901	transcript	14.845	23.2355	-0.646355	0.00546074	0.0122576
novel_circ_0003594	7.40738	0	4.9276	0.0021765	0.039833	4.9276	bta-miR-339a	1224.53	895.183	0.45289	1.6563e-05	7.4395e-05	XM_005896925.1	102270872	PXMP4	transcript	2.16045	4.38321	-1.02066	0.00309524	0.00838729
novel_circ_0003594	7.40738	0	4.9276	0.0021765	0.039833	4.9276	bta-miR-339a	1224.53	895.183	0.45289	1.6563e-05	7.4395e-05	XM_005898286.2	102286290	SUGP1	transcript	4.98349	7.09317	-0.509274	0.0254182	0.039869
novel_circ_0003594	7.40738	0	4.9276	0.0021765	0.039833	4.9276	bta-miR-339a	1224.53	895.183	0.45289	1.6563e-05	7.4395e-05	XM_014479277.1	102275145	DOCK9	transcript	3.0228	5.94154	-0.974951	0.00859021	0.0168835
novel_circ_0003594	7.40738	0	4.9276	0.0021765	0.039833	4.9276	bta-miR-339a	1224.53	895.183	0.45289	1.6563e-05	7.4395e-05	XM_005895998.2	102283769	NNAT	transcript	2.65049	11.1055	-2.06693	4.84948e-05	0.00111975
novel_circ_0003594	7.40738	0	4.9276	0.0021765	0.039833	4.9276	bta-miR-339a	1224.53	895.183	0.45289	1.6563e-05	7.4395e-05	XM_005905011.1	102282304	TBC1D17	transcript	7.41849	9.29216	-0.324889	0.0137823	0.0241947
novel_circ_0001974	10.5037	55.8842	-2.3721	2.7387e-09	1.3433e-06	-2.3721	bta-miR-214	2160.1	3642.67	-0.74766	8.9955e-08	5.2391e-07	XR_001351695.1	102275353	-	transcript	23.2415	18.3839	0.338265	0.0284561	0.0438005
novel_circ_0001974	10.5037	55.8842	-2.3721	2.7387e-09	1.3433e-06	-2.3721	bta-miR-214	2160.1	3642.67	-0.74766	8.9955e-08	5.2391e-07	XM_005906679.2	102279404	TAX1BP3	transcript	31.3177	45.8662	-0.550456	0.00321428	0.00860894
novel_circ_0001974	10.5037	55.8842	-2.3721	2.7387e-09	1.3433e-06	-2.3721	bta-miR-214	2160.1	3642.67	-0.74766	8.9955e-08	5.2391e-07	XM_005889006.2	102272628	GZF1	transcript	9.44385	4.18089	1.17557	0.0007651	0.00369317
novel_circ_0001974	10.5037	55.8842	-2.3721	2.7387e-09	1.3433e-06	-2.3721	bta-miR-214	2160.1	3642.67	-0.74766	8.9955e-08	5.2391e-07	XM_005893235.2	102265983	CMAS	transcript	18.2	30.3783	-0.739102	0.00412676	0.0100642
novel_circ_0001974	10.5037	55.8842	-2.3721	2.7387e-09	1.3433e-06	-2.3721	bta-miR-214	2160.1	3642.67	-0.74766	8.9955e-08	5.2391e-07	XM_005891338.2	102269710	CSF1	transcript	19.0608	24.6649	-0.371849	0.00465633	0.0109199
novel_circ_0001974	10.5037	55.8842	-2.3721	2.7387e-09	1.3433e-06	-2.3721	bta-miR-214	2160.1	3642.67	-0.74766	8.9955e-08	5.2391e-07	XM_005887598.2	102274417	DHRS9	transcript	0.412574	4.17205	-3.33803	0.0388018	0.0569965
novel_circ_0001974	10.5037	55.8842	-2.3721	2.7387e-09	1.3433e-06	-2.3721	bta-miR-214	2160.1	3642.67	-0.74766	8.9955e-08	5.2391e-07	XM_014477898.1	102276832	BRD9	transcript	11.9262	14.9901	-0.329877	0.0208322	0.0337975
novel_circ_0001974	10.5037	55.8842	-2.3721	2.7387e-09	1.3433e-06	-2.3721	bta-miR-214	2160.1	3642.67	-0.74766	8.9955e-08	5.2391e-07	XM_005910116.2	102265784	ATP6AP1	transcript	26.0234	35.384	-0.44329	0.00731391	0.0150744
novel_circ_0001974	10.5037	55.8842	-2.3721	2.7387e-09	1.3433e-06	-2.3721	bta-miR-214	2160.1	3642.67	-0.74766	8.9955e-08	5.2391e-07	XM_005907985.2	102273562	KCTD2	transcript	20.0482	25.9899	-0.374479	0.0141548	0.0247383
novel_circ_0001974	10.5037	55.8842	-2.3721	2.7387e-09	1.3433e-06	-2.3721	bta-miR-214	2160.1	3642.67	-0.74766	8.9955e-08	5.2391e-07	XM_005906982.2	102288141	NR4A1	transcript	4.01507	0.306405	3.71191	0.00931927	0.0179417
novel_circ_0001974	10.5037	55.8842	-2.3721	2.7387e-09	1.3433e-06	-2.3721	bta-miR-214	2160.1	3642.67	-0.74766	8.9955e-08	5.2391e-07	XM_005902051.2	102284341	TMEM185B	transcript	14.6713	8.26828	0.827336	0.000231851	0.00204757
novel_circ_0001974	10.5037	55.8842	-2.3721	2.7387e-09	1.3433e-06	-2.3721	bta-miR-214	2160.1	3642.67	-0.74766	8.9955e-08	5.2391e-07	XM_005908149.2	102282234	USP24	transcript	7.39428	10.642	-0.525283	0.00112275	0.00458631
novel_circ_0001974	10.5037	55.8842	-2.3721	2.7387e-09	1.3433e-06	-2.3721	bta-miR-214	2160.1	3642.67	-0.74766	8.9955e-08	5.2391e-07	XM_005895820.2	102276470	MGST2	transcript	14.9135	10.5116	0.504632	0.00815133	0.0162858
novel_circ_0001974	10.5037	55.8842	-2.3721	2.7387e-09	1.3433e-06	-2.3721	bta-miR-214	2160.1	3642.67	-0.74766	8.9955e-08	5.2391e-07	XM_005895955.2	102270869	DAPK3	transcript	79.2668	115.98	-0.549088	0.00484867	0.0112814
novel_circ_0001974	10.5037	55.8842	-2.3721	2.7387e-09	1.3433e-06	-2.3721	bta-miR-214	2160.1	3642.67	-0.74766	8.9955e-08	5.2391e-07	XM_005904613.2	102272604	PDLIM7	transcript	20.8368	54.8391	-1.39607	0.0189084	0.0312706
novel_circ_0001974	10.5037	55.8842	-2.3721	2.7387e-09	1.3433e-06	-2.3721	bta-miR-214	2160.1	3642.67	-0.74766	8.9955e-08	5.2391e-07	XM_005887517.2	102273663	SEC14L2	transcript	0.908534	4.05635	-2.15857	0.000638697	0.00335537
novel_circ_0001974	10.5037	55.8842	-2.3721	2.7387e-09	1.3433e-06	-2.3721	bta-miR-214	2160.1	3642.67	-0.74766	8.9955e-08	5.2391e-07	XM_005905432.2	102276020	LOC102276020	transcript	83.1364	104.646	-0.331967	0.00633335	0.0135938
novel_circ_0001974	10.5037	55.8842	-2.3721	2.7387e-09	1.3433e-06	-2.3721	bta-miR-214	2160.1	3642.67	-0.74766	8.9955e-08	5.2391e-07	XM_014481162.1	102270721	METTL12	transcript	6.91096	4.05203	0.770242	0.00823769	0.016396
novel_circ_0001974	10.5037	55.8842	-2.3721	2.7387e-09	1.3433e-06	-2.3721	bta-miR-214	2160.1	3642.67	-0.74766	8.9955e-08	5.2391e-07	XM_014477185.1	102280948	PIEZO1	transcript	3.42756	8.00742	-1.22415	0.00279024	0.00783434
novel_circ_0001974	10.5037	55.8842	-2.3721	2.7387e-09	1.3433e-06	-2.3721	bta-miR-214	2160.1	3642.67	-0.74766	8.9955e-08	5.2391e-07	XM_014479277.1	102275145	DOCK9	transcript	3.0228	5.94154	-0.974951	0.00859021	0.0168835
novel_circ_0001974	10.5037	55.8842	-2.3721	2.7387e-09	1.3433e-06	-2.3721	bta-miR-214	2160.1	3642.67	-0.74766	8.9955e-08	5.2391e-07	XM_005908016.2	102283827	SEC14L1	transcript	0	5.34657	#NAME?	0.015567	0.026693
novel_circ_0001974	10.5037	55.8842	-2.3721	2.7387e-09	1.3433e-06	-2.3721	bta-miR-214	2160.1	3642.67	-0.74766	8.9955e-08	5.2391e-07	XM_005899860.1	102278728	LOC102278728	transcript	905.462	2.0163	8.8108	1.39799e-06	0.000488104
novel_circ_0001974	10.5037	55.8842	-2.3721	2.7387e-09	1.3433e-06	-2.3721	bta-miR-214	2160.1	3642.67	-0.74766	8.9955e-08	5.2391e-07	XM_014480670.1	102270714	PPP6R2	transcript	6.51646	11.3673	-0.802728	0.00355392	0.00914541
novel_circ_0001974	10.5037	55.8842	-2.3721	2.7387e-09	1.3433e-06	-2.3721	bta-miR-214	2160.1	3642.67	-0.74766	8.9955e-08	5.2391e-07	XM_005909204.1	102273285	PPOX	transcript	10.8928	20.2736	-0.896227	0.000993982	0.00428416
novel_circ_0001974	10.5037	55.8842	-2.3721	2.7387e-09	1.3433e-06	-2.3721	bta-miR-214	2160.1	3642.67	-0.74766	8.9955e-08	5.2391e-07	XM_005895779.1	102288000	GADD45A	transcript	2.99424	0.703141	2.0903	0.00226784	0.00691664
novel_circ_0001974	10.5037	55.8842	-2.3721	2.7387e-09	1.3433e-06	-2.3721	bta-miR-214	2160.1	3642.67	-0.74766	8.9955e-08	5.2391e-07	XM_005911333.1	102286270	TNFRSF6B	transcript	56.8143	12.8669	2.14259	0.00179189	0.00600856
novel_circ_0001974	10.5037	55.8842	-2.3721	2.7387e-09	1.3433e-06	-2.3721	bta-miR-214	2160.1	3642.67	-0.74766	8.9955e-08	5.2391e-07	XM_005886783.2	102267636	NTHL1	transcript	6.09485	13.6894	-1.16739	0.0025935	0.00747537
novel_circ_0001974	10.5037	55.8842	-2.3721	2.7387e-09	1.3433e-06	-2.3721	bta-miR-214	2160.1	3642.67	-0.74766	8.9955e-08	5.2391e-07	XM_005911164.2	102272074	UACA	transcript	20.0618	86.0736	-2.10112	0.000367388	0.00252583
novel_circ_0001974	10.5037	55.8842	-2.3721	2.7387e-09	1.3433e-06	-2.3721	bta-miR-214	2160.1	3642.67	-0.74766	8.9955e-08	5.2391e-07	XM_005887647.2	102264908	WDR45	transcript	17.248	20.7159	-0.264309	0.0159088	0.0271782
novel_circ_0001974	10.5037	55.8842	-2.3721	2.7387e-09	1.3433e-06	-2.3721	bta-miR-214	2160.1	3642.67	-0.74766	8.9955e-08	5.2391e-07	XM_005903579.1	102270793	PPP1CA	transcript	60.7875	118.25	-0.959997	0.00156349	0.00558435
novel_circ_0001945	10.1776	0	5.3452	0.0006255	0.019973	5.3452	bta-miR-214	2160.1	3642.67	-0.74766	8.9955e-08	5.2391e-07	XR_001351695.1	102275353	-	transcript	23.2415	18.3839	0.338265	0.0284561	0.0438005
novel_circ_0001945	10.1776	0	5.3452	0.0006255	0.019973	5.3452	bta-miR-214	2160.1	3642.67	-0.74766	8.9955e-08	5.2391e-07	XM_005906679.2	102279404	TAX1BP3	transcript	31.3177	45.8662	-0.550456	0.00321428	0.00860894
novel_circ_0001945	10.1776	0	5.3452	0.0006255	0.019973	5.3452	bta-miR-214	2160.1	3642.67	-0.74766	8.9955e-08	5.2391e-07	XM_005889006.2	102272628	GZF1	transcript	9.44385	4.18089	1.17557	0.0007651	0.00369317
novel_circ_0001945	10.1776	0	5.3452	0.0006255	0.019973	5.3452	bta-miR-214	2160.1	3642.67	-0.74766	8.9955e-08	5.2391e-07	XM_005893235.2	102265983	CMAS	transcript	18.2	30.3783	-0.739102	0.00412676	0.0100642
novel_circ_0001945	10.1776	0	5.3452	0.0006255	0.019973	5.3452	bta-miR-214	2160.1	3642.67	-0.74766	8.9955e-08	5.2391e-07	XM_005891338.2	102269710	CSF1	transcript	19.0608	24.6649	-0.371849	0.00465633	0.0109199
novel_circ_0001945	10.1776	0	5.3452	0.0006255	0.019973	5.3452	bta-miR-214	2160.1	3642.67	-0.74766	8.9955e-08	5.2391e-07	XM_005887598.2	102274417	DHRS9	transcript	0.412574	4.17205	-3.33803	0.0388018	0.0569965
novel_circ_0001945	10.1776	0	5.3452	0.0006255	0.019973	5.3452	bta-miR-214	2160.1	3642.67	-0.74766	8.9955e-08	5.2391e-07	XM_014477898.1	102276832	BRD9	transcript	11.9262	14.9901	-0.329877	0.0208322	0.0337975
novel_circ_0001945	10.1776	0	5.3452	0.0006255	0.019973	5.3452	bta-miR-214	2160.1	3642.67	-0.74766	8.9955e-08	5.2391e-07	XM_005910116.2	102265784	ATP6AP1	transcript	26.0234	35.384	-0.44329	0.00731391	0.0150744
novel_circ_0001945	10.1776	0	5.3452	0.0006255	0.019973	5.3452	bta-miR-214	2160.1	3642.67	-0.74766	8.9955e-08	5.2391e-07	XM_005907985.2	102273562	KCTD2	transcript	20.0482	25.9899	-0.374479	0.0141548	0.0247383
novel_circ_0001945	10.1776	0	5.3452	0.0006255	0.019973	5.3452	bta-miR-214	2160.1	3642.67	-0.74766	8.9955e-08	5.2391e-07	XM_005906982.2	102288141	NR4A1	transcript	4.01507	0.306405	3.71191	0.00931927	0.0179417
novel_circ_0001945	10.1776	0	5.3452	0.0006255	0.019973	5.3452	bta-miR-214	2160.1	3642.67	-0.74766	8.9955e-08	5.2391e-07	XM_005902051.2	102284341	TMEM185B	transcript	14.6713	8.26828	0.827336	0.000231851	0.00204757
novel_circ_0001945	10.1776	0	5.3452	0.0006255	0.019973	5.3452	bta-miR-214	2160.1	3642.67	-0.74766	8.9955e-08	5.2391e-07	XM_005908149.2	102282234	USP24	transcript	7.39428	10.642	-0.525283	0.00112275	0.00458631
novel_circ_0001945	10.1776	0	5.3452	0.0006255	0.019973	5.3452	bta-miR-214	2160.1	3642.67	-0.74766	8.9955e-08	5.2391e-07	XM_005895820.2	102276470	MGST2	transcript	14.9135	10.5116	0.504632	0.00815133	0.0162858
novel_circ_0001945	10.1776	0	5.3452	0.0006255	0.019973	5.3452	bta-miR-214	2160.1	3642.67	-0.74766	8.9955e-08	5.2391e-07	XM_005895955.2	102270869	DAPK3	transcript	79.2668	115.98	-0.549088	0.00484867	0.0112814
novel_circ_0001945	10.1776	0	5.3452	0.0006255	0.019973	5.3452	bta-miR-214	2160.1	3642.67	-0.74766	8.9955e-08	5.2391e-07	XM_005904613.2	102272604	PDLIM7	transcript	20.8368	54.8391	-1.39607	0.0189084	0.0312706
novel_circ_0001945	10.1776	0	5.3452	0.0006255	0.019973	5.3452	bta-miR-214	2160.1	3642.67	-0.74766	8.9955e-08	5.2391e-07	XM_005887517.2	102273663	SEC14L2	transcript	0.908534	4.05635	-2.15857	0.000638697	0.00335537
novel_circ_0001945	10.1776	0	5.3452	0.0006255	0.019973	5.3452	bta-miR-214	2160.1	3642.67	-0.74766	8.9955e-08	5.2391e-07	XM_005905432.2	102276020	LOC102276020	transcript	83.1364	104.646	-0.331967	0.00633335	0.0135938
novel_circ_0001945	10.1776	0	5.3452	0.0006255	0.019973	5.3452	bta-miR-214	2160.1	3642.67	-0.74766	8.9955e-08	5.2391e-07	XM_014481162.1	102270721	METTL12	transcript	6.91096	4.05203	0.770242	0.00823769	0.016396
novel_circ_0001945	10.1776	0	5.3452	0.0006255	0.019973	5.3452	bta-miR-214	2160.1	3642.67	-0.74766	8.9955e-08	5.2391e-07	XM_014477185.1	102280948	PIEZO1	transcript	3.42756	8.00742	-1.22415	0.00279024	0.00783434
novel_circ_0001945	10.1776	0	5.3452	0.0006255	0.019973	5.3452	bta-miR-214	2160.1	3642.67	-0.74766	8.9955e-08	5.2391e-07	XM_014479277.1	102275145	DOCK9	transcript	3.0228	5.94154	-0.974951	0.00859021	0.0168835
novel_circ_0001945	10.1776	0	5.3452	0.0006255	0.019973	5.3452	bta-miR-214	2160.1	3642.67	-0.74766	8.9955e-08	5.2391e-07	XM_005908016.2	102283827	SEC14L1	transcript	0	5.34657	#NAME?	0.015567	0.026693
novel_circ_0001945	10.1776	0	5.3452	0.0006255	0.019973	5.3452	bta-miR-214	2160.1	3642.67	-0.74766	8.9955e-08	5.2391e-07	XM_005899860.1	102278728	LOC102278728	transcript	905.462	2.0163	8.8108	1.39799e-06	0.000488104
novel_circ_0001945	10.1776	0	5.3452	0.0006255	0.019973	5.3452	bta-miR-214	2160.1	3642.67	-0.74766	8.9955e-08	5.2391e-07	XM_014480670.1	102270714	PPP6R2	transcript	6.51646	11.3673	-0.802728	0.00355392	0.00914541
novel_circ_0001945	10.1776	0	5.3452	0.0006255	0.019973	5.3452	bta-miR-214	2160.1	3642.67	-0.74766	8.9955e-08	5.2391e-07	XM_005909204.1	102273285	PPOX	transcript	10.8928	20.2736	-0.896227	0.000993982	0.00428416
novel_circ_0001945	10.1776	0	5.3452	0.0006255	0.019973	5.3452	bta-miR-214	2160.1	3642.67	-0.74766	8.9955e-08	5.2391e-07	XM_005895779.1	102288000	GADD45A	transcript	2.99424	0.703141	2.0903	0.00226784	0.00691664
novel_circ_0001945	10.1776	0	5.3452	0.0006255	0.019973	5.3452	bta-miR-214	2160.1	3642.67	-0.74766	8.9955e-08	5.2391e-07	XM_005911333.1	102286270	TNFRSF6B	transcript	56.8143	12.8669	2.14259	0.00179189	0.00600856
novel_circ_0001945	10.1776	0	5.3452	0.0006255	0.019973	5.3452	bta-miR-214	2160.1	3642.67	-0.74766	8.9955e-08	5.2391e-07	XM_005886783.2	102267636	NTHL1	transcript	6.09485	13.6894	-1.16739	0.0025935	0.00747537
novel_circ_0001945	10.1776	0	5.3452	0.0006255	0.019973	5.3452	bta-miR-214	2160.1	3642.67	-0.74766	8.9955e-08	5.2391e-07	XM_005911164.2	102272074	UACA	transcript	20.0618	86.0736	-2.10112	0.000367388	0.00252583
novel_circ_0001945	10.1776	0	5.3452	0.0006255	0.019973	5.3452	bta-miR-214	2160.1	3642.67	-0.74766	8.9955e-08	5.2391e-07	XM_005887647.2	102264908	WDR45	transcript	17.248	20.7159	-0.264309	0.0159088	0.0271782
novel_circ_0001945	10.1776	0	5.3452	0.0006255	0.019973	5.3452	bta-miR-214	2160.1	3642.67	-0.74766	8.9955e-08	5.2391e-07	XM_005903579.1	102270793	PPP1CA	transcript	60.7875	118.25	-0.959997	0.00156349	0.00558435
novel_circ_0011969	177.615	66.0052	1.4057	0.00016767	0.0076505	1.4057	bta-miR-214	2160.1	3642.67	-0.74766	8.9955e-08	5.2391e-07	XR_001351695.1	102275353	-	transcript	23.2415	18.3839	0.338265	0.0284561	0.0438005
novel_circ_0011969	177.615	66.0052	1.4057	0.00016767	0.0076505	1.4057	bta-miR-214	2160.1	3642.67	-0.74766	8.9955e-08	5.2391e-07	XM_005906679.2	102279404	TAX1BP3	transcript	31.3177	45.8662	-0.550456	0.00321428	0.00860894
novel_circ_0011969	177.615	66.0052	1.4057	0.00016767	0.0076505	1.4057	bta-miR-214	2160.1	3642.67	-0.74766	8.9955e-08	5.2391e-07	XM_005889006.2	102272628	GZF1	transcript	9.44385	4.18089	1.17557	0.0007651	0.00369317
novel_circ_0011969	177.615	66.0052	1.4057	0.00016767	0.0076505	1.4057	bta-miR-214	2160.1	3642.67	-0.74766	8.9955e-08	5.2391e-07	XM_005893235.2	102265983	CMAS	transcript	18.2	30.3783	-0.739102	0.00412676	0.0100642
novel_circ_0011969	177.615	66.0052	1.4057	0.00016767	0.0076505	1.4057	bta-miR-214	2160.1	3642.67	-0.74766	8.9955e-08	5.2391e-07	XM_005891338.2	102269710	CSF1	transcript	19.0608	24.6649	-0.371849	0.00465633	0.0109199
novel_circ_0011969	177.615	66.0052	1.4057	0.00016767	0.0076505	1.4057	bta-miR-214	2160.1	3642.67	-0.74766	8.9955e-08	5.2391e-07	XM_005887598.2	102274417	DHRS9	transcript	0.412574	4.17205	-3.33803	0.0388018	0.0569965
novel_circ_0011969	177.615	66.0052	1.4057	0.00016767	0.0076505	1.4057	bta-miR-214	2160.1	3642.67	-0.74766	8.9955e-08	5.2391e-07	XM_014477898.1	102276832	BRD9	transcript	11.9262	14.9901	-0.329877	0.0208322	0.0337975
novel_circ_0011969	177.615	66.0052	1.4057	0.00016767	0.0076505	1.4057	bta-miR-214	2160.1	3642.67	-0.74766	8.9955e-08	5.2391e-07	XM_005910116.2	102265784	ATP6AP1	transcript	26.0234	35.384	-0.44329	0.00731391	0.0150744
novel_circ_0011969	177.615	66.0052	1.4057	0.00016767	0.0076505	1.4057	bta-miR-214	2160.1	3642.67	-0.74766	8.9955e-08	5.2391e-07	XM_005907985.2	102273562	KCTD2	transcript	20.0482	25.9899	-0.374479	0.0141548	0.0247383
novel_circ_0011969	177.615	66.0052	1.4057	0.00016767	0.0076505	1.4057	bta-miR-214	2160.1	3642.67	-0.74766	8.9955e-08	5.2391e-07	XM_005906982.2	102288141	NR4A1	transcript	4.01507	0.306405	3.71191	0.00931927	0.0179417
novel_circ_0011969	177.615	66.0052	1.4057	0.00016767	0.0076505	1.4057	bta-miR-214	2160.1	3642.67	-0.74766	8.9955e-08	5.2391e-07	XM_005902051.2	102284341	TMEM185B	transcript	14.6713	8.26828	0.827336	0.000231851	0.00204757
novel_circ_0011969	177.615	66.0052	1.4057	0.00016767	0.0076505	1.4057	bta-miR-214	2160.1	3642.67	-0.74766	8.9955e-08	5.2391e-07	XM_005908149.2	102282234	USP24	transcript	7.39428	10.642	-0.525283	0.00112275	0.00458631
novel_circ_0011969	177.615	66.0052	1.4057	0.00016767	0.0076505	1.4057	bta-miR-214	2160.1	3642.67	-0.74766	8.9955e-08	5.2391e-07	XM_005895820.2	102276470	MGST2	transcript	14.9135	10.5116	0.504632	0.00815133	0.0162858
novel_circ_0011969	177.615	66.0052	1.4057	0.00016767	0.0076505	1.4057	bta-miR-214	2160.1	3642.67	-0.74766	8.9955e-08	5.2391e-07	XM_005895955.2	102270869	DAPK3	transcript	79.2668	115.98	-0.549088	0.00484867	0.0112814
novel_circ_0011969	177.615	66.0052	1.4057	0.00016767	0.0076505	1.4057	bta-miR-214	2160.1	3642.67	-0.74766	8.9955e-08	5.2391e-07	XM_005904613.2	102272604	PDLIM7	transcript	20.8368	54.8391	-1.39607	0.0189084	0.0312706
novel_circ_0011969	177.615	66.0052	1.4057	0.00016767	0.0076505	1.4057	bta-miR-214	2160.1	3642.67	-0.74766	8.9955e-08	5.2391e-07	XM_005887517.2	102273663	SEC14L2	transcript	0.908534	4.05635	-2.15857	0.000638697	0.00335537
novel_circ_0011969	177.615	66.0052	1.4057	0.00016767	0.0076505	1.4057	bta-miR-214	2160.1	3642.67	-0.74766	8.9955e-08	5.2391e-07	XM_005905432.2	102276020	LOC102276020	transcript	83.1364	104.646	-0.331967	0.00633335	0.0135938
novel_circ_0011969	177.615	66.0052	1.4057	0.00016767	0.0076505	1.4057	bta-miR-214	2160.1	3642.67	-0.74766	8.9955e-08	5.2391e-07	XM_014481162.1	102270721	METTL12	transcript	6.91096	4.05203	0.770242	0.00823769	0.016396
novel_circ_0011969	177.615	66.0052	1.4057	0.00016767	0.0076505	1.4057	bta-miR-214	2160.1	3642.67	-0.74766	8.9955e-08	5.2391e-07	XM_014477185.1	102280948	PIEZO1	transcript	3.42756	8.00742	-1.22415	0.00279024	0.00783434
novel_circ_0011969	177.615	66.0052	1.4057	0.00016767	0.0076505	1.4057	bta-miR-214	2160.1	3642.67	-0.74766	8.9955e-08	5.2391e-07	XM_014479277.1	102275145	DOCK9	transcript	3.0228	5.94154	-0.974951	0.00859021	0.0168835
novel_circ_0011969	177.615	66.0052	1.4057	0.00016767	0.0076505	1.4057	bta-miR-214	2160.1	3642.67	-0.74766	8.9955e-08	5.2391e-07	XM_005908016.2	102283827	SEC14L1	transcript	0	5.34657	#NAME?	0.015567	0.026693
novel_circ_0011969	177.615	66.0052	1.4057	0.00016767	0.0076505	1.4057	bta-miR-214	2160.1	3642.67	-0.74766	8.9955e-08	5.2391e-07	XM_005899860.1	102278728	LOC102278728	transcript	905.462	2.0163	8.8108	1.39799e-06	0.000488104
novel_circ_0011969	177.615	66.0052	1.4057	0.00016767	0.0076505	1.4057	bta-miR-214	2160.1	3642.67	-0.74766	8.9955e-08	5.2391e-07	XM_014480670.1	102270714	PPP6R2	transcript	6.51646	11.3673	-0.802728	0.00355392	0.00914541
novel_circ_0011969	177.615	66.0052	1.4057	0.00016767	0.0076505	1.4057	bta-miR-214	2160.1	3642.67	-0.74766	8.9955e-08	5.2391e-07	XM_005909204.1	102273285	PPOX	transcript	10.8928	20.2736	-0.896227	0.000993982	0.00428416
novel_circ_0011969	177.615	66.0052	1.4057	0.00016767	0.0076505	1.4057	bta-miR-214	2160.1	3642.67	-0.74766	8.9955e-08	5.2391e-07	XM_005895779.1	102288000	GADD45A	transcript	2.99424	0.703141	2.0903	0.00226784	0.00691664
novel_circ_0011969	177.615	66.0052	1.4057	0.00016767	0.0076505	1.4057	bta-miR-214	2160.1	3642.67	-0.74766	8.9955e-08	5.2391e-07	XM_005911333.1	102286270	TNFRSF6B	transcript	56.8143	12.8669	2.14259	0.00179189	0.00600856
novel_circ_0011969	177.615	66.0052	1.4057	0.00016767	0.0076505	1.4057	bta-miR-214	2160.1	3642.67	-0.74766	8.9955e-08	5.2391e-07	XM_005886783.2	102267636	NTHL1	transcript	6.09485	13.6894	-1.16739	0.0025935	0.00747537
novel_circ_0011969	177.615	66.0052	1.4057	0.00016767	0.0076505	1.4057	bta-miR-214	2160.1	3642.67	-0.74766	8.9955e-08	5.2391e-07	XM_005911164.2	102272074	UACA	transcript	20.0618	86.0736	-2.10112	0.000367388	0.00252583
novel_circ_0011969	177.615	66.0052	1.4057	0.00016767	0.0076505	1.4057	bta-miR-214	2160.1	3642.67	-0.74766	8.9955e-08	5.2391e-07	XM_005887647.2	102264908	WDR45	transcript	17.248	20.7159	-0.264309	0.0159088	0.0271782
novel_circ_0011969	177.615	66.0052	1.4057	0.00016767	0.0076505	1.4057	bta-miR-214	2160.1	3642.67	-0.74766	8.9955e-08	5.2391e-07	XM_005903579.1	102270793	PPP1CA	transcript	60.7875	118.25	-0.959997	0.00156349	0.00558435
novel_circ_0007429	6.45544	20.8114	-1.6738	0.0012194	0.028147	-1.6738	bta-miR-214	2160.1	3642.67	-0.74766	8.9955e-08	5.2391e-07	XR_001351695.1	102275353	-	transcript	23.2415	18.3839	0.338265	0.0284561	0.0438005
novel_circ_0007429	6.45544	20.8114	-1.6738	0.0012194	0.028147	-1.6738	bta-miR-214	2160.1	3642.67	-0.74766	8.9955e-08	5.2391e-07	XM_005906679.2	102279404	TAX1BP3	transcript	31.3177	45.8662	-0.550456	0.00321428	0.00860894
novel_circ_0007429	6.45544	20.8114	-1.6738	0.0012194	0.028147	-1.6738	bta-miR-214	2160.1	3642.67	-0.74766	8.9955e-08	5.2391e-07	XM_005889006.2	102272628	GZF1	transcript	9.44385	4.18089	1.17557	0.0007651	0.00369317
novel_circ_0007429	6.45544	20.8114	-1.6738	0.0012194	0.028147	-1.6738	bta-miR-214	2160.1	3642.67	-0.74766	8.9955e-08	5.2391e-07	XM_005893235.2	102265983	CMAS	transcript	18.2	30.3783	-0.739102	0.00412676	0.0100642
novel_circ_0007429	6.45544	20.8114	-1.6738	0.0012194	0.028147	-1.6738	bta-miR-214	2160.1	3642.67	-0.74766	8.9955e-08	5.2391e-07	XM_005891338.2	102269710	CSF1	transcript	19.0608	24.6649	-0.371849	0.00465633	0.0109199
novel_circ_0007429	6.45544	20.8114	-1.6738	0.0012194	0.028147	-1.6738	bta-miR-214	2160.1	3642.67	-0.74766	8.9955e-08	5.2391e-07	XM_005887598.2	102274417	DHRS9	transcript	0.412574	4.17205	-3.33803	0.0388018	0.0569965
novel_circ_0007429	6.45544	20.8114	-1.6738	0.0012194	0.028147	-1.6738	bta-miR-214	2160.1	3642.67	-0.74766	8.9955e-08	5.2391e-07	XM_014477898.1	102276832	BRD9	transcript	11.9262	14.9901	-0.329877	0.0208322	0.0337975
novel_circ_0007429	6.45544	20.8114	-1.6738	0.0012194	0.028147	-1.6738	bta-miR-214	2160.1	3642.67	-0.74766	8.9955e-08	5.2391e-07	XM_005910116.2	102265784	ATP6AP1	transcript	26.0234	35.384	-0.44329	0.00731391	0.0150744
novel_circ_0007429	6.45544	20.8114	-1.6738	0.0012194	0.028147	-1.6738	bta-miR-214	2160.1	3642.67	-0.74766	8.9955e-08	5.2391e-07	XM_005907985.2	102273562	KCTD2	transcript	20.0482	25.9899	-0.374479	0.0141548	0.0247383
novel_circ_0007429	6.45544	20.8114	-1.6738	0.0012194	0.028147	-1.6738	bta-miR-214	2160.1	3642.67	-0.74766	8.9955e-08	5.2391e-07	XM_005906982.2	102288141	NR4A1	transcript	4.01507	0.306405	3.71191	0.00931927	0.0179417
novel_circ_0007429	6.45544	20.8114	-1.6738	0.0012194	0.028147	-1.6738	bta-miR-214	2160.1	3642.67	-0.74766	8.9955e-08	5.2391e-07	XM_005902051.2	102284341	TMEM185B	transcript	14.6713	8.26828	0.827336	0.000231851	0.00204757
novel_circ_0007429	6.45544	20.8114	-1.6738	0.0012194	0.028147	-1.6738	bta-miR-214	2160.1	3642.67	-0.74766	8.9955e-08	5.2391e-07	XM_005908149.2	102282234	USP24	transcript	7.39428	10.642	-0.525283	0.00112275	0.00458631
novel_circ_0007429	6.45544	20.8114	-1.6738	0.0012194	0.028147	-1.6738	bta-miR-214	2160.1	3642.67	-0.74766	8.9955e-08	5.2391e-07	XM_005895820.2	102276470	MGST2	transcript	14.9135	10.5116	0.504632	0.00815133	0.0162858
novel_circ_0007429	6.45544	20.8114	-1.6738	0.0012194	0.028147	-1.6738	bta-miR-214	2160.1	3642.67	-0.74766	8.9955e-08	5.2391e-07	XM_005895955.2	102270869	DAPK3	transcript	79.2668	115.98	-0.549088	0.00484867	0.0112814
novel_circ_0007429	6.45544	20.8114	-1.6738	0.0012194	0.028147	-1.6738	bta-miR-214	2160.1	3642.67	-0.74766	8.9955e-08	5.2391e-07	XM_005904613.2	102272604	PDLIM7	transcript	20.8368	54.8391	-1.39607	0.0189084	0.0312706
novel_circ_0007429	6.45544	20.8114	-1.6738	0.0012194	0.028147	-1.6738	bta-miR-214	2160.1	3642.67	-0.74766	8.9955e-08	5.2391e-07	XM_005887517.2	102273663	SEC14L2	transcript	0.908534	4.05635	-2.15857	0.000638697	0.00335537
novel_circ_0007429	6.45544	20.8114	-1.6738	0.0012194	0.028147	-1.6738	bta-miR-214	2160.1	3642.67	-0.74766	8.9955e-08	5.2391e-07	XM_005905432.2	102276020	LOC102276020	transcript	83.1364	104.646	-0.331967	0.00633335	0.0135938
novel_circ_0007429	6.45544	20.8114	-1.6738	0.0012194	0.028147	-1.6738	bta-miR-214	2160.1	3642.67	-0.74766	8.9955e-08	5.2391e-07	XM_014481162.1	102270721	METTL12	transcript	6.91096	4.05203	0.770242	0.00823769	0.016396
novel_circ_0007429	6.45544	20.8114	-1.6738	0.0012194	0.028147	-1.6738	bta-miR-214	2160.1	3642.67	-0.74766	8.9955e-08	5.2391e-07	XM_014477185.1	102280948	PIEZO1	transcript	3.42756	8.00742	-1.22415	0.00279024	0.00783434
novel_circ_0007429	6.45544	20.8114	-1.6738	0.0012194	0.028147	-1.6738	bta-miR-214	2160.1	3642.67	-0.74766	8.9955e-08	5.2391e-07	XM_014479277.1	102275145	DOCK9	transcript	3.0228	5.94154	-0.974951	0.00859021	0.0168835
novel_circ_0007429	6.45544	20.8114	-1.6738	0.0012194	0.028147	-1.6738	bta-miR-214	2160.1	3642.67	-0.74766	8.9955e-08	5.2391e-07	XM_005908016.2	102283827	SEC14L1	transcript	0	5.34657	#NAME?	0.015567	0.026693
novel_circ_0007429	6.45544	20.8114	-1.6738	0.0012194	0.028147	-1.6738	bta-miR-214	2160.1	3642.67	-0.74766	8.9955e-08	5.2391e-07	XM_005899860.1	102278728	LOC102278728	transcript	905.462	2.0163	8.8108	1.39799e-06	0.000488104
novel_circ_0007429	6.45544	20.8114	-1.6738	0.0012194	0.028147	-1.6738	bta-miR-214	2160.1	3642.67	-0.74766	8.9955e-08	5.2391e-07	XM_014480670.1	102270714	PPP6R2	transcript	6.51646	11.3673	-0.802728	0.00355392	0.00914541
novel_circ_0007429	6.45544	20.8114	-1.6738	0.0012194	0.028147	-1.6738	bta-miR-214	2160.1	3642.67	-0.74766	8.9955e-08	5.2391e-07	XM_005909204.1	102273285	PPOX	transcript	10.8928	20.2736	-0.896227	0.000993982	0.00428416
novel_circ_0007429	6.45544	20.8114	-1.6738	0.0012194	0.028147	-1.6738	bta-miR-214	2160.1	3642.67	-0.74766	8.9955e-08	5.2391e-07	XM_005895779.1	102288000	GADD45A	transcript	2.99424	0.703141	2.0903	0.00226784	0.00691664
novel_circ_0007429	6.45544	20.8114	-1.6738	0.0012194	0.028147	-1.6738	bta-miR-214	2160.1	3642.67	-0.74766	8.9955e-08	5.2391e-07	XM_005911333.1	102286270	TNFRSF6B	transcript	56.8143	12.8669	2.14259	0.00179189	0.00600856
novel_circ_0007429	6.45544	20.8114	-1.6738	0.0012194	0.028147	-1.6738	bta-miR-214	2160.1	3642.67	-0.74766	8.9955e-08	5.2391e-07	XM_005886783.2	102267636	NTHL1	transcript	6.09485	13.6894	-1.16739	0.0025935	0.00747537
novel_circ_0007429	6.45544	20.8114	-1.6738	0.0012194	0.028147	-1.6738	bta-miR-214	2160.1	3642.67	-0.74766	8.9955e-08	5.2391e-07	XM_005911164.2	102272074	UACA	transcript	20.0618	86.0736	-2.10112	0.000367388	0.00252583
novel_circ_0007429	6.45544	20.8114	-1.6738	0.0012194	0.028147	-1.6738	bta-miR-214	2160.1	3642.67	-0.74766	8.9955e-08	5.2391e-07	XM_005887647.2	102264908	WDR45	transcript	17.248	20.7159	-0.264309	0.0159088	0.0271782
novel_circ_0007429	6.45544	20.8114	-1.6738	0.0012194	0.028147	-1.6738	bta-miR-214	2160.1	3642.67	-0.74766	8.9955e-08	5.2391e-07	XM_005903579.1	102270793	PPP1CA	transcript	60.7875	118.25	-0.959997	0.00156349	0.00558435
novel_circ_0002199	23.0868	5.95666	1.9649	0.00053011	0.019039	1.9649	bta-miR-214	2160.1	3642.67	-0.74766	8.9955e-08	5.2391e-07	XR_001351695.1	102275353	-	transcript	23.2415	18.3839	0.338265	0.0284561	0.0438005
novel_circ_0002199	23.0868	5.95666	1.9649	0.00053011	0.019039	1.9649	bta-miR-214	2160.1	3642.67	-0.74766	8.9955e-08	5.2391e-07	XM_005906679.2	102279404	TAX1BP3	transcript	31.3177	45.8662	-0.550456	0.00321428	0.00860894
novel_circ_0002199	23.0868	5.95666	1.9649	0.00053011	0.019039	1.9649	bta-miR-214	2160.1	3642.67	-0.74766	8.9955e-08	5.2391e-07	XM_005889006.2	102272628	GZF1	transcript	9.44385	4.18089	1.17557	0.0007651	0.00369317
novel_circ_0002199	23.0868	5.95666	1.9649	0.00053011	0.019039	1.9649	bta-miR-214	2160.1	3642.67	-0.74766	8.9955e-08	5.2391e-07	XM_005893235.2	102265983	CMAS	transcript	18.2	30.3783	-0.739102	0.00412676	0.0100642
novel_circ_0002199	23.0868	5.95666	1.9649	0.00053011	0.019039	1.9649	bta-miR-214	2160.1	3642.67	-0.74766	8.9955e-08	5.2391e-07	XM_005891338.2	102269710	CSF1	transcript	19.0608	24.6649	-0.371849	0.00465633	0.0109199
novel_circ_0002199	23.0868	5.95666	1.9649	0.00053011	0.019039	1.9649	bta-miR-214	2160.1	3642.67	-0.74766	8.9955e-08	5.2391e-07	XM_005887598.2	102274417	DHRS9	transcript	0.412574	4.17205	-3.33803	0.0388018	0.0569965
novel_circ_0002199	23.0868	5.95666	1.9649	0.00053011	0.019039	1.9649	bta-miR-214	2160.1	3642.67	-0.74766	8.9955e-08	5.2391e-07	XM_014477898.1	102276832	BRD9	transcript	11.9262	14.9901	-0.329877	0.0208322	0.0337975
novel_circ_0002199	23.0868	5.95666	1.9649	0.00053011	0.019039	1.9649	bta-miR-214	2160.1	3642.67	-0.74766	8.9955e-08	5.2391e-07	XM_005910116.2	102265784	ATP6AP1	transcript	26.0234	35.384	-0.44329	0.00731391	0.0150744
novel_circ_0002199	23.0868	5.95666	1.9649	0.00053011	0.019039	1.9649	bta-miR-214	2160.1	3642.67	-0.74766	8.9955e-08	5.2391e-07	XM_005907985.2	102273562	KCTD2	transcript	20.0482	25.9899	-0.374479	0.0141548	0.0247383
novel_circ_0002199	23.0868	5.95666	1.9649	0.00053011	0.019039	1.9649	bta-miR-214	2160.1	3642.67	-0.74766	8.9955e-08	5.2391e-07	XM_005906982.2	102288141	NR4A1	transcript	4.01507	0.306405	3.71191	0.00931927	0.0179417
novel_circ_0002199	23.0868	5.95666	1.9649	0.00053011	0.019039	1.9649	bta-miR-214	2160.1	3642.67	-0.74766	8.9955e-08	5.2391e-07	XM_005902051.2	102284341	TMEM185B	transcript	14.6713	8.26828	0.827336	0.000231851	0.00204757
novel_circ_0002199	23.0868	5.95666	1.9649	0.00053011	0.019039	1.9649	bta-miR-214	2160.1	3642.67	-0.74766	8.9955e-08	5.2391e-07	XM_005908149.2	102282234	USP24	transcript	7.39428	10.642	-0.525283	0.00112275	0.00458631
novel_circ_0002199	23.0868	5.95666	1.9649	0.00053011	0.019039	1.9649	bta-miR-214	2160.1	3642.67	-0.74766	8.9955e-08	5.2391e-07	XM_005895820.2	102276470	MGST2	transcript	14.9135	10.5116	0.504632	0.00815133	0.0162858
novel_circ_0002199	23.0868	5.95666	1.9649	0.00053011	0.019039	1.9649	bta-miR-214	2160.1	3642.67	-0.74766	8.9955e-08	5.2391e-07	XM_005895955.2	102270869	DAPK3	transcript	79.2668	115.98	-0.549088	0.00484867	0.0112814
novel_circ_0002199	23.0868	5.95666	1.9649	0.00053011	0.019039	1.9649	bta-miR-214	2160.1	3642.67	-0.74766	8.9955e-08	5.2391e-07	XM_005904613.2	102272604	PDLIM7	transcript	20.8368	54.8391	-1.39607	0.0189084	0.0312706
novel_circ_0002199	23.0868	5.95666	1.9649	0.00053011	0.019039	1.9649	bta-miR-214	2160.1	3642.67	-0.74766	8.9955e-08	5.2391e-07	XM_005887517.2	102273663	SEC14L2	transcript	0.908534	4.05635	-2.15857	0.000638697	0.00335537
novel_circ_0002199	23.0868	5.95666	1.9649	0.00053011	0.019039	1.9649	bta-miR-214	2160.1	3642.67	-0.74766	8.9955e-08	5.2391e-07	XM_005905432.2	102276020	LOC102276020	transcript	83.1364	104.646	-0.331967	0.00633335	0.0135938
novel_circ_0002199	23.0868	5.95666	1.9649	0.00053011	0.019039	1.9649	bta-miR-214	2160.1	3642.67	-0.74766	8.9955e-08	5.2391e-07	XM_014481162.1	102270721	METTL12	transcript	6.91096	4.05203	0.770242	0.00823769	0.016396
novel_circ_0002199	23.0868	5.95666	1.9649	0.00053011	0.019039	1.9649	bta-miR-214	2160.1	3642.67	-0.74766	8.9955e-08	5.2391e-07	XM_014477185.1	102280948	PIEZO1	transcript	3.42756	8.00742	-1.22415	0.00279024	0.00783434
novel_circ_0002199	23.0868	5.95666	1.9649	0.00053011	0.019039	1.9649	bta-miR-214	2160.1	3642.67	-0.74766	8.9955e-08	5.2391e-07	XM_014479277.1	102275145	DOCK9	transcript	3.0228	5.94154	-0.974951	0.00859021	0.0168835
novel_circ_0002199	23.0868	5.95666	1.9649	0.00053011	0.019039	1.9649	bta-miR-214	2160.1	3642.67	-0.74766	8.9955e-08	5.2391e-07	XM_005908016.2	102283827	SEC14L1	transcript	0	5.34657	#NAME?	0.015567	0.026693
novel_circ_0002199	23.0868	5.95666	1.9649	0.00053011	0.019039	1.9649	bta-miR-214	2160.1	3642.67	-0.74766	8.9955e-08	5.2391e-07	XM_005899860.1	102278728	LOC102278728	transcript	905.462	2.0163	8.8108	1.39799e-06	0.000488104
novel_circ_0002199	23.0868	5.95666	1.9649	0.00053011	0.019039	1.9649	bta-miR-214	2160.1	3642.67	-0.74766	8.9955e-08	5.2391e-07	XM_014480670.1	102270714	PPP6R2	transcript	6.51646	11.3673	-0.802728	0.00355392	0.00914541
novel_circ_0002199	23.0868	5.95666	1.9649	0.00053011	0.019039	1.9649	bta-miR-214	2160.1	3642.67	-0.74766	8.9955e-08	5.2391e-07	XM_005909204.1	102273285	PPOX	transcript	10.8928	20.2736	-0.896227	0.000993982	0.00428416
novel_circ_0002199	23.0868	5.95666	1.9649	0.00053011	0.019039	1.9649	bta-miR-214	2160.1	3642.67	-0.74766	8.9955e-08	5.2391e-07	XM_005895779.1	102288000	GADD45A	transcript	2.99424	0.703141	2.0903	0.00226784	0.00691664
novel_circ_0002199	23.0868	5.95666	1.9649	0.00053011	0.019039	1.9649	bta-miR-214	2160.1	3642.67	-0.74766	8.9955e-08	5.2391e-07	XM_005911333.1	102286270	TNFRSF6B	transcript	56.8143	12.8669	2.14259	0.00179189	0.00600856
novel_circ_0002199	23.0868	5.95666	1.9649	0.00053011	0.019039	1.9649	bta-miR-214	2160.1	3642.67	-0.74766	8.9955e-08	5.2391e-07	XM_005886783.2	102267636	NTHL1	transcript	6.09485	13.6894	-1.16739	0.0025935	0.00747537
novel_circ_0002199	23.0868	5.95666	1.9649	0.00053011	0.019039	1.9649	bta-miR-214	2160.1	3642.67	-0.74766	8.9955e-08	5.2391e-07	XM_005911164.2	102272074	UACA	transcript	20.0618	86.0736	-2.10112	0.000367388	0.00252583
novel_circ_0002199	23.0868	5.95666	1.9649	0.00053011	0.019039	1.9649	bta-miR-214	2160.1	3642.67	-0.74766	8.9955e-08	5.2391e-07	XM_005887647.2	102264908	WDR45	transcript	17.248	20.7159	-0.264309	0.0159088	0.0271782
novel_circ_0002199	23.0868	5.95666	1.9649	0.00053011	0.019039	1.9649	bta-miR-214	2160.1	3642.67	-0.74766	8.9955e-08	5.2391e-07	XM_005903579.1	102270793	PPP1CA	transcript	60.7875	118.25	-0.959997	0.00156349	0.00558435
novel_circ_0006768	25.9875	55.57	-1.0784	0.0010633	0.026407	-1.0784	bta-miR-214	2160.1	3642.67	-0.74766	8.9955e-08	5.2391e-07	XR_001351695.1	102275353	-	transcript	23.2415	18.3839	0.338265	0.0284561	0.0438005
novel_circ_0006768	25.9875	55.57	-1.0784	0.0010633	0.026407	-1.0784	bta-miR-214	2160.1	3642.67	-0.74766	8.9955e-08	5.2391e-07	XM_005906679.2	102279404	TAX1BP3	transcript	31.3177	45.8662	-0.550456	0.00321428	0.00860894
novel_circ_0006768	25.9875	55.57	-1.0784	0.0010633	0.026407	-1.0784	bta-miR-214	2160.1	3642.67	-0.74766	8.9955e-08	5.2391e-07	XM_005889006.2	102272628	GZF1	transcript	9.44385	4.18089	1.17557	0.0007651	0.00369317
novel_circ_0006768	25.9875	55.57	-1.0784	0.0010633	0.026407	-1.0784	bta-miR-214	2160.1	3642.67	-0.74766	8.9955e-08	5.2391e-07	XM_005893235.2	102265983	CMAS	transcript	18.2	30.3783	-0.739102	0.00412676	0.0100642
novel_circ_0006768	25.9875	55.57	-1.0784	0.0010633	0.026407	-1.0784	bta-miR-214	2160.1	3642.67	-0.74766	8.9955e-08	5.2391e-07	XM_005891338.2	102269710	CSF1	transcript	19.0608	24.6649	-0.371849	0.00465633	0.0109199
novel_circ_0006768	25.9875	55.57	-1.0784	0.0010633	0.026407	-1.0784	bta-miR-214	2160.1	3642.67	-0.74766	8.9955e-08	5.2391e-07	XM_005887598.2	102274417	DHRS9	transcript	0.412574	4.17205	-3.33803	0.0388018	0.0569965
novel_circ_0006768	25.9875	55.57	-1.0784	0.0010633	0.026407	-1.0784	bta-miR-214	2160.1	3642.67	-0.74766	8.9955e-08	5.2391e-07	XM_014477898.1	102276832	BRD9	transcript	11.9262	14.9901	-0.329877	0.0208322	0.0337975
novel_circ_0006768	25.9875	55.57	-1.0784	0.0010633	0.026407	-1.0784	bta-miR-214	2160.1	3642.67	-0.74766	8.9955e-08	5.2391e-07	XM_005910116.2	102265784	ATP6AP1	transcript	26.0234	35.384	-0.44329	0.00731391	0.0150744
novel_circ_0006768	25.9875	55.57	-1.0784	0.0010633	0.026407	-1.0784	bta-miR-214	2160.1	3642.67	-0.74766	8.9955e-08	5.2391e-07	XM_005907985.2	102273562	KCTD2	transcript	20.0482	25.9899	-0.374479	0.0141548	0.0247383
novel_circ_0006768	25.9875	55.57	-1.0784	0.0010633	0.026407	-1.0784	bta-miR-214	2160.1	3642.67	-0.74766	8.9955e-08	5.2391e-07	XM_005906982.2	102288141	NR4A1	transcript	4.01507	0.306405	3.71191	0.00931927	0.0179417
novel_circ_0006768	25.9875	55.57	-1.0784	0.0010633	0.026407	-1.0784	bta-miR-214	2160.1	3642.67	-0.74766	8.9955e-08	5.2391e-07	XM_005902051.2	102284341	TMEM185B	transcript	14.6713	8.26828	0.827336	0.000231851	0.00204757
novel_circ_0006768	25.9875	55.57	-1.0784	0.0010633	0.026407	-1.0784	bta-miR-214	2160.1	3642.67	-0.74766	8.9955e-08	5.2391e-07	XM_005908149.2	102282234	USP24	transcript	7.39428	10.642	-0.525283	0.00112275	0.00458631
novel_circ_0006768	25.9875	55.57	-1.0784	0.0010633	0.026407	-1.0784	bta-miR-214	2160.1	3642.67	-0.74766	8.9955e-08	5.2391e-07	XM_005895820.2	102276470	MGST2	transcript	14.9135	10.5116	0.504632	0.00815133	0.0162858
novel_circ_0006768	25.9875	55.57	-1.0784	0.0010633	0.026407	-1.0784	bta-miR-214	2160.1	3642.67	-0.74766	8.9955e-08	5.2391e-07	XM_005895955.2	102270869	DAPK3	transcript	79.2668	115.98	-0.549088	0.00484867	0.0112814
novel_circ_0006768	25.9875	55.57	-1.0784	0.0010633	0.026407	-1.0784	bta-miR-214	2160.1	3642.67	-0.74766	8.9955e-08	5.2391e-07	XM_005904613.2	102272604	PDLIM7	transcript	20.8368	54.8391	-1.39607	0.0189084	0.0312706
novel_circ_0006768	25.9875	55.57	-1.0784	0.0010633	0.026407	-1.0784	bta-miR-214	2160.1	3642.67	-0.74766	8.9955e-08	5.2391e-07	XM_005887517.2	102273663	SEC14L2	transcript	0.908534	4.05635	-2.15857	0.000638697	0.00335537
novel_circ_0006768	25.9875	55.57	-1.0784	0.0010633	0.026407	-1.0784	bta-miR-214	2160.1	3642.67	-0.74766	8.9955e-08	5.2391e-07	XM_005905432.2	102276020	LOC102276020	transcript	83.1364	104.646	-0.331967	0.00633335	0.0135938
novel_circ_0006768	25.9875	55.57	-1.0784	0.0010633	0.026407	-1.0784	bta-miR-214	2160.1	3642.67	-0.74766	8.9955e-08	5.2391e-07	XM_014481162.1	102270721	METTL12	transcript	6.91096	4.05203	0.770242	0.00823769	0.016396
novel_circ_0006768	25.9875	55.57	-1.0784	0.0010633	0.026407	-1.0784	bta-miR-214	2160.1	3642.67	-0.74766	8.9955e-08	5.2391e-07	XM_014477185.1	102280948	PIEZO1	transcript	3.42756	8.00742	-1.22415	0.00279024	0.00783434
novel_circ_0006768	25.9875	55.57	-1.0784	0.0010633	0.026407	-1.0784	bta-miR-214	2160.1	3642.67	-0.74766	8.9955e-08	5.2391e-07	XM_014479277.1	102275145	DOCK9	transcript	3.0228	5.94154	-0.974951	0.00859021	0.0168835
novel_circ_0006768	25.9875	55.57	-1.0784	0.0010633	0.026407	-1.0784	bta-miR-214	2160.1	3642.67	-0.74766	8.9955e-08	5.2391e-07	XM_005908016.2	102283827	SEC14L1	transcript	0	5.34657	#NAME?	0.015567	0.026693
novel_circ_0006768	25.9875	55.57	-1.0784	0.0010633	0.026407	-1.0784	bta-miR-214	2160.1	3642.67	-0.74766	8.9955e-08	5.2391e-07	XM_005899860.1	102278728	LOC102278728	transcript	905.462	2.0163	8.8108	1.39799e-06	0.000488104
novel_circ_0006768	25.9875	55.57	-1.0784	0.0010633	0.026407	-1.0784	bta-miR-214	2160.1	3642.67	-0.74766	8.9955e-08	5.2391e-07	XM_014480670.1	102270714	PPP6R2	transcript	6.51646	11.3673	-0.802728	0.00355392	0.00914541
novel_circ_0006768	25.9875	55.57	-1.0784	0.0010633	0.026407	-1.0784	bta-miR-214	2160.1	3642.67	-0.74766	8.9955e-08	5.2391e-07	XM_005909204.1	102273285	PPOX	transcript	10.8928	20.2736	-0.896227	0.000993982	0.00428416
novel_circ_0006768	25.9875	55.57	-1.0784	0.0010633	0.026407	-1.0784	bta-miR-214	2160.1	3642.67	-0.74766	8.9955e-08	5.2391e-07	XM_005895779.1	102288000	GADD45A	transcript	2.99424	0.703141	2.0903	0.00226784	0.00691664
novel_circ_0006768	25.9875	55.57	-1.0784	0.0010633	0.026407	-1.0784	bta-miR-214	2160.1	3642.67	-0.74766	8.9955e-08	5.2391e-07	XM_005911333.1	102286270	TNFRSF6B	transcript	56.8143	12.8669	2.14259	0.00179189	0.00600856
novel_circ_0006768	25.9875	55.57	-1.0784	0.0010633	0.026407	-1.0784	bta-miR-214	2160.1	3642.67	-0.74766	8.9955e-08	5.2391e-07	XM_005886783.2	102267636	NTHL1	transcript	6.09485	13.6894	-1.16739	0.0025935	0.00747537
novel_circ_0006768	25.9875	55.57	-1.0784	0.0010633	0.026407	-1.0784	bta-miR-214	2160.1	3642.67	-0.74766	8.9955e-08	5.2391e-07	XM_005911164.2	102272074	UACA	transcript	20.0618	86.0736	-2.10112	0.000367388	0.00252583
novel_circ_0006768	25.9875	55.57	-1.0784	0.0010633	0.026407	-1.0784	bta-miR-214	2160.1	3642.67	-0.74766	8.9955e-08	5.2391e-07	XM_005887647.2	102264908	WDR45	transcript	17.248	20.7159	-0.264309	0.0159088	0.0271782
novel_circ_0006768	25.9875	55.57	-1.0784	0.0010633	0.026407	-1.0784	bta-miR-214	2160.1	3642.67	-0.74766	8.9955e-08	5.2391e-07	XM_005903579.1	102270793	PPP1CA	transcript	60.7875	118.25	-0.959997	0.00156349	0.00558435
novel_circ_0008958	1.90283	10.7249	-2.392	0.0032523	0.048309	-2.392	bta-miR-125b	8733.53	13131.8	-0.58474	1.9878e-06	1.0228e-05	XM_014481127.1	102285101	RITA1	transcript	15.9434	7.96295	1.00158	0.0035288	0.00910058
novel_circ_0008958	1.90283	10.7249	-2.392	0.0032523	0.048309	-2.392	bta-miR-125b	8733.53	13131.8	-0.58474	1.9878e-06	1.0228e-05	XM_005898312.2	102268892	KXD1	transcript	41.0078	45.5134	-0.150395	0.0426391	0.0617686
novel_circ_0002794	20.757	0	6.2359	2.517e-05	0.0018993	6.2359	bta-miR-125b	8733.53	13131.8	-0.58474	1.9878e-06	1.0228e-05	XM_014481127.1	102285101	RITA1	transcript	15.9434	7.96295	1.00158	0.0035288	0.00910058
novel_circ_0002794	20.757	0	6.2359	2.517e-05	0.0018993	6.2359	bta-miR-125b	8733.53	13131.8	-0.58474	1.9878e-06	1.0228e-05	XM_005898312.2	102268892	KXD1	transcript	41.0078	45.5134	-0.150395	0.0426391	0.0617686
novel_circ_0008846	11.2568	1.7158	2.6209	0.0028703	0.045552	2.6209	bta-miR-125b	8733.53	13131.8	-0.58474	1.9878e-06	1.0228e-05	XM_014481127.1	102285101	RITA1	transcript	15.9434	7.96295	1.00158	0.0035288	0.00910058
novel_circ_0008846	11.2568	1.7158	2.6209	0.0028703	0.045552	2.6209	bta-miR-125b	8733.53	13131.8	-0.58474	1.9878e-06	1.0228e-05	XM_005898312.2	102268892	KXD1	transcript	41.0078	45.5134	-0.150395	0.0426391	0.0617686
novel_circ_0011969	177.615	66.0052	1.4057	0.00016767	0.0076505	1.4057	bta-miR-125b	8733.53	13131.8	-0.58474	1.9878e-06	1.0228e-05	XM_014481127.1	102285101	RITA1	transcript	15.9434	7.96295	1.00158	0.0035288	0.00910058
novel_circ_0011969	177.615	66.0052	1.4057	0.00016767	0.0076505	1.4057	bta-miR-125b	8733.53	13131.8	-0.58474	1.9878e-06	1.0228e-05	XM_005898312.2	102268892	KXD1	transcript	41.0078	45.5134	-0.150395	0.0426391	0.0617686
novel_circ_0001974	10.5037	55.8842	-2.3721	2.7387e-09	1.3433e-06	-2.3721	bta-miR-125b	8733.53	13131.8	-0.58474	1.9878e-06	1.0228e-05	XM_014481127.1	102285101	RITA1	transcript	15.9434	7.96295	1.00158	0.0035288	0.00910058
novel_circ_0001974	10.5037	55.8842	-2.3721	2.7387e-09	1.3433e-06	-2.3721	bta-miR-125b	8733.53	13131.8	-0.58474	1.9878e-06	1.0228e-05	XM_005898312.2	102268892	KXD1	transcript	41.0078	45.5134	-0.150395	0.0426391	0.0617686
novel_circ_0001945	10.1776	0	5.3452	0.0006255	0.019973	5.3452	bta-miR-125b	8733.53	13131.8	-0.58474	1.9878e-06	1.0228e-05	XM_014481127.1	102285101	RITA1	transcript	15.9434	7.96295	1.00158	0.0035288	0.00910058
novel_circ_0001945	10.1776	0	5.3452	0.0006255	0.019973	5.3452	bta-miR-125b	8733.53	13131.8	-0.58474	1.9878e-06	1.0228e-05	XM_005898312.2	102268892	KXD1	transcript	41.0078	45.5134	-0.150395	0.0426391	0.0617686
novel_circ_0006768	25.9875	55.57	-1.0784	0.0010633	0.026407	-1.0784	bta-miR-671	30.002	89.1568	-1.4667	8.0026e-05	0.00030959	XM_005890586.2	102275199	AKT2	transcript	21.295	24.2222	-0.185819	0.0393926	0.0577501
novel_circ_0006768	25.9875	55.57	-1.0784	0.0010633	0.026407	-1.0784	bta-miR-671	30.002	89.1568	-1.4667	8.0026e-05	0.00030959	XM_014478113.1	102267133	KDELR1	transcript	36.4031	43.4729	-0.256053	0.0263487	0.041062
novel_circ_0006768	25.9875	55.57	-1.0784	0.0010633	0.026407	-1.0784	bta-miR-671	30.002	89.1568	-1.4667	8.0026e-05	0.00030959	XM_005892379.2	102287221	CBLB	transcript	7.41719	4.05056	0.87275	0.00154827	0.00555671
novel_circ_0006768	25.9875	55.57	-1.0784	0.0010633	0.026407	-1.0784	bta-miR-671	30.002	89.1568	-1.4667	8.0026e-05	0.00030959	XM_005894033.2	102276075	FIBP	transcript	22.9004	35.6877	-0.640053	0.0112112	0.0205976
novel_circ_0006768	25.9875	55.57	-1.0784	0.0010633	0.026407	-1.0784	bta-miR-671	30.002	89.1568	-1.4667	8.0026e-05	0.00030959	XM_005893757.2	102284779	GALM	transcript	10.3889	58.1809	-2.4855	2.07567e-06	0.000488104
novel_circ_0006768	25.9875	55.57	-1.0784	0.0010633	0.026407	-1.0784	bta-miR-671	30.002	89.1568	-1.4667	8.0026e-05	0.00030959	XM_005905377.1	102281744	ANAPC11	transcript	22.4788	31.6927	-0.495587	0.00193521	0.00629267
novel_circ_0006768	25.9875	55.57	-1.0784	0.0010633	0.026407	-1.0784	bta-miR-671	30.002	89.1568	-1.4667	8.0026e-05	0.00030959	XM_005897101.2	102283021	SC5D	transcript	3.39862	1.49838	1.18155	0.00640443	0.0137212
novel_circ_0006768	25.9875	55.57	-1.0784	0.0010633	0.026407	-1.0784	bta-miR-671	30.002	89.1568	-1.4667	8.0026e-05	0.00030959	XM_005888251.1	102283819	OVCA2	transcript	13.4004	8.71956	0.619953	0.00522238	0.0118941
novel_circ_0006768	25.9875	55.57	-1.0784	0.0010633	0.026407	-1.0784	bta-miR-671	30.002	89.1568	-1.4667	8.0026e-05	0.00030959	XM_005889984.2	102281499	CHCHD5	transcript	14.4515	18.9309	-0.389523	0.0307948	0.046898
novel_circ_0006768	25.9875	55.57	-1.0784	0.0010633	0.026407	-1.0784	bta-miR-671	30.002	89.1568	-1.4667	8.0026e-05	0.00030959	XM_014477606.1	102276462	GUK1	transcript	0	6.8248	#NAME?	0.0013888	0.00520352
novel_circ_0006768	25.9875	55.57	-1.0784	0.0010633	0.026407	-1.0784	bta-miR-671	30.002	89.1568	-1.4667	8.0026e-05	0.00030959	XM_014478656.1	102282639	TAGLN	transcript	63.6926	474.842	-2.89825	0.000190404	0.00189921
novel_circ_0006768	25.9875	55.57	-1.0784	0.0010633	0.026407	-1.0784	bta-miR-671	30.002	89.1568	-1.4667	8.0026e-05	0.00030959	XM_005891769.2	102282533	SNX33	transcript	4.92745	15.3225	-1.63674	0.000824667	0.00386102
novel_circ_0006768	25.9875	55.57	-1.0784	0.0010633	0.026407	-1.0784	bta-miR-671	30.002	89.1568	-1.4667	8.0026e-05	0.00030959	XM_005888576.1	102271482	PLEKHB2	transcript	14.8204	21.3916	-0.529461	0.00364921	0.00929197
novel_circ_0006768	25.9875	55.57	-1.0784	0.0010633	0.026407	-1.0784	bta-miR-671	30.002	89.1568	-1.4667	8.0026e-05	0.00030959	XM_014481313.1	102275259	KANSL1	transcript	7.88598	12.3398	-0.64595	1.88998e-07	0.000251202
novel_circ_0006768	25.9875	55.57	-1.0784	0.0010633	0.026407	-1.0784	bta-miR-671	30.002	89.1568	-1.4667	8.0026e-05	0.00030959	XM_005887517.2	102273663	SEC14L2	transcript	0.908534	4.05635	-2.15857	0.000638697	0.00335537
novel_circ_0006768	25.9875	55.57	-1.0784	0.0010633	0.026407	-1.0784	bta-miR-671	30.002	89.1568	-1.4667	8.0026e-05	0.00030959	XM_014481162.1	102270721	METTL12	transcript	6.91096	4.05203	0.770242	0.00823769	0.016396
novel_circ_0006768	25.9875	55.57	-1.0784	0.0010633	0.026407	-1.0784	bta-miR-671	30.002	89.1568	-1.4667	8.0026e-05	0.00030959	XM_005904598.2	102269296	PRELID1	transcript	126.567	194.944	-0.623157	0.00115815	0.00466461
novel_circ_0006768	25.9875	55.57	-1.0784	0.0010633	0.026407	-1.0784	bta-miR-671	30.002	89.1568	-1.4667	8.0026e-05	0.00030959	XM_005902627.2	102287264	MLYCD	transcript	13.8174	7.17891	0.944645	0.00558417	0.01246
novel_circ_0006768	25.9875	55.57	-1.0784	0.0010633	0.026407	-1.0784	bta-miR-671	30.002	89.1568	-1.4667	8.0026e-05	0.00030959	XM_005893905.2	102284968	PPP5C	transcript	8.83783	18.3476	-1.05382	0.000509734	0.00296903
novel_circ_0006768	25.9875	55.57	-1.0784	0.0010633	0.026407	-1.0784	bta-miR-671	30.002	89.1568	-1.4667	8.0026e-05	0.00030959	XM_005898784.2	102275719	FBLN2	transcript	88.3411	100.112	-0.180462	0.039543	0.0579466
novel_circ_0006768	25.9875	55.57	-1.0784	0.0010633	0.026407	-1.0784	bta-miR-671	30.002	89.1568	-1.4667	8.0026e-05	0.00030959	XM_005904617.2	102274319	LOC102274319	transcript	159.113	195.19	-0.294826	0.0190904	0.0315085
novel_circ_0006768	25.9875	55.57	-1.0784	0.0010633	0.026407	-1.0784	bta-miR-671	30.002	89.1568	-1.4667	8.0026e-05	0.00030959	XM_014479637.1	102282094	EML2	transcript	8.74066	16.8436	-0.946387	0.00725341	0.0149846
novel_circ_0006768	25.9875	55.57	-1.0784	0.0010633	0.026407	-1.0784	bta-miR-671	30.002	89.1568	-1.4667	8.0026e-05	0.00030959	XM_005906784.2	102287943	PIM1	transcript	43.7155	25.1046	0.800192	0.00385646	0.00961899
novel_circ_0006768	25.9875	55.57	-1.0784	0.0010633	0.026407	-1.0784	bta-miR-671	30.002	89.1568	-1.4667	8.0026e-05	0.00030959	XM_005897125.2	102265426	HMBS	transcript	14.4592	21.8387	-0.594899	0.00313964	0.00847088
novel_circ_0006768	25.9875	55.57	-1.0784	0.0010633	0.026407	-1.0784	bta-miR-671	30.002	89.1568	-1.4667	8.0026e-05	0.00030959	XM_014480263.1	102277329	RASL11A	transcript	0.176836	2.60628	-3.88151	0.000379113	0.00256615
novel_circ_0006768	25.9875	55.57	-1.0784	0.0010633	0.026407	-1.0784	bta-miR-671	30.002	89.1568	-1.4667	8.0026e-05	0.00030959	XM_005911628.2	102266439	LOC102266439	transcript	2.53597	4.47941	-0.82077	0.0336806	0.0505327
novel_circ_0006768	25.9875	55.57	-1.0784	0.0010633	0.026407	-1.0784	bta-miR-671	30.002	89.1568	-1.4667	8.0026e-05	0.00030959	XR_001351717.1	106701229	-	transcript	7.2548	4.5605	0.669744	3.83783e-05	0.00102275
novel_circ_0006768	25.9875	55.57	-1.0784	0.0010633	0.026407	-1.0784	bta-miR-671	30.002	89.1568	-1.4667	8.0026e-05	0.00030959	XM_014476615.1	102287881	RPS16	transcript	6.4092	4.48343	0.51554	0.025857	0.0404103
novel_circ_0006768	25.9875	55.57	-1.0784	0.0010633	0.026407	-1.0784	bta-miR-671	30.002	89.1568	-1.4667	8.0026e-05	0.00030959	XM_005901126.2	102277325	CSRNP1	transcript	7.0984	3.19885	1.14994	0.00639878	0.0137119
novel_circ_0006768	25.9875	55.57	-1.0784	0.0010633	0.026407	-1.0784	bta-miR-671	30.002	89.1568	-1.4667	8.0026e-05	0.00030959	XM_005897109.1	102285068	PVRL1	transcript	9.40618	6.49325	0.534669	0.0329984	0.0496635
novel_circ_0006768	25.9875	55.57	-1.0784	0.0010633	0.026407	-1.0784	bta-miR-671	30.002	89.1568	-1.4667	8.0026e-05	0.00030959	XM_005903796.2	102269392	SFRP2	transcript	11.8669	0.135249	6.45519	5.99557e-06	0.000732732
novel_circ_0006768	25.9875	55.57	-1.0784	0.0010633	0.026407	-1.0784	bta-miR-671	30.002	89.1568	-1.4667	8.0026e-05	0.00030959	XM_005909400.1	102287493	CCDC93	transcript	15.8343	14.3836	0.13863	0.00763214	0.0155644
novel_circ_0006768	25.9875	55.57	-1.0784	0.0010633	0.026407	-1.0784	bta-miR-671	30.002	89.1568	-1.4667	8.0026e-05	0.00030959	XM_005900255.2	102282474	SLC25A15	transcript	14.4221	24.5701	-0.768619	0.0025234	0.00735708
novel_circ_0006768	25.9875	55.57	-1.0784	0.0010633	0.026407	-1.0784	bta-miR-671	30.002	89.1568	-1.4667	8.0026e-05	0.00030959	XM_014483070.1	102267948	LOC102267948	transcript	33.6835	18.5405	0.86136	0.00669941	0.0141949
novel_circ_0006768	25.9875	55.57	-1.0784	0.0010633	0.026407	-1.0784	bta-miR-671	30.002	89.1568	-1.4667	8.0026e-05	0.00030959	XM_005905957.1	102282497	RDM1	transcript	0.852012	5.20857	-2.61194	0.000557433	0.00310486
novel_circ_0006768	25.9875	55.57	-1.0784	0.0010633	0.026407	-1.0784	bta-miR-671	30.002	89.1568	-1.4667	8.0026e-05	0.00030959	XM_005898116.2	102276278	PCBP4	transcript	6.56585	23.0138	-1.80945	0.00227092	0.00691684
novel_circ_0006768	25.9875	55.57	-1.0784	0.0010633	0.026407	-1.0784	bta-miR-671	30.002	89.1568	-1.4667	8.0026e-05	0.00030959	XM_005904561.2	102280609	ABCC1	transcript	16.2551	20.0573	-0.303229	0.00861762	0.0169248
novel_circ_0006768	25.9875	55.57	-1.0784	0.0010633	0.026407	-1.0784	bta-miR-671	30.002	89.1568	-1.4667	8.0026e-05	0.00030959	XM_005904613.2	102272604	PDLIM7	transcript	20.8368	54.8391	-1.39607	0.0189084	0.0312706
novel_circ_0006768	25.9875	55.57	-1.0784	0.0010633	0.026407	-1.0784	bta-miR-671	30.002	89.1568	-1.4667	8.0026e-05	0.00030959	XM_014478204.1	102268101	EWSR1	transcript	27.9589	50.0517	-0.840109	0.0017376	0.00590852
novel_circ_0006768	25.9875	55.57	-1.0784	0.0010633	0.026407	-1.0784	bta-miR-671	30.002	89.1568	-1.4667	8.0026e-05	0.00030959	XM_005908899.2	102265568	CPT1A	transcript	19.0227	27.1647	-0.514009	0.000194256	0.00190739
novel_circ_0006768	25.9875	55.57	-1.0784	0.0010633	0.026407	-1.0784	bta-miR-671	30.002	89.1568	-1.4667	8.0026e-05	0.00030959	XM_014477185.1	102280948	PIEZO1	transcript	3.42756	8.00742	-1.22415	0.00279024	0.00783434
novel_circ_0006768	25.9875	55.57	-1.0784	0.0010633	0.026407	-1.0784	bta-miR-671	30.002	89.1568	-1.4667	8.0026e-05	0.00030959	XR_001351733.1	106701255	-	transcript	86.4917	5.80976	3.89601	3.87211e-06	0.000640372
novel_circ_0006768	25.9875	55.57	-1.0784	0.0010633	0.026407	-1.0784	bta-miR-671	30.002	89.1568	-1.4667	8.0026e-05	0.00030959	XM_005890603.2	102279622	SNRPA	transcript	4.28463	7.11816	-0.732335	0.00479026	0.0111748
novel_circ_0006768	25.9875	55.57	-1.0784	0.0010633	0.026407	-1.0784	bta-miR-671	30.002	89.1568	-1.4667	8.0026e-05	0.00030959	XM_005896201.2	102279357	LOC102279357	transcript	17.5663	7.26026	1.27471	0.0203608	0.0332253
novel_circ_0006768	25.9875	55.57	-1.0784	0.0010633	0.026407	-1.0784	bta-miR-671	30.002	89.1568	-1.4667	8.0026e-05	0.00030959	XM_005905425.2	102274322	FSTL1	transcript	716.745	504.263	0.507285	0.000205176	0.00194118
novel_circ_0006768	25.9875	55.57	-1.0784	0.0010633	0.026407	-1.0784	bta-miR-671	30.002	89.1568	-1.4667	8.0026e-05	0.00030959	XM_005895696.2	102287426	HADHA	transcript	186.756	65.3741	1.51436	0.000108691	0.00153268
novel_circ_0010145	7.48476	0	4.9341	0.0021456	0.039833	4.9341	bta-miR-671	30.002	89.1568	-1.4667	8.0026e-05	0.00030959	XM_005890586.2	102275199	AKT2	transcript	21.295	24.2222	-0.185819	0.0393926	0.0577501
novel_circ_0010145	7.48476	0	4.9341	0.0021456	0.039833	4.9341	bta-miR-671	30.002	89.1568	-1.4667	8.0026e-05	0.00030959	XM_014478113.1	102267133	KDELR1	transcript	36.4031	43.4729	-0.256053	0.0263487	0.041062
novel_circ_0010145	7.48476	0	4.9341	0.0021456	0.039833	4.9341	bta-miR-671	30.002	89.1568	-1.4667	8.0026e-05	0.00030959	XM_005892379.2	102287221	CBLB	transcript	7.41719	4.05056	0.87275	0.00154827	0.00555671
novel_circ_0010145	7.48476	0	4.9341	0.0021456	0.039833	4.9341	bta-miR-671	30.002	89.1568	-1.4667	8.0026e-05	0.00030959	XM_005894033.2	102276075	FIBP	transcript	22.9004	35.6877	-0.640053	0.0112112	0.0205976
novel_circ_0010145	7.48476	0	4.9341	0.0021456	0.039833	4.9341	bta-miR-671	30.002	89.1568	-1.4667	8.0026e-05	0.00030959	XM_005893757.2	102284779	GALM	transcript	10.3889	58.1809	-2.4855	2.07567e-06	0.000488104
novel_circ_0010145	7.48476	0	4.9341	0.0021456	0.039833	4.9341	bta-miR-671	30.002	89.1568	-1.4667	8.0026e-05	0.00030959	XM_005905377.1	102281744	ANAPC11	transcript	22.4788	31.6927	-0.495587	0.00193521	0.00629267
novel_circ_0010145	7.48476	0	4.9341	0.0021456	0.039833	4.9341	bta-miR-671	30.002	89.1568	-1.4667	8.0026e-05	0.00030959	XM_005897101.2	102283021	SC5D	transcript	3.39862	1.49838	1.18155	0.00640443	0.0137212
novel_circ_0010145	7.48476	0	4.9341	0.0021456	0.039833	4.9341	bta-miR-671	30.002	89.1568	-1.4667	8.0026e-05	0.00030959	XM_005888251.1	102283819	OVCA2	transcript	13.4004	8.71956	0.619953	0.00522238	0.0118941
novel_circ_0010145	7.48476	0	4.9341	0.0021456	0.039833	4.9341	bta-miR-671	30.002	89.1568	-1.4667	8.0026e-05	0.00030959	XM_005889984.2	102281499	CHCHD5	transcript	14.4515	18.9309	-0.389523	0.0307948	0.046898
novel_circ_0010145	7.48476	0	4.9341	0.0021456	0.039833	4.9341	bta-miR-671	30.002	89.1568	-1.4667	8.0026e-05	0.00030959	XM_014477606.1	102276462	GUK1	transcript	0	6.8248	#NAME?	0.0013888	0.00520352
novel_circ_0010145	7.48476	0	4.9341	0.0021456	0.039833	4.9341	bta-miR-671	30.002	89.1568	-1.4667	8.0026e-05	0.00030959	XM_014478656.1	102282639	TAGLN	transcript	63.6926	474.842	-2.89825	0.000190404	0.00189921
novel_circ_0010145	7.48476	0	4.9341	0.0021456	0.039833	4.9341	bta-miR-671	30.002	89.1568	-1.4667	8.0026e-05	0.00030959	XM_005891769.2	102282533	SNX33	transcript	4.92745	15.3225	-1.63674	0.000824667	0.00386102
novel_circ_0010145	7.48476	0	4.9341	0.0021456	0.039833	4.9341	bta-miR-671	30.002	89.1568	-1.4667	8.0026e-05	0.00030959	XM_005888576.1	102271482	PLEKHB2	transcript	14.8204	21.3916	-0.529461	0.00364921	0.00929197
novel_circ_0010145	7.48476	0	4.9341	0.0021456	0.039833	4.9341	bta-miR-671	30.002	89.1568	-1.4667	8.0026e-05	0.00030959	XM_014481313.1	102275259	KANSL1	transcript	7.88598	12.3398	-0.64595	1.88998e-07	0.000251202
novel_circ_0010145	7.48476	0	4.9341	0.0021456	0.039833	4.9341	bta-miR-671	30.002	89.1568	-1.4667	8.0026e-05	0.00030959	XM_005887517.2	102273663	SEC14L2	transcript	0.908534	4.05635	-2.15857	0.000638697	0.00335537
novel_circ_0010145	7.48476	0	4.9341	0.0021456	0.039833	4.9341	bta-miR-671	30.002	89.1568	-1.4667	8.0026e-05	0.00030959	XM_014481162.1	102270721	METTL12	transcript	6.91096	4.05203	0.770242	0.00823769	0.016396
novel_circ_0010145	7.48476	0	4.9341	0.0021456	0.039833	4.9341	bta-miR-671	30.002	89.1568	-1.4667	8.0026e-05	0.00030959	XM_005904598.2	102269296	PRELID1	transcript	126.567	194.944	-0.623157	0.00115815	0.00466461
novel_circ_0010145	7.48476	0	4.9341	0.0021456	0.039833	4.9341	bta-miR-671	30.002	89.1568	-1.4667	8.0026e-05	0.00030959	XM_005902627.2	102287264	MLYCD	transcript	13.8174	7.17891	0.944645	0.00558417	0.01246
novel_circ_0010145	7.48476	0	4.9341	0.0021456	0.039833	4.9341	bta-miR-671	30.002	89.1568	-1.4667	8.0026e-05	0.00030959	XM_005893905.2	102284968	PPP5C	transcript	8.83783	18.3476	-1.05382	0.000509734	0.00296903
novel_circ_0010145	7.48476	0	4.9341	0.0021456	0.039833	4.9341	bta-miR-671	30.002	89.1568	-1.4667	8.0026e-05	0.00030959	XM_005898784.2	102275719	FBLN2	transcript	88.3411	100.112	-0.180462	0.039543	0.0579466
novel_circ_0010145	7.48476	0	4.9341	0.0021456	0.039833	4.9341	bta-miR-671	30.002	89.1568	-1.4667	8.0026e-05	0.00030959	XM_005904617.2	102274319	LOC102274319	transcript	159.113	195.19	-0.294826	0.0190904	0.0315085
novel_circ_0010145	7.48476	0	4.9341	0.0021456	0.039833	4.9341	bta-miR-671	30.002	89.1568	-1.4667	8.0026e-05	0.00030959	XM_014479637.1	102282094	EML2	transcript	8.74066	16.8436	-0.946387	0.00725341	0.0149846
novel_circ_0010145	7.48476	0	4.9341	0.0021456	0.039833	4.9341	bta-miR-671	30.002	89.1568	-1.4667	8.0026e-05	0.00030959	XM_005906784.2	102287943	PIM1	transcript	43.7155	25.1046	0.800192	0.00385646	0.00961899
novel_circ_0010145	7.48476	0	4.9341	0.0021456	0.039833	4.9341	bta-miR-671	30.002	89.1568	-1.4667	8.0026e-05	0.00030959	XM_005897125.2	102265426	HMBS	transcript	14.4592	21.8387	-0.594899	0.00313964	0.00847088
novel_circ_0010145	7.48476	0	4.9341	0.0021456	0.039833	4.9341	bta-miR-671	30.002	89.1568	-1.4667	8.0026e-05	0.00030959	XM_014480263.1	102277329	RASL11A	transcript	0.176836	2.60628	-3.88151	0.000379113	0.00256615
novel_circ_0010145	7.48476	0	4.9341	0.0021456	0.039833	4.9341	bta-miR-671	30.002	89.1568	-1.4667	8.0026e-05	0.00030959	XM_005911628.2	102266439	LOC102266439	transcript	2.53597	4.47941	-0.82077	0.0336806	0.0505327
novel_circ_0010145	7.48476	0	4.9341	0.0021456	0.039833	4.9341	bta-miR-671	30.002	89.1568	-1.4667	8.0026e-05	0.00030959	XR_001351717.1	106701229	-	transcript	7.2548	4.5605	0.669744	3.83783e-05	0.00102275
novel_circ_0010145	7.48476	0	4.9341	0.0021456	0.039833	4.9341	bta-miR-671	30.002	89.1568	-1.4667	8.0026e-05	0.00030959	XM_014476615.1	102287881	RPS16	transcript	6.4092	4.48343	0.51554	0.025857	0.0404103
novel_circ_0010145	7.48476	0	4.9341	0.0021456	0.039833	4.9341	bta-miR-671	30.002	89.1568	-1.4667	8.0026e-05	0.00030959	XM_005901126.2	102277325	CSRNP1	transcript	7.0984	3.19885	1.14994	0.00639878	0.0137119
novel_circ_0010145	7.48476	0	4.9341	0.0021456	0.039833	4.9341	bta-miR-671	30.002	89.1568	-1.4667	8.0026e-05	0.00030959	XM_005897109.1	102285068	PVRL1	transcript	9.40618	6.49325	0.534669	0.0329984	0.0496635
novel_circ_0010145	7.48476	0	4.9341	0.0021456	0.039833	4.9341	bta-miR-671	30.002	89.1568	-1.4667	8.0026e-05	0.00030959	XM_005903796.2	102269392	SFRP2	transcript	11.8669	0.135249	6.45519	5.99557e-06	0.000732732
novel_circ_0010145	7.48476	0	4.9341	0.0021456	0.039833	4.9341	bta-miR-671	30.002	89.1568	-1.4667	8.0026e-05	0.00030959	XM_005909400.1	102287493	CCDC93	transcript	15.8343	14.3836	0.13863	0.00763214	0.0155644
novel_circ_0010145	7.48476	0	4.9341	0.0021456	0.039833	4.9341	bta-miR-671	30.002	89.1568	-1.4667	8.0026e-05	0.00030959	XM_005900255.2	102282474	SLC25A15	transcript	14.4221	24.5701	-0.768619	0.0025234	0.00735708
novel_circ_0010145	7.48476	0	4.9341	0.0021456	0.039833	4.9341	bta-miR-671	30.002	89.1568	-1.4667	8.0026e-05	0.00030959	XM_014483070.1	102267948	LOC102267948	transcript	33.6835	18.5405	0.86136	0.00669941	0.0141949
novel_circ_0010145	7.48476	0	4.9341	0.0021456	0.039833	4.9341	bta-miR-671	30.002	89.1568	-1.4667	8.0026e-05	0.00030959	XM_005905957.1	102282497	RDM1	transcript	0.852012	5.20857	-2.61194	0.000557433	0.00310486
novel_circ_0010145	7.48476	0	4.9341	0.0021456	0.039833	4.9341	bta-miR-671	30.002	89.1568	-1.4667	8.0026e-05	0.00030959	XM_005898116.2	102276278	PCBP4	transcript	6.56585	23.0138	-1.80945	0.00227092	0.00691684
novel_circ_0010145	7.48476	0	4.9341	0.0021456	0.039833	4.9341	bta-miR-671	30.002	89.1568	-1.4667	8.0026e-05	0.00030959	XM_005904561.2	102280609	ABCC1	transcript	16.2551	20.0573	-0.303229	0.00861762	0.0169248
novel_circ_0010145	7.48476	0	4.9341	0.0021456	0.039833	4.9341	bta-miR-671	30.002	89.1568	-1.4667	8.0026e-05	0.00030959	XM_005904613.2	102272604	PDLIM7	transcript	20.8368	54.8391	-1.39607	0.0189084	0.0312706
novel_circ_0010145	7.48476	0	4.9341	0.0021456	0.039833	4.9341	bta-miR-671	30.002	89.1568	-1.4667	8.0026e-05	0.00030959	XM_014478204.1	102268101	EWSR1	transcript	27.9589	50.0517	-0.840109	0.0017376	0.00590852
novel_circ_0010145	7.48476	0	4.9341	0.0021456	0.039833	4.9341	bta-miR-671	30.002	89.1568	-1.4667	8.0026e-05	0.00030959	XM_005908899.2	102265568	CPT1A	transcript	19.0227	27.1647	-0.514009	0.000194256	0.00190739
novel_circ_0010145	7.48476	0	4.9341	0.0021456	0.039833	4.9341	bta-miR-671	30.002	89.1568	-1.4667	8.0026e-05	0.00030959	XM_014477185.1	102280948	PIEZO1	transcript	3.42756	8.00742	-1.22415	0.00279024	0.00783434
novel_circ_0010145	7.48476	0	4.9341	0.0021456	0.039833	4.9341	bta-miR-671	30.002	89.1568	-1.4667	8.0026e-05	0.00030959	XR_001351733.1	106701255	-	transcript	86.4917	5.80976	3.89601	3.87211e-06	0.000640372
novel_circ_0010145	7.48476	0	4.9341	0.0021456	0.039833	4.9341	bta-miR-671	30.002	89.1568	-1.4667	8.0026e-05	0.00030959	XM_005890603.2	102279622	SNRPA	transcript	4.28463	7.11816	-0.732335	0.00479026	0.0111748
novel_circ_0010145	7.48476	0	4.9341	0.0021456	0.039833	4.9341	bta-miR-671	30.002	89.1568	-1.4667	8.0026e-05	0.00030959	XM_005896201.2	102279357	LOC102279357	transcript	17.5663	7.26026	1.27471	0.0203608	0.0332253
novel_circ_0010145	7.48476	0	4.9341	0.0021456	0.039833	4.9341	bta-miR-671	30.002	89.1568	-1.4667	8.0026e-05	0.00030959	XM_005905425.2	102274322	FSTL1	transcript	716.745	504.263	0.507285	0.000205176	0.00194118
novel_circ_0010145	7.48476	0	4.9341	0.0021456	0.039833	4.9341	bta-miR-671	30.002	89.1568	-1.4667	8.0026e-05	0.00030959	XM_005895696.2	102287426	HADHA	transcript	186.756	65.3741	1.51436	0.000108691	0.00153268
novel_circ_0001623	6.12928	30.1635	-2.251	9.2188e-06	0.0008613	-2.251	bta-miR-671	30.002	89.1568	-1.4667	8.0026e-05	0.00030959	XM_005890586.2	102275199	AKT2	transcript	21.295	24.2222	-0.185819	0.0393926	0.0577501
novel_circ_0001623	6.12928	30.1635	-2.251	9.2188e-06	0.0008613	-2.251	bta-miR-671	30.002	89.1568	-1.4667	8.0026e-05	0.00030959	XM_014478113.1	102267133	KDELR1	transcript	36.4031	43.4729	-0.256053	0.0263487	0.041062
novel_circ_0001623	6.12928	30.1635	-2.251	9.2188e-06	0.0008613	-2.251	bta-miR-671	30.002	89.1568	-1.4667	8.0026e-05	0.00030959	XM_005892379.2	102287221	CBLB	transcript	7.41719	4.05056	0.87275	0.00154827	0.00555671
novel_circ_0001623	6.12928	30.1635	-2.251	9.2188e-06	0.0008613	-2.251	bta-miR-671	30.002	89.1568	-1.4667	8.0026e-05	0.00030959	XM_005894033.2	102276075	FIBP	transcript	22.9004	35.6877	-0.640053	0.0112112	0.0205976
novel_circ_0001623	6.12928	30.1635	-2.251	9.2188e-06	0.0008613	-2.251	bta-miR-671	30.002	89.1568	-1.4667	8.0026e-05	0.00030959	XM_005893757.2	102284779	GALM	transcript	10.3889	58.1809	-2.4855	2.07567e-06	0.000488104
novel_circ_0001623	6.12928	30.1635	-2.251	9.2188e-06	0.0008613	-2.251	bta-miR-671	30.002	89.1568	-1.4667	8.0026e-05	0.00030959	XM_005905377.1	102281744	ANAPC11	transcript	22.4788	31.6927	-0.495587	0.00193521	0.00629267
novel_circ_0001623	6.12928	30.1635	-2.251	9.2188e-06	0.0008613	-2.251	bta-miR-671	30.002	89.1568	-1.4667	8.0026e-05	0.00030959	XM_005897101.2	102283021	SC5D	transcript	3.39862	1.49838	1.18155	0.00640443	0.0137212
novel_circ_0001623	6.12928	30.1635	-2.251	9.2188e-06	0.0008613	-2.251	bta-miR-671	30.002	89.1568	-1.4667	8.0026e-05	0.00030959	XM_005888251.1	102283819	OVCA2	transcript	13.4004	8.71956	0.619953	0.00522238	0.0118941
novel_circ_0001623	6.12928	30.1635	-2.251	9.2188e-06	0.0008613	-2.251	bta-miR-671	30.002	89.1568	-1.4667	8.0026e-05	0.00030959	XM_005889984.2	102281499	CHCHD5	transcript	14.4515	18.9309	-0.389523	0.0307948	0.046898
novel_circ_0001623	6.12928	30.1635	-2.251	9.2188e-06	0.0008613	-2.251	bta-miR-671	30.002	89.1568	-1.4667	8.0026e-05	0.00030959	XM_014477606.1	102276462	GUK1	transcript	0	6.8248	#NAME?	0.0013888	0.00520352
novel_circ_0001623	6.12928	30.1635	-2.251	9.2188e-06	0.0008613	-2.251	bta-miR-671	30.002	89.1568	-1.4667	8.0026e-05	0.00030959	XM_014478656.1	102282639	TAGLN	transcript	63.6926	474.842	-2.89825	0.000190404	0.00189921
novel_circ_0001623	6.12928	30.1635	-2.251	9.2188e-06	0.0008613	-2.251	bta-miR-671	30.002	89.1568	-1.4667	8.0026e-05	0.00030959	XM_005891769.2	102282533	SNX33	transcript	4.92745	15.3225	-1.63674	0.000824667	0.00386102
novel_circ_0001623	6.12928	30.1635	-2.251	9.2188e-06	0.0008613	-2.251	bta-miR-671	30.002	89.1568	-1.4667	8.0026e-05	0.00030959	XM_005888576.1	102271482	PLEKHB2	transcript	14.8204	21.3916	-0.529461	0.00364921	0.00929197
novel_circ_0001623	6.12928	30.1635	-2.251	9.2188e-06	0.0008613	-2.251	bta-miR-671	30.002	89.1568	-1.4667	8.0026e-05	0.00030959	XM_014481313.1	102275259	KANSL1	transcript	7.88598	12.3398	-0.64595	1.88998e-07	0.000251202
novel_circ_0001623	6.12928	30.1635	-2.251	9.2188e-06	0.0008613	-2.251	bta-miR-671	30.002	89.1568	-1.4667	8.0026e-05	0.00030959	XM_005887517.2	102273663	SEC14L2	transcript	0.908534	4.05635	-2.15857	0.000638697	0.00335537
novel_circ_0001623	6.12928	30.1635	-2.251	9.2188e-06	0.0008613	-2.251	bta-miR-671	30.002	89.1568	-1.4667	8.0026e-05	0.00030959	XM_014481162.1	102270721	METTL12	transcript	6.91096	4.05203	0.770242	0.00823769	0.016396
novel_circ_0001623	6.12928	30.1635	-2.251	9.2188e-06	0.0008613	-2.251	bta-miR-671	30.002	89.1568	-1.4667	8.0026e-05	0.00030959	XM_005904598.2	102269296	PRELID1	transcript	126.567	194.944	-0.623157	0.00115815	0.00466461
novel_circ_0001623	6.12928	30.1635	-2.251	9.2188e-06	0.0008613	-2.251	bta-miR-671	30.002	89.1568	-1.4667	8.0026e-05	0.00030959	XM_005902627.2	102287264	MLYCD	transcript	13.8174	7.17891	0.944645	0.00558417	0.01246
novel_circ_0001623	6.12928	30.1635	-2.251	9.2188e-06	0.0008613	-2.251	bta-miR-671	30.002	89.1568	-1.4667	8.0026e-05	0.00030959	XM_005893905.2	102284968	PPP5C	transcript	8.83783	18.3476	-1.05382	0.000509734	0.00296903
novel_circ_0001623	6.12928	30.1635	-2.251	9.2188e-06	0.0008613	-2.251	bta-miR-671	30.002	89.1568	-1.4667	8.0026e-05	0.00030959	XM_005898784.2	102275719	FBLN2	transcript	88.3411	100.112	-0.180462	0.039543	0.0579466
novel_circ_0001623	6.12928	30.1635	-2.251	9.2188e-06	0.0008613	-2.251	bta-miR-671	30.002	89.1568	-1.4667	8.0026e-05	0.00030959	XM_005904617.2	102274319	LOC102274319	transcript	159.113	195.19	-0.294826	0.0190904	0.0315085
novel_circ_0001623	6.12928	30.1635	-2.251	9.2188e-06	0.0008613	-2.251	bta-miR-671	30.002	89.1568	-1.4667	8.0026e-05	0.00030959	XM_014479637.1	102282094	EML2	transcript	8.74066	16.8436	-0.946387	0.00725341	0.0149846
novel_circ_0001623	6.12928	30.1635	-2.251	9.2188e-06	0.0008613	-2.251	bta-miR-671	30.002	89.1568	-1.4667	8.0026e-05	0.00030959	XM_005906784.2	102287943	PIM1	transcript	43.7155	25.1046	0.800192	0.00385646	0.00961899
novel_circ_0001623	6.12928	30.1635	-2.251	9.2188e-06	0.0008613	-2.251	bta-miR-671	30.002	89.1568	-1.4667	8.0026e-05	0.00030959	XM_005897125.2	102265426	HMBS	transcript	14.4592	21.8387	-0.594899	0.00313964	0.00847088
novel_circ_0001623	6.12928	30.1635	-2.251	9.2188e-06	0.0008613	-2.251	bta-miR-671	30.002	89.1568	-1.4667	8.0026e-05	0.00030959	XM_014480263.1	102277329	RASL11A	transcript	0.176836	2.60628	-3.88151	0.000379113	0.00256615
novel_circ_0001623	6.12928	30.1635	-2.251	9.2188e-06	0.0008613	-2.251	bta-miR-671	30.002	89.1568	-1.4667	8.0026e-05	0.00030959	XM_005911628.2	102266439	LOC102266439	transcript	2.53597	4.47941	-0.82077	0.0336806	0.0505327
novel_circ_0001623	6.12928	30.1635	-2.251	9.2188e-06	0.0008613	-2.251	bta-miR-671	30.002	89.1568	-1.4667	8.0026e-05	0.00030959	XR_001351717.1	106701229	-	transcript	7.2548	4.5605	0.669744	3.83783e-05	0.00102275
novel_circ_0001623	6.12928	30.1635	-2.251	9.2188e-06	0.0008613	-2.251	bta-miR-671	30.002	89.1568	-1.4667	8.0026e-05	0.00030959	XM_014476615.1	102287881	RPS16	transcript	6.4092	4.48343	0.51554	0.025857	0.0404103
novel_circ_0001623	6.12928	30.1635	-2.251	9.2188e-06	0.0008613	-2.251	bta-miR-671	30.002	89.1568	-1.4667	8.0026e-05	0.00030959	XM_005901126.2	102277325	CSRNP1	transcript	7.0984	3.19885	1.14994	0.00639878	0.0137119
novel_circ_0001623	6.12928	30.1635	-2.251	9.2188e-06	0.0008613	-2.251	bta-miR-671	30.002	89.1568	-1.4667	8.0026e-05	0.00030959	XM_005897109.1	102285068	PVRL1	transcript	9.40618	6.49325	0.534669	0.0329984	0.0496635
novel_circ_0001623	6.12928	30.1635	-2.251	9.2188e-06	0.0008613	-2.251	bta-miR-671	30.002	89.1568	-1.4667	8.0026e-05	0.00030959	XM_005903796.2	102269392	SFRP2	transcript	11.8669	0.135249	6.45519	5.99557e-06	0.000732732
novel_circ_0001623	6.12928	30.1635	-2.251	9.2188e-06	0.0008613	-2.251	bta-miR-671	30.002	89.1568	-1.4667	8.0026e-05	0.00030959	XM_005909400.1	102287493	CCDC93	transcript	15.8343	14.3836	0.13863	0.00763214	0.0155644
novel_circ_0001623	6.12928	30.1635	-2.251	9.2188e-06	0.0008613	-2.251	bta-miR-671	30.002	89.1568	-1.4667	8.0026e-05	0.00030959	XM_005900255.2	102282474	SLC25A15	transcript	14.4221	24.5701	-0.768619	0.0025234	0.00735708
novel_circ_0001623	6.12928	30.1635	-2.251	9.2188e-06	0.0008613	-2.251	bta-miR-671	30.002	89.1568	-1.4667	8.0026e-05	0.00030959	XM_014483070.1	102267948	LOC102267948	transcript	33.6835	18.5405	0.86136	0.00669941	0.0141949
novel_circ_0001623	6.12928	30.1635	-2.251	9.2188e-06	0.0008613	-2.251	bta-miR-671	30.002	89.1568	-1.4667	8.0026e-05	0.00030959	XM_005905957.1	102282497	RDM1	transcript	0.852012	5.20857	-2.61194	0.000557433	0.00310486
novel_circ_0001623	6.12928	30.1635	-2.251	9.2188e-06	0.0008613	-2.251	bta-miR-671	30.002	89.1568	-1.4667	8.0026e-05	0.00030959	XM_005898116.2	102276278	PCBP4	transcript	6.56585	23.0138	-1.80945	0.00227092	0.00691684
novel_circ_0001623	6.12928	30.1635	-2.251	9.2188e-06	0.0008613	-2.251	bta-miR-671	30.002	89.1568	-1.4667	8.0026e-05	0.00030959	XM_005904561.2	102280609	ABCC1	transcript	16.2551	20.0573	-0.303229	0.00861762	0.0169248
novel_circ_0001623	6.12928	30.1635	-2.251	9.2188e-06	0.0008613	-2.251	bta-miR-671	30.002	89.1568	-1.4667	8.0026e-05	0.00030959	XM_005904613.2	102272604	PDLIM7	transcript	20.8368	54.8391	-1.39607	0.0189084	0.0312706
novel_circ_0001623	6.12928	30.1635	-2.251	9.2188e-06	0.0008613	-2.251	bta-miR-671	30.002	89.1568	-1.4667	8.0026e-05	0.00030959	XM_014478204.1	102268101	EWSR1	transcript	27.9589	50.0517	-0.840109	0.0017376	0.00590852
novel_circ_0001623	6.12928	30.1635	-2.251	9.2188e-06	0.0008613	-2.251	bta-miR-671	30.002	89.1568	-1.4667	8.0026e-05	0.00030959	XM_005908899.2	102265568	CPT1A	transcript	19.0227	27.1647	-0.514009	0.000194256	0.00190739
novel_circ_0001623	6.12928	30.1635	-2.251	9.2188e-06	0.0008613	-2.251	bta-miR-671	30.002	89.1568	-1.4667	8.0026e-05	0.00030959	XM_014477185.1	102280948	PIEZO1	transcript	3.42756	8.00742	-1.22415	0.00279024	0.00783434
novel_circ_0001623	6.12928	30.1635	-2.251	9.2188e-06	0.0008613	-2.251	bta-miR-671	30.002	89.1568	-1.4667	8.0026e-05	0.00030959	XR_001351733.1	106701255	-	transcript	86.4917	5.80976	3.89601	3.87211e-06	0.000640372
novel_circ_0001623	6.12928	30.1635	-2.251	9.2188e-06	0.0008613	-2.251	bta-miR-671	30.002	89.1568	-1.4667	8.0026e-05	0.00030959	XM_005890603.2	102279622	SNRPA	transcript	4.28463	7.11816	-0.732335	0.00479026	0.0111748
novel_circ_0001623	6.12928	30.1635	-2.251	9.2188e-06	0.0008613	-2.251	bta-miR-671	30.002	89.1568	-1.4667	8.0026e-05	0.00030959	XM_005896201.2	102279357	LOC102279357	transcript	17.5663	7.26026	1.27471	0.0203608	0.0332253
novel_circ_0001623	6.12928	30.1635	-2.251	9.2188e-06	0.0008613	-2.251	bta-miR-671	30.002	89.1568	-1.4667	8.0026e-05	0.00030959	XM_005905425.2	102274322	FSTL1	transcript	716.745	504.263	0.507285	0.000205176	0.00194118
novel_circ_0001623	6.12928	30.1635	-2.251	9.2188e-06	0.0008613	-2.251	bta-miR-671	30.002	89.1568	-1.4667	8.0026e-05	0.00030959	XM_005895696.2	102287426	HADHA	transcript	186.756	65.3741	1.51436	0.000108691	0.00153268
novel_circ_0006338	4.18386	20.8626	-2.2371	0.0001513	0.0070677	-2.2371	bta-miR-671	30.002	89.1568	-1.4667	8.0026e-05	0.00030959	XM_005890586.2	102275199	AKT2	transcript	21.295	24.2222	-0.185819	0.0393926	0.0577501
novel_circ_0006338	4.18386	20.8626	-2.2371	0.0001513	0.0070677	-2.2371	bta-miR-671	30.002	89.1568	-1.4667	8.0026e-05	0.00030959	XM_014478113.1	102267133	KDELR1	transcript	36.4031	43.4729	-0.256053	0.0263487	0.041062
novel_circ_0006338	4.18386	20.8626	-2.2371	0.0001513	0.0070677	-2.2371	bta-miR-671	30.002	89.1568	-1.4667	8.0026e-05	0.00030959	XM_005892379.2	102287221	CBLB	transcript	7.41719	4.05056	0.87275	0.00154827	0.00555671
novel_circ_0006338	4.18386	20.8626	-2.2371	0.0001513	0.0070677	-2.2371	bta-miR-671	30.002	89.1568	-1.4667	8.0026e-05	0.00030959	XM_005894033.2	102276075	FIBP	transcript	22.9004	35.6877	-0.640053	0.0112112	0.0205976
novel_circ_0006338	4.18386	20.8626	-2.2371	0.0001513	0.0070677	-2.2371	bta-miR-671	30.002	89.1568	-1.4667	8.0026e-05	0.00030959	XM_005893757.2	102284779	GALM	transcript	10.3889	58.1809	-2.4855	2.07567e-06	0.000488104
novel_circ_0006338	4.18386	20.8626	-2.2371	0.0001513	0.0070677	-2.2371	bta-miR-671	30.002	89.1568	-1.4667	8.0026e-05	0.00030959	XM_005905377.1	102281744	ANAPC11	transcript	22.4788	31.6927	-0.495587	0.00193521	0.00629267
novel_circ_0006338	4.18386	20.8626	-2.2371	0.0001513	0.0070677	-2.2371	bta-miR-671	30.002	89.1568	-1.4667	8.0026e-05	0.00030959	XM_005897101.2	102283021	SC5D	transcript	3.39862	1.49838	1.18155	0.00640443	0.0137212
novel_circ_0006338	4.18386	20.8626	-2.2371	0.0001513	0.0070677	-2.2371	bta-miR-671	30.002	89.1568	-1.4667	8.0026e-05	0.00030959	XM_005888251.1	102283819	OVCA2	transcript	13.4004	8.71956	0.619953	0.00522238	0.0118941
novel_circ_0006338	4.18386	20.8626	-2.2371	0.0001513	0.0070677	-2.2371	bta-miR-671	30.002	89.1568	-1.4667	8.0026e-05	0.00030959	XM_005889984.2	102281499	CHCHD5	transcript	14.4515	18.9309	-0.389523	0.0307948	0.046898
novel_circ_0006338	4.18386	20.8626	-2.2371	0.0001513	0.0070677	-2.2371	bta-miR-671	30.002	89.1568	-1.4667	8.0026e-05	0.00030959	XM_014477606.1	102276462	GUK1	transcript	0	6.8248	#NAME?	0.0013888	0.00520352
novel_circ_0006338	4.18386	20.8626	-2.2371	0.0001513	0.0070677	-2.2371	bta-miR-671	30.002	89.1568	-1.4667	8.0026e-05	0.00030959	XM_014478656.1	102282639	TAGLN	transcript	63.6926	474.842	-2.89825	0.000190404	0.00189921
novel_circ_0006338	4.18386	20.8626	-2.2371	0.0001513	0.0070677	-2.2371	bta-miR-671	30.002	89.1568	-1.4667	8.0026e-05	0.00030959	XM_005891769.2	102282533	SNX33	transcript	4.92745	15.3225	-1.63674	0.000824667	0.00386102
novel_circ_0006338	4.18386	20.8626	-2.2371	0.0001513	0.0070677	-2.2371	bta-miR-671	30.002	89.1568	-1.4667	8.0026e-05	0.00030959	XM_005888576.1	102271482	PLEKHB2	transcript	14.8204	21.3916	-0.529461	0.00364921	0.00929197
novel_circ_0006338	4.18386	20.8626	-2.2371	0.0001513	0.0070677	-2.2371	bta-miR-671	30.002	89.1568	-1.4667	8.0026e-05	0.00030959	XM_014481313.1	102275259	KANSL1	transcript	7.88598	12.3398	-0.64595	1.88998e-07	0.000251202
novel_circ_0006338	4.18386	20.8626	-2.2371	0.0001513	0.0070677	-2.2371	bta-miR-671	30.002	89.1568	-1.4667	8.0026e-05	0.00030959	XM_005887517.2	102273663	SEC14L2	transcript	0.908534	4.05635	-2.15857	0.000638697	0.00335537
novel_circ_0006338	4.18386	20.8626	-2.2371	0.0001513	0.0070677	-2.2371	bta-miR-671	30.002	89.1568	-1.4667	8.0026e-05	0.00030959	XM_014481162.1	102270721	METTL12	transcript	6.91096	4.05203	0.770242	0.00823769	0.016396
novel_circ_0006338	4.18386	20.8626	-2.2371	0.0001513	0.0070677	-2.2371	bta-miR-671	30.002	89.1568	-1.4667	8.0026e-05	0.00030959	XM_005904598.2	102269296	PRELID1	transcript	126.567	194.944	-0.623157	0.00115815	0.00466461
novel_circ_0006338	4.18386	20.8626	-2.2371	0.0001513	0.0070677	-2.2371	bta-miR-671	30.002	89.1568	-1.4667	8.0026e-05	0.00030959	XM_005902627.2	102287264	MLYCD	transcript	13.8174	7.17891	0.944645	0.00558417	0.01246
novel_circ_0006338	4.18386	20.8626	-2.2371	0.0001513	0.0070677	-2.2371	bta-miR-671	30.002	89.1568	-1.4667	8.0026e-05	0.00030959	XM_005893905.2	102284968	PPP5C	transcript	8.83783	18.3476	-1.05382	0.000509734	0.00296903
novel_circ_0006338	4.18386	20.8626	-2.2371	0.0001513	0.0070677	-2.2371	bta-miR-671	30.002	89.1568	-1.4667	8.0026e-05	0.00030959	XM_005898784.2	102275719	FBLN2	transcript	88.3411	100.112	-0.180462	0.039543	0.0579466
novel_circ_0006338	4.18386	20.8626	-2.2371	0.0001513	0.0070677	-2.2371	bta-miR-671	30.002	89.1568	-1.4667	8.0026e-05	0.00030959	XM_005904617.2	102274319	LOC102274319	transcript	159.113	195.19	-0.294826	0.0190904	0.0315085
novel_circ_0006338	4.18386	20.8626	-2.2371	0.0001513	0.0070677	-2.2371	bta-miR-671	30.002	89.1568	-1.4667	8.0026e-05	0.00030959	XM_014479637.1	102282094	EML2	transcript	8.74066	16.8436	-0.946387	0.00725341	0.0149846
novel_circ_0006338	4.18386	20.8626	-2.2371	0.0001513	0.0070677	-2.2371	bta-miR-671	30.002	89.1568	-1.4667	8.0026e-05	0.00030959	XM_005906784.2	102287943	PIM1	transcript	43.7155	25.1046	0.800192	0.00385646	0.00961899
novel_circ_0006338	4.18386	20.8626	-2.2371	0.0001513	0.0070677	-2.2371	bta-miR-671	30.002	89.1568	-1.4667	8.0026e-05	0.00030959	XM_005897125.2	102265426	HMBS	transcript	14.4592	21.8387	-0.594899	0.00313964	0.00847088
novel_circ_0006338	4.18386	20.8626	-2.2371	0.0001513	0.0070677	-2.2371	bta-miR-671	30.002	89.1568	-1.4667	8.0026e-05	0.00030959	XM_014480263.1	102277329	RASL11A	transcript	0.176836	2.60628	-3.88151	0.000379113	0.00256615
novel_circ_0006338	4.18386	20.8626	-2.2371	0.0001513	0.0070677	-2.2371	bta-miR-671	30.002	89.1568	-1.4667	8.0026e-05	0.00030959	XM_005911628.2	102266439	LOC102266439	transcript	2.53597	4.47941	-0.82077	0.0336806	0.0505327
novel_circ_0006338	4.18386	20.8626	-2.2371	0.0001513	0.0070677	-2.2371	bta-miR-671	30.002	89.1568	-1.4667	8.0026e-05	0.00030959	XR_001351717.1	106701229	-	transcript	7.2548	4.5605	0.669744	3.83783e-05	0.00102275
novel_circ_0006338	4.18386	20.8626	-2.2371	0.0001513	0.0070677	-2.2371	bta-miR-671	30.002	89.1568	-1.4667	8.0026e-05	0.00030959	XM_014476615.1	102287881	RPS16	transcript	6.4092	4.48343	0.51554	0.025857	0.0404103
novel_circ_0006338	4.18386	20.8626	-2.2371	0.0001513	0.0070677	-2.2371	bta-miR-671	30.002	89.1568	-1.4667	8.0026e-05	0.00030959	XM_005901126.2	102277325	CSRNP1	transcript	7.0984	3.19885	1.14994	0.00639878	0.0137119
novel_circ_0006338	4.18386	20.8626	-2.2371	0.0001513	0.0070677	-2.2371	bta-miR-671	30.002	89.1568	-1.4667	8.0026e-05	0.00030959	XM_005897109.1	102285068	PVRL1	transcript	9.40618	6.49325	0.534669	0.0329984	0.0496635
novel_circ_0006338	4.18386	20.8626	-2.2371	0.0001513	0.0070677	-2.2371	bta-miR-671	30.002	89.1568	-1.4667	8.0026e-05	0.00030959	XM_005903796.2	102269392	SFRP2	transcript	11.8669	0.135249	6.45519	5.99557e-06	0.000732732
novel_circ_0006338	4.18386	20.8626	-2.2371	0.0001513	0.0070677	-2.2371	bta-miR-671	30.002	89.1568	-1.4667	8.0026e-05	0.00030959	XM_005909400.1	102287493	CCDC93	transcript	15.8343	14.3836	0.13863	0.00763214	0.0155644
novel_circ_0006338	4.18386	20.8626	-2.2371	0.0001513	0.0070677	-2.2371	bta-miR-671	30.002	89.1568	-1.4667	8.0026e-05	0.00030959	XM_005900255.2	102282474	SLC25A15	transcript	14.4221	24.5701	-0.768619	0.0025234	0.00735708
novel_circ_0006338	4.18386	20.8626	-2.2371	0.0001513	0.0070677	-2.2371	bta-miR-671	30.002	89.1568	-1.4667	8.0026e-05	0.00030959	XM_014483070.1	102267948	LOC102267948	transcript	33.6835	18.5405	0.86136	0.00669941	0.0141949
novel_circ_0006338	4.18386	20.8626	-2.2371	0.0001513	0.0070677	-2.2371	bta-miR-671	30.002	89.1568	-1.4667	8.0026e-05	0.00030959	XM_005905957.1	102282497	RDM1	transcript	0.852012	5.20857	-2.61194	0.000557433	0.00310486
novel_circ_0006338	4.18386	20.8626	-2.2371	0.0001513	0.0070677	-2.2371	bta-miR-671	30.002	89.1568	-1.4667	8.0026e-05	0.00030959	XM_005898116.2	102276278	PCBP4	transcript	6.56585	23.0138	-1.80945	0.00227092	0.00691684
novel_circ_0006338	4.18386	20.8626	-2.2371	0.0001513	0.0070677	-2.2371	bta-miR-671	30.002	89.1568	-1.4667	8.0026e-05	0.00030959	XM_005904561.2	102280609	ABCC1	transcript	16.2551	20.0573	-0.303229	0.00861762	0.0169248
novel_circ_0006338	4.18386	20.8626	-2.2371	0.0001513	0.0070677	-2.2371	bta-miR-671	30.002	89.1568	-1.4667	8.0026e-05	0.00030959	XM_005904613.2	102272604	PDLIM7	transcript	20.8368	54.8391	-1.39607	0.0189084	0.0312706
novel_circ_0006338	4.18386	20.8626	-2.2371	0.0001513	0.0070677	-2.2371	bta-miR-671	30.002	89.1568	-1.4667	8.0026e-05	0.00030959	XM_014478204.1	102268101	EWSR1	transcript	27.9589	50.0517	-0.840109	0.0017376	0.00590852
novel_circ_0006338	4.18386	20.8626	-2.2371	0.0001513	0.0070677	-2.2371	bta-miR-671	30.002	89.1568	-1.4667	8.0026e-05	0.00030959	XM_005908899.2	102265568	CPT1A	transcript	19.0227	27.1647	-0.514009	0.000194256	0.00190739
novel_circ_0006338	4.18386	20.8626	-2.2371	0.0001513	0.0070677	-2.2371	bta-miR-671	30.002	89.1568	-1.4667	8.0026e-05	0.00030959	XM_014477185.1	102280948	PIEZO1	transcript	3.42756	8.00742	-1.22415	0.00279024	0.00783434
novel_circ_0006338	4.18386	20.8626	-2.2371	0.0001513	0.0070677	-2.2371	bta-miR-671	30.002	89.1568	-1.4667	8.0026e-05	0.00030959	XR_001351733.1	106701255	-	transcript	86.4917	5.80976	3.89601	3.87211e-06	0.000640372
novel_circ_0006338	4.18386	20.8626	-2.2371	0.0001513	0.0070677	-2.2371	bta-miR-671	30.002	89.1568	-1.4667	8.0026e-05	0.00030959	XM_005890603.2	102279622	SNRPA	transcript	4.28463	7.11816	-0.732335	0.00479026	0.0111748
novel_circ_0006338	4.18386	20.8626	-2.2371	0.0001513	0.0070677	-2.2371	bta-miR-671	30.002	89.1568	-1.4667	8.0026e-05	0.00030959	XM_005896201.2	102279357	LOC102279357	transcript	17.5663	7.26026	1.27471	0.0203608	0.0332253
novel_circ_0006338	4.18386	20.8626	-2.2371	0.0001513	0.0070677	-2.2371	bta-miR-671	30.002	89.1568	-1.4667	8.0026e-05	0.00030959	XM_005905425.2	102274322	FSTL1	transcript	716.745	504.263	0.507285	0.000205176	0.00194118
novel_circ_0006338	4.18386	20.8626	-2.2371	0.0001513	0.0070677	-2.2371	bta-miR-671	30.002	89.1568	-1.4667	8.0026e-05	0.00030959	XM_005895696.2	102287426	HADHA	transcript	186.756	65.3741	1.51436	0.000108691	0.00153268
novel_circ_0000549	91.9011	186.191	-1.0078	7.5334e-05	0.004223	-1.0078	bta-miR-671	30.002	89.1568	-1.4667	8.0026e-05	0.00030959	XM_005890586.2	102275199	AKT2	transcript	21.295	24.2222	-0.185819	0.0393926	0.0577501
novel_circ_0000549	91.9011	186.191	-1.0078	7.5334e-05	0.004223	-1.0078	bta-miR-671	30.002	89.1568	-1.4667	8.0026e-05	0.00030959	XM_014478113.1	102267133	KDELR1	transcript	36.4031	43.4729	-0.256053	0.0263487	0.041062
novel_circ_0000549	91.9011	186.191	-1.0078	7.5334e-05	0.004223	-1.0078	bta-miR-671	30.002	89.1568	-1.4667	8.0026e-05	0.00030959	XM_005892379.2	102287221	CBLB	transcript	7.41719	4.05056	0.87275	0.00154827	0.00555671
novel_circ_0000549	91.9011	186.191	-1.0078	7.5334e-05	0.004223	-1.0078	bta-miR-671	30.002	89.1568	-1.4667	8.0026e-05	0.00030959	XM_005894033.2	102276075	FIBP	transcript	22.9004	35.6877	-0.640053	0.0112112	0.0205976
novel_circ_0000549	91.9011	186.191	-1.0078	7.5334e-05	0.004223	-1.0078	bta-miR-671	30.002	89.1568	-1.4667	8.0026e-05	0.00030959	XM_005893757.2	102284779	GALM	transcript	10.3889	58.1809	-2.4855	2.07567e-06	0.000488104
novel_circ_0000549	91.9011	186.191	-1.0078	7.5334e-05	0.004223	-1.0078	bta-miR-671	30.002	89.1568	-1.4667	8.0026e-05	0.00030959	XM_005905377.1	102281744	ANAPC11	transcript	22.4788	31.6927	-0.495587	0.00193521	0.00629267
novel_circ_0000549	91.9011	186.191	-1.0078	7.5334e-05	0.004223	-1.0078	bta-miR-671	30.002	89.1568	-1.4667	8.0026e-05	0.00030959	XM_005897101.2	102283021	SC5D	transcript	3.39862	1.49838	1.18155	0.00640443	0.0137212
novel_circ_0000549	91.9011	186.191	-1.0078	7.5334e-05	0.004223	-1.0078	bta-miR-671	30.002	89.1568	-1.4667	8.0026e-05	0.00030959	XM_005888251.1	102283819	OVCA2	transcript	13.4004	8.71956	0.619953	0.00522238	0.0118941
novel_circ_0000549	91.9011	186.191	-1.0078	7.5334e-05	0.004223	-1.0078	bta-miR-671	30.002	89.1568	-1.4667	8.0026e-05	0.00030959	XM_005889984.2	102281499	CHCHD5	transcript	14.4515	18.9309	-0.389523	0.0307948	0.046898
novel_circ_0000549	91.9011	186.191	-1.0078	7.5334e-05	0.004223	-1.0078	bta-miR-671	30.002	89.1568	-1.4667	8.0026e-05	0.00030959	XM_014477606.1	102276462	GUK1	transcript	0	6.8248	#NAME?	0.0013888	0.00520352
novel_circ_0000549	91.9011	186.191	-1.0078	7.5334e-05	0.004223	-1.0078	bta-miR-671	30.002	89.1568	-1.4667	8.0026e-05	0.00030959	XM_014478656.1	102282639	TAGLN	transcript	63.6926	474.842	-2.89825	0.000190404	0.00189921
novel_circ_0000549	91.9011	186.191	-1.0078	7.5334e-05	0.004223	-1.0078	bta-miR-671	30.002	89.1568	-1.4667	8.0026e-05	0.00030959	XM_005891769.2	102282533	SNX33	transcript	4.92745	15.3225	-1.63674	0.000824667	0.00386102
novel_circ_0000549	91.9011	186.191	-1.0078	7.5334e-05	0.004223	-1.0078	bta-miR-671	30.002	89.1568	-1.4667	8.0026e-05	0.00030959	XM_005888576.1	102271482	PLEKHB2	transcript	14.8204	21.3916	-0.529461	0.00364921	0.00929197
novel_circ_0000549	91.9011	186.191	-1.0078	7.5334e-05	0.004223	-1.0078	bta-miR-671	30.002	89.1568	-1.4667	8.0026e-05	0.00030959	XM_014481313.1	102275259	KANSL1	transcript	7.88598	12.3398	-0.64595	1.88998e-07	0.000251202
novel_circ_0000549	91.9011	186.191	-1.0078	7.5334e-05	0.004223	-1.0078	bta-miR-671	30.002	89.1568	-1.4667	8.0026e-05	0.00030959	XM_005887517.2	102273663	SEC14L2	transcript	0.908534	4.05635	-2.15857	0.000638697	0.00335537
novel_circ_0000549	91.9011	186.191	-1.0078	7.5334e-05	0.004223	-1.0078	bta-miR-671	30.002	89.1568	-1.4667	8.0026e-05	0.00030959	XM_014481162.1	102270721	METTL12	transcript	6.91096	4.05203	0.770242	0.00823769	0.016396
novel_circ_0000549	91.9011	186.191	-1.0078	7.5334e-05	0.004223	-1.0078	bta-miR-671	30.002	89.1568	-1.4667	8.0026e-05	0.00030959	XM_005904598.2	102269296	PRELID1	transcript	126.567	194.944	-0.623157	0.00115815	0.00466461
novel_circ_0000549	91.9011	186.191	-1.0078	7.5334e-05	0.004223	-1.0078	bta-miR-671	30.002	89.1568	-1.4667	8.0026e-05	0.00030959	XM_005902627.2	102287264	MLYCD	transcript	13.8174	7.17891	0.944645	0.00558417	0.01246
novel_circ_0000549	91.9011	186.191	-1.0078	7.5334e-05	0.004223	-1.0078	bta-miR-671	30.002	89.1568	-1.4667	8.0026e-05	0.00030959	XM_005893905.2	102284968	PPP5C	transcript	8.83783	18.3476	-1.05382	0.000509734	0.00296903
novel_circ_0000549	91.9011	186.191	-1.0078	7.5334e-05	0.004223	-1.0078	bta-miR-671	30.002	89.1568	-1.4667	8.0026e-05	0.00030959	XM_005898784.2	102275719	FBLN2	transcript	88.3411	100.112	-0.180462	0.039543	0.0579466
novel_circ_0000549	91.9011	186.191	-1.0078	7.5334e-05	0.004223	-1.0078	bta-miR-671	30.002	89.1568	-1.4667	8.0026e-05	0.00030959	XM_005904617.2	102274319	LOC102274319	transcript	159.113	195.19	-0.294826	0.0190904	0.0315085
novel_circ_0000549	91.9011	186.191	-1.0078	7.5334e-05	0.004223	-1.0078	bta-miR-671	30.002	89.1568	-1.4667	8.0026e-05	0.00030959	XM_014479637.1	102282094	EML2	transcript	8.74066	16.8436	-0.946387	0.00725341	0.0149846
novel_circ_0000549	91.9011	186.191	-1.0078	7.5334e-05	0.004223	-1.0078	bta-miR-671	30.002	89.1568	-1.4667	8.0026e-05	0.00030959	XM_005906784.2	102287943	PIM1	transcript	43.7155	25.1046	0.800192	0.00385646	0.00961899
novel_circ_0000549	91.9011	186.191	-1.0078	7.5334e-05	0.004223	-1.0078	bta-miR-671	30.002	89.1568	-1.4667	8.0026e-05	0.00030959	XM_005897125.2	102265426	HMBS	transcript	14.4592	21.8387	-0.594899	0.00313964	0.00847088
novel_circ_0000549	91.9011	186.191	-1.0078	7.5334e-05	0.004223	-1.0078	bta-miR-671	30.002	89.1568	-1.4667	8.0026e-05	0.00030959	XM_014480263.1	102277329	RASL11A	transcript	0.176836	2.60628	-3.88151	0.000379113	0.00256615
novel_circ_0000549	91.9011	186.191	-1.0078	7.5334e-05	0.004223	-1.0078	bta-miR-671	30.002	89.1568	-1.4667	8.0026e-05	0.00030959	XM_005911628.2	102266439	LOC102266439	transcript	2.53597	4.47941	-0.82077	0.0336806	0.0505327
novel_circ_0000549	91.9011	186.191	-1.0078	7.5334e-05	0.004223	-1.0078	bta-miR-671	30.002	89.1568	-1.4667	8.0026e-05	0.00030959	XR_001351717.1	106701229	-	transcript	7.2548	4.5605	0.669744	3.83783e-05	0.00102275
novel_circ_0000549	91.9011	186.191	-1.0078	7.5334e-05	0.004223	-1.0078	bta-miR-671	30.002	89.1568	-1.4667	8.0026e-05	0.00030959	XM_014476615.1	102287881	RPS16	transcript	6.4092	4.48343	0.51554	0.025857	0.0404103
novel_circ_0000549	91.9011	186.191	-1.0078	7.5334e-05	0.004223	-1.0078	bta-miR-671	30.002	89.1568	-1.4667	8.0026e-05	0.00030959	XM_005901126.2	102277325	CSRNP1	transcript	7.0984	3.19885	1.14994	0.00639878	0.0137119
novel_circ_0000549	91.9011	186.191	-1.0078	7.5334e-05	0.004223	-1.0078	bta-miR-671	30.002	89.1568	-1.4667	8.0026e-05	0.00030959	XM_005897109.1	102285068	PVRL1	transcript	9.40618	6.49325	0.534669	0.0329984	0.0496635
novel_circ_0000549	91.9011	186.191	-1.0078	7.5334e-05	0.004223	-1.0078	bta-miR-671	30.002	89.1568	-1.4667	8.0026e-05	0.00030959	XM_005903796.2	102269392	SFRP2	transcript	11.8669	0.135249	6.45519	5.99557e-06	0.000732732
novel_circ_0000549	91.9011	186.191	-1.0078	7.5334e-05	0.004223	-1.0078	bta-miR-671	30.002	89.1568	-1.4667	8.0026e-05	0.00030959	XM_005909400.1	102287493	CCDC93	transcript	15.8343	14.3836	0.13863	0.00763214	0.0155644
novel_circ_0000549	91.9011	186.191	-1.0078	7.5334e-05	0.004223	-1.0078	bta-miR-671	30.002	89.1568	-1.4667	8.0026e-05	0.00030959	XM_005900255.2	102282474	SLC25A15	transcript	14.4221	24.5701	-0.768619	0.0025234	0.00735708
novel_circ_0000549	91.9011	186.191	-1.0078	7.5334e-05	0.004223	-1.0078	bta-miR-671	30.002	89.1568	-1.4667	8.0026e-05	0.00030959	XM_014483070.1	102267948	LOC102267948	transcript	33.6835	18.5405	0.86136	0.00669941	0.0141949
novel_circ_0000549	91.9011	186.191	-1.0078	7.5334e-05	0.004223	-1.0078	bta-miR-671	30.002	89.1568	-1.4667	8.0026e-05	0.00030959	XM_005905957.1	102282497	RDM1	transcript	0.852012	5.20857	-2.61194	0.000557433	0.00310486
novel_circ_0000549	91.9011	186.191	-1.0078	7.5334e-05	0.004223	-1.0078	bta-miR-671	30.002	89.1568	-1.4667	8.0026e-05	0.00030959	XM_005898116.2	102276278	PCBP4	transcript	6.56585	23.0138	-1.80945	0.00227092	0.00691684
novel_circ_0000549	91.9011	186.191	-1.0078	7.5334e-05	0.004223	-1.0078	bta-miR-671	30.002	89.1568	-1.4667	8.0026e-05	0.00030959	XM_005904561.2	102280609	ABCC1	transcript	16.2551	20.0573	-0.303229	0.00861762	0.0169248
novel_circ_0000549	91.9011	186.191	-1.0078	7.5334e-05	0.004223	-1.0078	bta-miR-671	30.002	89.1568	-1.4667	8.0026e-05	0.00030959	XM_005904613.2	102272604	PDLIM7	transcript	20.8368	54.8391	-1.39607	0.0189084	0.0312706
novel_circ_0000549	91.9011	186.191	-1.0078	7.5334e-05	0.004223	-1.0078	bta-miR-671	30.002	89.1568	-1.4667	8.0026e-05	0.00030959	XM_014478204.1	102268101	EWSR1	transcript	27.9589	50.0517	-0.840109	0.0017376	0.00590852
novel_circ_0000549	91.9011	186.191	-1.0078	7.5334e-05	0.004223	-1.0078	bta-miR-671	30.002	89.1568	-1.4667	8.0026e-05	0.00030959	XM_005908899.2	102265568	CPT1A	transcript	19.0227	27.1647	-0.514009	0.000194256	0.00190739
novel_circ_0000549	91.9011	186.191	-1.0078	7.5334e-05	0.004223	-1.0078	bta-miR-671	30.002	89.1568	-1.4667	8.0026e-05	0.00030959	XM_014477185.1	102280948	PIEZO1	transcript	3.42756	8.00742	-1.22415	0.00279024	0.00783434
novel_circ_0000549	91.9011	186.191	-1.0078	7.5334e-05	0.004223	-1.0078	bta-miR-671	30.002	89.1568	-1.4667	8.0026e-05	0.00030959	XR_001351733.1	106701255	-	transcript	86.4917	5.80976	3.89601	3.87211e-06	0.000640372
novel_circ_0000549	91.9011	186.191	-1.0078	7.5334e-05	0.004223	-1.0078	bta-miR-671	30.002	89.1568	-1.4667	8.0026e-05	0.00030959	XM_005890603.2	102279622	SNRPA	transcript	4.28463	7.11816	-0.732335	0.00479026	0.0111748
novel_circ_0000549	91.9011	186.191	-1.0078	7.5334e-05	0.004223	-1.0078	bta-miR-671	30.002	89.1568	-1.4667	8.0026e-05	0.00030959	XM_005896201.2	102279357	LOC102279357	transcript	17.5663	7.26026	1.27471	0.0203608	0.0332253
novel_circ_0000549	91.9011	186.191	-1.0078	7.5334e-05	0.004223	-1.0078	bta-miR-671	30.002	89.1568	-1.4667	8.0026e-05	0.00030959	XM_005905425.2	102274322	FSTL1	transcript	716.745	504.263	0.507285	0.000205176	0.00194118
novel_circ_0000549	91.9011	186.191	-1.0078	7.5334e-05	0.004223	-1.0078	bta-miR-671	30.002	89.1568	-1.4667	8.0026e-05	0.00030959	XM_005895696.2	102287426	HADHA	transcript	186.756	65.3741	1.51436	0.000108691	0.00153268
novel_circ_0007867	6.74846	27.1573	-1.9303	0.00047807	0.017698	-1.9303	bta-miR-671	30.002	89.1568	-1.4667	8.0026e-05	0.00030959	XM_005890586.2	102275199	AKT2	transcript	21.295	24.2222	-0.185819	0.0393926	0.0577501
novel_circ_0007867	6.74846	27.1573	-1.9303	0.00047807	0.017698	-1.9303	bta-miR-671	30.002	89.1568	-1.4667	8.0026e-05	0.00030959	XM_014478113.1	102267133	KDELR1	transcript	36.4031	43.4729	-0.256053	0.0263487	0.041062
novel_circ_0007867	6.74846	27.1573	-1.9303	0.00047807	0.017698	-1.9303	bta-miR-671	30.002	89.1568	-1.4667	8.0026e-05	0.00030959	XM_005892379.2	102287221	CBLB	transcript	7.41719	4.05056	0.87275	0.00154827	0.00555671
novel_circ_0007867	6.74846	27.1573	-1.9303	0.00047807	0.017698	-1.9303	bta-miR-671	30.002	89.1568	-1.4667	8.0026e-05	0.00030959	XM_005894033.2	102276075	FIBP	transcript	22.9004	35.6877	-0.640053	0.0112112	0.0205976
novel_circ_0007867	6.74846	27.1573	-1.9303	0.00047807	0.017698	-1.9303	bta-miR-671	30.002	89.1568	-1.4667	8.0026e-05	0.00030959	XM_005893757.2	102284779	GALM	transcript	10.3889	58.1809	-2.4855	2.07567e-06	0.000488104
novel_circ_0007867	6.74846	27.1573	-1.9303	0.00047807	0.017698	-1.9303	bta-miR-671	30.002	89.1568	-1.4667	8.0026e-05	0.00030959	XM_005905377.1	102281744	ANAPC11	transcript	22.4788	31.6927	-0.495587	0.00193521	0.00629267
novel_circ_0007867	6.74846	27.1573	-1.9303	0.00047807	0.017698	-1.9303	bta-miR-671	30.002	89.1568	-1.4667	8.0026e-05	0.00030959	XM_005897101.2	102283021	SC5D	transcript	3.39862	1.49838	1.18155	0.00640443	0.0137212
novel_circ_0007867	6.74846	27.1573	-1.9303	0.00047807	0.017698	-1.9303	bta-miR-671	30.002	89.1568	-1.4667	8.0026e-05	0.00030959	XM_005888251.1	102283819	OVCA2	transcript	13.4004	8.71956	0.619953	0.00522238	0.0118941
novel_circ_0007867	6.74846	27.1573	-1.9303	0.00047807	0.017698	-1.9303	bta-miR-671	30.002	89.1568	-1.4667	8.0026e-05	0.00030959	XM_005889984.2	102281499	CHCHD5	transcript	14.4515	18.9309	-0.389523	0.0307948	0.046898
novel_circ_0007867	6.74846	27.1573	-1.9303	0.00047807	0.017698	-1.9303	bta-miR-671	30.002	89.1568	-1.4667	8.0026e-05	0.00030959	XM_014477606.1	102276462	GUK1	transcript	0	6.8248	#NAME?	0.0013888	0.00520352
novel_circ_0007867	6.74846	27.1573	-1.9303	0.00047807	0.017698	-1.9303	bta-miR-671	30.002	89.1568	-1.4667	8.0026e-05	0.00030959	XM_014478656.1	102282639	TAGLN	transcript	63.6926	474.842	-2.89825	0.000190404	0.00189921
novel_circ_0007867	6.74846	27.1573	-1.9303	0.00047807	0.017698	-1.9303	bta-miR-671	30.002	89.1568	-1.4667	8.0026e-05	0.00030959	XM_005891769.2	102282533	SNX33	transcript	4.92745	15.3225	-1.63674	0.000824667	0.00386102
novel_circ_0007867	6.74846	27.1573	-1.9303	0.00047807	0.017698	-1.9303	bta-miR-671	30.002	89.1568	-1.4667	8.0026e-05	0.00030959	XM_005888576.1	102271482	PLEKHB2	transcript	14.8204	21.3916	-0.529461	0.00364921	0.00929197
novel_circ_0007867	6.74846	27.1573	-1.9303	0.00047807	0.017698	-1.9303	bta-miR-671	30.002	89.1568	-1.4667	8.0026e-05	0.00030959	XM_014481313.1	102275259	KANSL1	transcript	7.88598	12.3398	-0.64595	1.88998e-07	0.000251202
novel_circ_0007867	6.74846	27.1573	-1.9303	0.00047807	0.017698	-1.9303	bta-miR-671	30.002	89.1568	-1.4667	8.0026e-05	0.00030959	XM_005887517.2	102273663	SEC14L2	transcript	0.908534	4.05635	-2.15857	0.000638697	0.00335537
novel_circ_0007867	6.74846	27.1573	-1.9303	0.00047807	0.017698	-1.9303	bta-miR-671	30.002	89.1568	-1.4667	8.0026e-05	0.00030959	XM_014481162.1	102270721	METTL12	transcript	6.91096	4.05203	0.770242	0.00823769	0.016396
novel_circ_0007867	6.74846	27.1573	-1.9303	0.00047807	0.017698	-1.9303	bta-miR-671	30.002	89.1568	-1.4667	8.0026e-05	0.00030959	XM_005904598.2	102269296	PRELID1	transcript	126.567	194.944	-0.623157	0.00115815	0.00466461
novel_circ_0007867	6.74846	27.1573	-1.9303	0.00047807	0.017698	-1.9303	bta-miR-671	30.002	89.1568	-1.4667	8.0026e-05	0.00030959	XM_005902627.2	102287264	MLYCD	transcript	13.8174	7.17891	0.944645	0.00558417	0.01246
novel_circ_0007867	6.74846	27.1573	-1.9303	0.00047807	0.017698	-1.9303	bta-miR-671	30.002	89.1568	-1.4667	8.0026e-05	0.00030959	XM_005893905.2	102284968	PPP5C	transcript	8.83783	18.3476	-1.05382	0.000509734	0.00296903
novel_circ_0007867	6.74846	27.1573	-1.9303	0.00047807	0.017698	-1.9303	bta-miR-671	30.002	89.1568	-1.4667	8.0026e-05	0.00030959	XM_005898784.2	102275719	FBLN2	transcript	88.3411	100.112	-0.180462	0.039543	0.0579466
novel_circ_0007867	6.74846	27.1573	-1.9303	0.00047807	0.017698	-1.9303	bta-miR-671	30.002	89.1568	-1.4667	8.0026e-05	0.00030959	XM_005904617.2	102274319	LOC102274319	transcript	159.113	195.19	-0.294826	0.0190904	0.0315085
novel_circ_0007867	6.74846	27.1573	-1.9303	0.00047807	0.017698	-1.9303	bta-miR-671	30.002	89.1568	-1.4667	8.0026e-05	0.00030959	XM_014479637.1	102282094	EML2	transcript	8.74066	16.8436	-0.946387	0.00725341	0.0149846
novel_circ_0007867	6.74846	27.1573	-1.9303	0.00047807	0.017698	-1.9303	bta-miR-671	30.002	89.1568	-1.4667	8.0026e-05	0.00030959	XM_005906784.2	102287943	PIM1	transcript	43.7155	25.1046	0.800192	0.00385646	0.00961899
novel_circ_0007867	6.74846	27.1573	-1.9303	0.00047807	0.017698	-1.9303	bta-miR-671	30.002	89.1568	-1.4667	8.0026e-05	0.00030959	XM_005897125.2	102265426	HMBS	transcript	14.4592	21.8387	-0.594899	0.00313964	0.00847088
novel_circ_0007867	6.74846	27.1573	-1.9303	0.00047807	0.017698	-1.9303	bta-miR-671	30.002	89.1568	-1.4667	8.0026e-05	0.00030959	XM_014480263.1	102277329	RASL11A	transcript	0.176836	2.60628	-3.88151	0.000379113	0.00256615
novel_circ_0007867	6.74846	27.1573	-1.9303	0.00047807	0.017698	-1.9303	bta-miR-671	30.002	89.1568	-1.4667	8.0026e-05	0.00030959	XM_005911628.2	102266439	LOC102266439	transcript	2.53597	4.47941	-0.82077	0.0336806	0.0505327
novel_circ_0007867	6.74846	27.1573	-1.9303	0.00047807	0.017698	-1.9303	bta-miR-671	30.002	89.1568	-1.4667	8.0026e-05	0.00030959	XR_001351717.1	106701229	-	transcript	7.2548	4.5605	0.669744	3.83783e-05	0.00102275
novel_circ_0007867	6.74846	27.1573	-1.9303	0.00047807	0.017698	-1.9303	bta-miR-671	30.002	89.1568	-1.4667	8.0026e-05	0.00030959	XM_014476615.1	102287881	RPS16	transcript	6.4092	4.48343	0.51554	0.025857	0.0404103
novel_circ_0007867	6.74846	27.1573	-1.9303	0.00047807	0.017698	-1.9303	bta-miR-671	30.002	89.1568	-1.4667	8.0026e-05	0.00030959	XM_005901126.2	102277325	CSRNP1	transcript	7.0984	3.19885	1.14994	0.00639878	0.0137119
novel_circ_0007867	6.74846	27.1573	-1.9303	0.00047807	0.017698	-1.9303	bta-miR-671	30.002	89.1568	-1.4667	8.0026e-05	0.00030959	XM_005897109.1	102285068	PVRL1	transcript	9.40618	6.49325	0.534669	0.0329984	0.0496635
novel_circ_0007867	6.74846	27.1573	-1.9303	0.00047807	0.017698	-1.9303	bta-miR-671	30.002	89.1568	-1.4667	8.0026e-05	0.00030959	XM_005903796.2	102269392	SFRP2	transcript	11.8669	0.135249	6.45519	5.99557e-06	0.000732732
novel_circ_0007867	6.74846	27.1573	-1.9303	0.00047807	0.017698	-1.9303	bta-miR-671	30.002	89.1568	-1.4667	8.0026e-05	0.00030959	XM_005909400.1	102287493	CCDC93	transcript	15.8343	14.3836	0.13863	0.00763214	0.0155644
novel_circ_0007867	6.74846	27.1573	-1.9303	0.00047807	0.017698	-1.9303	bta-miR-671	30.002	89.1568	-1.4667	8.0026e-05	0.00030959	XM_005900255.2	102282474	SLC25A15	transcript	14.4221	24.5701	-0.768619	0.0025234	0.00735708
novel_circ_0007867	6.74846	27.1573	-1.9303	0.00047807	0.017698	-1.9303	bta-miR-671	30.002	89.1568	-1.4667	8.0026e-05	0.00030959	XM_014483070.1	102267948	LOC102267948	transcript	33.6835	18.5405	0.86136	0.00669941	0.0141949
novel_circ_0007867	6.74846	27.1573	-1.9303	0.00047807	0.017698	-1.9303	bta-miR-671	30.002	89.1568	-1.4667	8.0026e-05	0.00030959	XM_005905957.1	102282497	RDM1	transcript	0.852012	5.20857	-2.61194	0.000557433	0.00310486
novel_circ_0007867	6.74846	27.1573	-1.9303	0.00047807	0.017698	-1.9303	bta-miR-671	30.002	89.1568	-1.4667	8.0026e-05	0.00030959	XM_005898116.2	102276278	PCBP4	transcript	6.56585	23.0138	-1.80945	0.00227092	0.00691684
novel_circ_0007867	6.74846	27.1573	-1.9303	0.00047807	0.017698	-1.9303	bta-miR-671	30.002	89.1568	-1.4667	8.0026e-05	0.00030959	XM_005904561.2	102280609	ABCC1	transcript	16.2551	20.0573	-0.303229	0.00861762	0.0169248
novel_circ_0007867	6.74846	27.1573	-1.9303	0.00047807	0.017698	-1.9303	bta-miR-671	30.002	89.1568	-1.4667	8.0026e-05	0.00030959	XM_005904613.2	102272604	PDLIM7	transcript	20.8368	54.8391	-1.39607	0.0189084	0.0312706
novel_circ_0007867	6.74846	27.1573	-1.9303	0.00047807	0.017698	-1.9303	bta-miR-671	30.002	89.1568	-1.4667	8.0026e-05	0.00030959	XM_014478204.1	102268101	EWSR1	transcript	27.9589	50.0517	-0.840109	0.0017376	0.00590852
novel_circ_0007867	6.74846	27.1573	-1.9303	0.00047807	0.017698	-1.9303	bta-miR-671	30.002	89.1568	-1.4667	8.0026e-05	0.00030959	XM_005908899.2	102265568	CPT1A	transcript	19.0227	27.1647	-0.514009	0.000194256	0.00190739
novel_circ_0007867	6.74846	27.1573	-1.9303	0.00047807	0.017698	-1.9303	bta-miR-671	30.002	89.1568	-1.4667	8.0026e-05	0.00030959	XM_014477185.1	102280948	PIEZO1	transcript	3.42756	8.00742	-1.22415	0.00279024	0.00783434
novel_circ_0007867	6.74846	27.1573	-1.9303	0.00047807	0.017698	-1.9303	bta-miR-671	30.002	89.1568	-1.4667	8.0026e-05	0.00030959	XR_001351733.1	106701255	-	transcript	86.4917	5.80976	3.89601	3.87211e-06	0.000640372
novel_circ_0007867	6.74846	27.1573	-1.9303	0.00047807	0.017698	-1.9303	bta-miR-671	30.002	89.1568	-1.4667	8.0026e-05	0.00030959	XM_005890603.2	102279622	SNRPA	transcript	4.28463	7.11816	-0.732335	0.00479026	0.0111748
novel_circ_0007867	6.74846	27.1573	-1.9303	0.00047807	0.017698	-1.9303	bta-miR-671	30.002	89.1568	-1.4667	8.0026e-05	0.00030959	XM_005896201.2	102279357	LOC102279357	transcript	17.5663	7.26026	1.27471	0.0203608	0.0332253
novel_circ_0007867	6.74846	27.1573	-1.9303	0.00047807	0.017698	-1.9303	bta-miR-671	30.002	89.1568	-1.4667	8.0026e-05	0.00030959	XM_005905425.2	102274322	FSTL1	transcript	716.745	504.263	0.507285	0.000205176	0.00194118
novel_circ_0007867	6.74846	27.1573	-1.9303	0.00047807	0.017698	-1.9303	bta-miR-671	30.002	89.1568	-1.4667	8.0026e-05	0.00030959	XM_005895696.2	102287426	HADHA	transcript	186.756	65.3741	1.51436	0.000108691	0.00153268
novel_circ_0002967	7.75034	0	4.9858	0.0018444	0.037793	4.9858	bta-miR-671	30.002	89.1568	-1.4667	8.0026e-05	0.00030959	XM_005890586.2	102275199	AKT2	transcript	21.295	24.2222	-0.185819	0.0393926	0.0577501
novel_circ_0002967	7.75034	0	4.9858	0.0018444	0.037793	4.9858	bta-miR-671	30.002	89.1568	-1.4667	8.0026e-05	0.00030959	XM_014478113.1	102267133	KDELR1	transcript	36.4031	43.4729	-0.256053	0.0263487	0.041062
novel_circ_0002967	7.75034	0	4.9858	0.0018444	0.037793	4.9858	bta-miR-671	30.002	89.1568	-1.4667	8.0026e-05	0.00030959	XM_005892379.2	102287221	CBLB	transcript	7.41719	4.05056	0.87275	0.00154827	0.00555671
novel_circ_0002967	7.75034	0	4.9858	0.0018444	0.037793	4.9858	bta-miR-671	30.002	89.1568	-1.4667	8.0026e-05	0.00030959	XM_005894033.2	102276075	FIBP	transcript	22.9004	35.6877	-0.640053	0.0112112	0.0205976
novel_circ_0002967	7.75034	0	4.9858	0.0018444	0.037793	4.9858	bta-miR-671	30.002	89.1568	-1.4667	8.0026e-05	0.00030959	XM_005893757.2	102284779	GALM	transcript	10.3889	58.1809	-2.4855	2.07567e-06	0.000488104
novel_circ_0002967	7.75034	0	4.9858	0.0018444	0.037793	4.9858	bta-miR-671	30.002	89.1568	-1.4667	8.0026e-05	0.00030959	XM_005905377.1	102281744	ANAPC11	transcript	22.4788	31.6927	-0.495587	0.00193521	0.00629267
novel_circ_0002967	7.75034	0	4.9858	0.0018444	0.037793	4.9858	bta-miR-671	30.002	89.1568	-1.4667	8.0026e-05	0.00030959	XM_005897101.2	102283021	SC5D	transcript	3.39862	1.49838	1.18155	0.00640443	0.0137212
novel_circ_0002967	7.75034	0	4.9858	0.0018444	0.037793	4.9858	bta-miR-671	30.002	89.1568	-1.4667	8.0026e-05	0.00030959	XM_005888251.1	102283819	OVCA2	transcript	13.4004	8.71956	0.619953	0.00522238	0.0118941
novel_circ_0002967	7.75034	0	4.9858	0.0018444	0.037793	4.9858	bta-miR-671	30.002	89.1568	-1.4667	8.0026e-05	0.00030959	XM_005889984.2	102281499	CHCHD5	transcript	14.4515	18.9309	-0.389523	0.0307948	0.046898
novel_circ_0002967	7.75034	0	4.9858	0.0018444	0.037793	4.9858	bta-miR-671	30.002	89.1568	-1.4667	8.0026e-05	0.00030959	XM_014477606.1	102276462	GUK1	transcript	0	6.8248	#NAME?	0.0013888	0.00520352
novel_circ_0002967	7.75034	0	4.9858	0.0018444	0.037793	4.9858	bta-miR-671	30.002	89.1568	-1.4667	8.0026e-05	0.00030959	XM_014478656.1	102282639	TAGLN	transcript	63.6926	474.842	-2.89825	0.000190404	0.00189921
novel_circ_0002967	7.75034	0	4.9858	0.0018444	0.037793	4.9858	bta-miR-671	30.002	89.1568	-1.4667	8.0026e-05	0.00030959	XM_005891769.2	102282533	SNX33	transcript	4.92745	15.3225	-1.63674	0.000824667	0.00386102
novel_circ_0002967	7.75034	0	4.9858	0.0018444	0.037793	4.9858	bta-miR-671	30.002	89.1568	-1.4667	8.0026e-05	0.00030959	XM_005888576.1	102271482	PLEKHB2	transcript	14.8204	21.3916	-0.529461	0.00364921	0.00929197
novel_circ_0002967	7.75034	0	4.9858	0.0018444	0.037793	4.9858	bta-miR-671	30.002	89.1568	-1.4667	8.0026e-05	0.00030959	XM_014481313.1	102275259	KANSL1	transcript	7.88598	12.3398	-0.64595	1.88998e-07	0.000251202
novel_circ_0002967	7.75034	0	4.9858	0.0018444	0.037793	4.9858	bta-miR-671	30.002	89.1568	-1.4667	8.0026e-05	0.00030959	XM_005887517.2	102273663	SEC14L2	transcript	0.908534	4.05635	-2.15857	0.000638697	0.00335537
novel_circ_0002967	7.75034	0	4.9858	0.0018444	0.037793	4.9858	bta-miR-671	30.002	89.1568	-1.4667	8.0026e-05	0.00030959	XM_014481162.1	102270721	METTL12	transcript	6.91096	4.05203	0.770242	0.00823769	0.016396
novel_circ_0002967	7.75034	0	4.9858	0.0018444	0.037793	4.9858	bta-miR-671	30.002	89.1568	-1.4667	8.0026e-05	0.00030959	XM_005904598.2	102269296	PRELID1	transcript	126.567	194.944	-0.623157	0.00115815	0.00466461
novel_circ_0002967	7.75034	0	4.9858	0.0018444	0.037793	4.9858	bta-miR-671	30.002	89.1568	-1.4667	8.0026e-05	0.00030959	XM_005902627.2	102287264	MLYCD	transcript	13.8174	7.17891	0.944645	0.00558417	0.01246
novel_circ_0002967	7.75034	0	4.9858	0.0018444	0.037793	4.9858	bta-miR-671	30.002	89.1568	-1.4667	8.0026e-05	0.00030959	XM_005893905.2	102284968	PPP5C	transcript	8.83783	18.3476	-1.05382	0.000509734	0.00296903
novel_circ_0002967	7.75034	0	4.9858	0.0018444	0.037793	4.9858	bta-miR-671	30.002	89.1568	-1.4667	8.0026e-05	0.00030959	XM_005898784.2	102275719	FBLN2	transcript	88.3411	100.112	-0.180462	0.039543	0.0579466
novel_circ_0002967	7.75034	0	4.9858	0.0018444	0.037793	4.9858	bta-miR-671	30.002	89.1568	-1.4667	8.0026e-05	0.00030959	XM_005904617.2	102274319	LOC102274319	transcript	159.113	195.19	-0.294826	0.0190904	0.0315085
novel_circ_0002967	7.75034	0	4.9858	0.0018444	0.037793	4.9858	bta-miR-671	30.002	89.1568	-1.4667	8.0026e-05	0.00030959	XM_014479637.1	102282094	EML2	transcript	8.74066	16.8436	-0.946387	0.00725341	0.0149846
novel_circ_0002967	7.75034	0	4.9858	0.0018444	0.037793	4.9858	bta-miR-671	30.002	89.1568	-1.4667	8.0026e-05	0.00030959	XM_005906784.2	102287943	PIM1	transcript	43.7155	25.1046	0.800192	0.00385646	0.00961899
novel_circ_0002967	7.75034	0	4.9858	0.0018444	0.037793	4.9858	bta-miR-671	30.002	89.1568	-1.4667	8.0026e-05	0.00030959	XM_005897125.2	102265426	HMBS	transcript	14.4592	21.8387	-0.594899	0.00313964	0.00847088
novel_circ_0002967	7.75034	0	4.9858	0.0018444	0.037793	4.9858	bta-miR-671	30.002	89.1568	-1.4667	8.0026e-05	0.00030959	XM_014480263.1	102277329	RASL11A	transcript	0.176836	2.60628	-3.88151	0.000379113	0.00256615
novel_circ_0002967	7.75034	0	4.9858	0.0018444	0.037793	4.9858	bta-miR-671	30.002	89.1568	-1.4667	8.0026e-05	0.00030959	XM_005911628.2	102266439	LOC102266439	transcript	2.53597	4.47941	-0.82077	0.0336806	0.0505327
novel_circ_0002967	7.75034	0	4.9858	0.0018444	0.037793	4.9858	bta-miR-671	30.002	89.1568	-1.4667	8.0026e-05	0.00030959	XR_001351717.1	106701229	-	transcript	7.2548	4.5605	0.669744	3.83783e-05	0.00102275
novel_circ_0002967	7.75034	0	4.9858	0.0018444	0.037793	4.9858	bta-miR-671	30.002	89.1568	-1.4667	8.0026e-05	0.00030959	XM_014476615.1	102287881	RPS16	transcript	6.4092	4.48343	0.51554	0.025857	0.0404103
novel_circ_0002967	7.75034	0	4.9858	0.0018444	0.037793	4.9858	bta-miR-671	30.002	89.1568	-1.4667	8.0026e-05	0.00030959	XM_005901126.2	102277325	CSRNP1	transcript	7.0984	3.19885	1.14994	0.00639878	0.0137119
novel_circ_0002967	7.75034	0	4.9858	0.0018444	0.037793	4.9858	bta-miR-671	30.002	89.1568	-1.4667	8.0026e-05	0.00030959	XM_005897109.1	102285068	PVRL1	transcript	9.40618	6.49325	0.534669	0.0329984	0.0496635
novel_circ_0002967	7.75034	0	4.9858	0.0018444	0.037793	4.9858	bta-miR-671	30.002	89.1568	-1.4667	8.0026e-05	0.00030959	XM_005903796.2	102269392	SFRP2	transcript	11.8669	0.135249	6.45519	5.99557e-06	0.000732732
novel_circ_0002967	7.75034	0	4.9858	0.0018444	0.037793	4.9858	bta-miR-671	30.002	89.1568	-1.4667	8.0026e-05	0.00030959	XM_005909400.1	102287493	CCDC93	transcript	15.8343	14.3836	0.13863	0.00763214	0.0155644
novel_circ_0002967	7.75034	0	4.9858	0.0018444	0.037793	4.9858	bta-miR-671	30.002	89.1568	-1.4667	8.0026e-05	0.00030959	XM_005900255.2	102282474	SLC25A15	transcript	14.4221	24.5701	-0.768619	0.0025234	0.00735708
novel_circ_0002967	7.75034	0	4.9858	0.0018444	0.037793	4.9858	bta-miR-671	30.002	89.1568	-1.4667	8.0026e-05	0.00030959	XM_014483070.1	102267948	LOC102267948	transcript	33.6835	18.5405	0.86136	0.00669941	0.0141949
novel_circ_0002967	7.75034	0	4.9858	0.0018444	0.037793	4.9858	bta-miR-671	30.002	89.1568	-1.4667	8.0026e-05	0.00030959	XM_005905957.1	102282497	RDM1	transcript	0.852012	5.20857	-2.61194	0.000557433	0.00310486
novel_circ_0002967	7.75034	0	4.9858	0.0018444	0.037793	4.9858	bta-miR-671	30.002	89.1568	-1.4667	8.0026e-05	0.00030959	XM_005898116.2	102276278	PCBP4	transcript	6.56585	23.0138	-1.80945	0.00227092	0.00691684
novel_circ_0002967	7.75034	0	4.9858	0.0018444	0.037793	4.9858	bta-miR-671	30.002	89.1568	-1.4667	8.0026e-05	0.00030959	XM_005904561.2	102280609	ABCC1	transcript	16.2551	20.0573	-0.303229	0.00861762	0.0169248
novel_circ_0002967	7.75034	0	4.9858	0.0018444	0.037793	4.9858	bta-miR-671	30.002	89.1568	-1.4667	8.0026e-05	0.00030959	XM_005904613.2	102272604	PDLIM7	transcript	20.8368	54.8391	-1.39607	0.0189084	0.0312706
novel_circ_0002967	7.75034	0	4.9858	0.0018444	0.037793	4.9858	bta-miR-671	30.002	89.1568	-1.4667	8.0026e-05	0.00030959	XM_014478204.1	102268101	EWSR1	transcript	27.9589	50.0517	-0.840109	0.0017376	0.00590852
novel_circ_0002967	7.75034	0	4.9858	0.0018444	0.037793	4.9858	bta-miR-671	30.002	89.1568	-1.4667	8.0026e-05	0.00030959	XM_005908899.2	102265568	CPT1A	transcript	19.0227	27.1647	-0.514009	0.000194256	0.00190739
novel_circ_0002967	7.75034	0	4.9858	0.0018444	0.037793	4.9858	bta-miR-671	30.002	89.1568	-1.4667	8.0026e-05	0.00030959	XM_014477185.1	102280948	PIEZO1	transcript	3.42756	8.00742	-1.22415	0.00279024	0.00783434
novel_circ_0002967	7.75034	0	4.9858	0.0018444	0.037793	4.9858	bta-miR-671	30.002	89.1568	-1.4667	8.0026e-05	0.00030959	XR_001351733.1	106701255	-	transcript	86.4917	5.80976	3.89601	3.87211e-06	0.000640372
novel_circ_0002967	7.75034	0	4.9858	0.0018444	0.037793	4.9858	bta-miR-671	30.002	89.1568	-1.4667	8.0026e-05	0.00030959	XM_005890603.2	102279622	SNRPA	transcript	4.28463	7.11816	-0.732335	0.00479026	0.0111748
novel_circ_0002967	7.75034	0	4.9858	0.0018444	0.037793	4.9858	bta-miR-671	30.002	89.1568	-1.4667	8.0026e-05	0.00030959	XM_005896201.2	102279357	LOC102279357	transcript	17.5663	7.26026	1.27471	0.0203608	0.0332253
novel_circ_0002967	7.75034	0	4.9858	0.0018444	0.037793	4.9858	bta-miR-671	30.002	89.1568	-1.4667	8.0026e-05	0.00030959	XM_005905425.2	102274322	FSTL1	transcript	716.745	504.263	0.507285	0.000205176	0.00194118
novel_circ_0002967	7.75034	0	4.9858	0.0018444	0.037793	4.9858	bta-miR-671	30.002	89.1568	-1.4667	8.0026e-05	0.00030959	XM_005895696.2	102287426	HADHA	transcript	186.756	65.3741	1.51436	0.000108691	0.00153268
novel_circ_0009658	0	5.81697	-4.9881	0.0021839	0.039833	-4.9881	bta-miR-671	30.002	89.1568	-1.4667	8.0026e-05	0.00030959	XM_005890586.2	102275199	AKT2	transcript	21.295	24.2222	-0.185819	0.0393926	0.0577501
novel_circ_0009658	0	5.81697	-4.9881	0.0021839	0.039833	-4.9881	bta-miR-671	30.002	89.1568	-1.4667	8.0026e-05	0.00030959	XM_014478113.1	102267133	KDELR1	transcript	36.4031	43.4729	-0.256053	0.0263487	0.041062
novel_circ_0009658	0	5.81697	-4.9881	0.0021839	0.039833	-4.9881	bta-miR-671	30.002	89.1568	-1.4667	8.0026e-05	0.00030959	XM_005892379.2	102287221	CBLB	transcript	7.41719	4.05056	0.87275	0.00154827	0.00555671
novel_circ_0009658	0	5.81697	-4.9881	0.0021839	0.039833	-4.9881	bta-miR-671	30.002	89.1568	-1.4667	8.0026e-05	0.00030959	XM_005894033.2	102276075	FIBP	transcript	22.9004	35.6877	-0.640053	0.0112112	0.0205976
novel_circ_0009658	0	5.81697	-4.9881	0.0021839	0.039833	-4.9881	bta-miR-671	30.002	89.1568	-1.4667	8.0026e-05	0.00030959	XM_005893757.2	102284779	GALM	transcript	10.3889	58.1809	-2.4855	2.07567e-06	0.000488104
novel_circ_0009658	0	5.81697	-4.9881	0.0021839	0.039833	-4.9881	bta-miR-671	30.002	89.1568	-1.4667	8.0026e-05	0.00030959	XM_005905377.1	102281744	ANAPC11	transcript	22.4788	31.6927	-0.495587	0.00193521	0.00629267
novel_circ_0009658	0	5.81697	-4.9881	0.0021839	0.039833	-4.9881	bta-miR-671	30.002	89.1568	-1.4667	8.0026e-05	0.00030959	XM_005897101.2	102283021	SC5D	transcript	3.39862	1.49838	1.18155	0.00640443	0.0137212
novel_circ_0009658	0	5.81697	-4.9881	0.0021839	0.039833	-4.9881	bta-miR-671	30.002	89.1568	-1.4667	8.0026e-05	0.00030959	XM_005888251.1	102283819	OVCA2	transcript	13.4004	8.71956	0.619953	0.00522238	0.0118941
novel_circ_0009658	0	5.81697	-4.9881	0.0021839	0.039833	-4.9881	bta-miR-671	30.002	89.1568	-1.4667	8.0026e-05	0.00030959	XM_005889984.2	102281499	CHCHD5	transcript	14.4515	18.9309	-0.389523	0.0307948	0.046898
novel_circ_0009658	0	5.81697	-4.9881	0.0021839	0.039833	-4.9881	bta-miR-671	30.002	89.1568	-1.4667	8.0026e-05	0.00030959	XM_014477606.1	102276462	GUK1	transcript	0	6.8248	#NAME?	0.0013888	0.00520352
novel_circ_0009658	0	5.81697	-4.9881	0.0021839	0.039833	-4.9881	bta-miR-671	30.002	89.1568	-1.4667	8.0026e-05	0.00030959	XM_014478656.1	102282639	TAGLN	transcript	63.6926	474.842	-2.89825	0.000190404	0.00189921
novel_circ_0009658	0	5.81697	-4.9881	0.0021839	0.039833	-4.9881	bta-miR-671	30.002	89.1568	-1.4667	8.0026e-05	0.00030959	XM_005891769.2	102282533	SNX33	transcript	4.92745	15.3225	-1.63674	0.000824667	0.00386102
novel_circ_0009658	0	5.81697	-4.9881	0.0021839	0.039833	-4.9881	bta-miR-671	30.002	89.1568	-1.4667	8.0026e-05	0.00030959	XM_005888576.1	102271482	PLEKHB2	transcript	14.8204	21.3916	-0.529461	0.00364921	0.00929197
novel_circ_0009658	0	5.81697	-4.9881	0.0021839	0.039833	-4.9881	bta-miR-671	30.002	89.1568	-1.4667	8.0026e-05	0.00030959	XM_014481313.1	102275259	KANSL1	transcript	7.88598	12.3398	-0.64595	1.88998e-07	0.000251202
novel_circ_0009658	0	5.81697	-4.9881	0.0021839	0.039833	-4.9881	bta-miR-671	30.002	89.1568	-1.4667	8.0026e-05	0.00030959	XM_005887517.2	102273663	SEC14L2	transcript	0.908534	4.05635	-2.15857	0.000638697	0.00335537
novel_circ_0009658	0	5.81697	-4.9881	0.0021839	0.039833	-4.9881	bta-miR-671	30.002	89.1568	-1.4667	8.0026e-05	0.00030959	XM_014481162.1	102270721	METTL12	transcript	6.91096	4.05203	0.770242	0.00823769	0.016396
novel_circ_0009658	0	5.81697	-4.9881	0.0021839	0.039833	-4.9881	bta-miR-671	30.002	89.1568	-1.4667	8.0026e-05	0.00030959	XM_005904598.2	102269296	PRELID1	transcript	126.567	194.944	-0.623157	0.00115815	0.00466461
novel_circ_0009658	0	5.81697	-4.9881	0.0021839	0.039833	-4.9881	bta-miR-671	30.002	89.1568	-1.4667	8.0026e-05	0.00030959	XM_005902627.2	102287264	MLYCD	transcript	13.8174	7.17891	0.944645	0.00558417	0.01246
novel_circ_0009658	0	5.81697	-4.9881	0.0021839	0.039833	-4.9881	bta-miR-671	30.002	89.1568	-1.4667	8.0026e-05	0.00030959	XM_005893905.2	102284968	PPP5C	transcript	8.83783	18.3476	-1.05382	0.000509734	0.00296903
novel_circ_0009658	0	5.81697	-4.9881	0.0021839	0.039833	-4.9881	bta-miR-671	30.002	89.1568	-1.4667	8.0026e-05	0.00030959	XM_005898784.2	102275719	FBLN2	transcript	88.3411	100.112	-0.180462	0.039543	0.0579466
novel_circ_0009658	0	5.81697	-4.9881	0.0021839	0.039833	-4.9881	bta-miR-671	30.002	89.1568	-1.4667	8.0026e-05	0.00030959	XM_005904617.2	102274319	LOC102274319	transcript	159.113	195.19	-0.294826	0.0190904	0.0315085
novel_circ_0009658	0	5.81697	-4.9881	0.0021839	0.039833	-4.9881	bta-miR-671	30.002	89.1568	-1.4667	8.0026e-05	0.00030959	XM_014479637.1	102282094	EML2	transcript	8.74066	16.8436	-0.946387	0.00725341	0.0149846
novel_circ_0009658	0	5.81697	-4.9881	0.0021839	0.039833	-4.9881	bta-miR-671	30.002	89.1568	-1.4667	8.0026e-05	0.00030959	XM_005906784.2	102287943	PIM1	transcript	43.7155	25.1046	0.800192	0.00385646	0.00961899
novel_circ_0009658	0	5.81697	-4.9881	0.0021839	0.039833	-4.9881	bta-miR-671	30.002	89.1568	-1.4667	8.0026e-05	0.00030959	XM_005897125.2	102265426	HMBS	transcript	14.4592	21.8387	-0.594899	0.00313964	0.00847088
novel_circ_0009658	0	5.81697	-4.9881	0.0021839	0.039833	-4.9881	bta-miR-671	30.002	89.1568	-1.4667	8.0026e-05	0.00030959	XM_014480263.1	102277329	RASL11A	transcript	0.176836	2.60628	-3.88151	0.000379113	0.00256615
novel_circ_0009658	0	5.81697	-4.9881	0.0021839	0.039833	-4.9881	bta-miR-671	30.002	89.1568	-1.4667	8.0026e-05	0.00030959	XM_005911628.2	102266439	LOC102266439	transcript	2.53597	4.47941	-0.82077	0.0336806	0.0505327
novel_circ_0009658	0	5.81697	-4.9881	0.0021839	0.039833	-4.9881	bta-miR-671	30.002	89.1568	-1.4667	8.0026e-05	0.00030959	XR_001351717.1	106701229	-	transcript	7.2548	4.5605	0.669744	3.83783e-05	0.00102275
novel_circ_0009658	0	5.81697	-4.9881	0.0021839	0.039833	-4.9881	bta-miR-671	30.002	89.1568	-1.4667	8.0026e-05	0.00030959	XM_014476615.1	102287881	RPS16	transcript	6.4092	4.48343	0.51554	0.025857	0.0404103
novel_circ_0009658	0	5.81697	-4.9881	0.0021839	0.039833	-4.9881	bta-miR-671	30.002	89.1568	-1.4667	8.0026e-05	0.00030959	XM_005901126.2	102277325	CSRNP1	transcript	7.0984	3.19885	1.14994	0.00639878	0.0137119
novel_circ_0009658	0	5.81697	-4.9881	0.0021839	0.039833	-4.9881	bta-miR-671	30.002	89.1568	-1.4667	8.0026e-05	0.00030959	XM_005897109.1	102285068	PVRL1	transcript	9.40618	6.49325	0.534669	0.0329984	0.0496635
novel_circ_0009658	0	5.81697	-4.9881	0.0021839	0.039833	-4.9881	bta-miR-671	30.002	89.1568	-1.4667	8.0026e-05	0.00030959	XM_005903796.2	102269392	SFRP2	transcript	11.8669	0.135249	6.45519	5.99557e-06	0.000732732
novel_circ_0009658	0	5.81697	-4.9881	0.0021839	0.039833	-4.9881	bta-miR-671	30.002	89.1568	-1.4667	8.0026e-05	0.00030959	XM_005909400.1	102287493	CCDC93	transcript	15.8343	14.3836	0.13863	0.00763214	0.0155644
novel_circ_0009658	0	5.81697	-4.9881	0.0021839	0.039833	-4.9881	bta-miR-671	30.002	89.1568	-1.4667	8.0026e-05	0.00030959	XM_005900255.2	102282474	SLC25A15	transcript	14.4221	24.5701	-0.768619	0.0025234	0.00735708
novel_circ_0009658	0	5.81697	-4.9881	0.0021839	0.039833	-4.9881	bta-miR-671	30.002	89.1568	-1.4667	8.0026e-05	0.00030959	XM_014483070.1	102267948	LOC102267948	transcript	33.6835	18.5405	0.86136	0.00669941	0.0141949
novel_circ_0009658	0	5.81697	-4.9881	0.0021839	0.039833	-4.9881	bta-miR-671	30.002	89.1568	-1.4667	8.0026e-05	0.00030959	XM_005905957.1	102282497	RDM1	transcript	0.852012	5.20857	-2.61194	0.000557433	0.00310486
novel_circ_0009658	0	5.81697	-4.9881	0.0021839	0.039833	-4.9881	bta-miR-671	30.002	89.1568	-1.4667	8.0026e-05	0.00030959	XM_005898116.2	102276278	PCBP4	transcript	6.56585	23.0138	-1.80945	0.00227092	0.00691684
novel_circ_0009658	0	5.81697	-4.9881	0.0021839	0.039833	-4.9881	bta-miR-671	30.002	89.1568	-1.4667	8.0026e-05	0.00030959	XM_005904561.2	102280609	ABCC1	transcript	16.2551	20.0573	-0.303229	0.00861762	0.0169248
novel_circ_0009658	0	5.81697	-4.9881	0.0021839	0.039833	-4.9881	bta-miR-671	30.002	89.1568	-1.4667	8.0026e-05	0.00030959	XM_005904613.2	102272604	PDLIM7	transcript	20.8368	54.8391	-1.39607	0.0189084	0.0312706
novel_circ_0009658	0	5.81697	-4.9881	0.0021839	0.039833	-4.9881	bta-miR-671	30.002	89.1568	-1.4667	8.0026e-05	0.00030959	XM_014478204.1	102268101	EWSR1	transcript	27.9589	50.0517	-0.840109	0.0017376	0.00590852
novel_circ_0009658	0	5.81697	-4.9881	0.0021839	0.039833	-4.9881	bta-miR-671	30.002	89.1568	-1.4667	8.0026e-05	0.00030959	XM_005908899.2	102265568	CPT1A	transcript	19.0227	27.1647	-0.514009	0.000194256	0.00190739
novel_circ_0009658	0	5.81697	-4.9881	0.0021839	0.039833	-4.9881	bta-miR-671	30.002	89.1568	-1.4667	8.0026e-05	0.00030959	XM_014477185.1	102280948	PIEZO1	transcript	3.42756	8.00742	-1.22415	0.00279024	0.00783434
novel_circ_0009658	0	5.81697	-4.9881	0.0021839	0.039833	-4.9881	bta-miR-671	30.002	89.1568	-1.4667	8.0026e-05	0.00030959	XR_001351733.1	106701255	-	transcript	86.4917	5.80976	3.89601	3.87211e-06	0.000640372
novel_circ_0009658	0	5.81697	-4.9881	0.0021839	0.039833	-4.9881	bta-miR-671	30.002	89.1568	-1.4667	8.0026e-05	0.00030959	XM_005890603.2	102279622	SNRPA	transcript	4.28463	7.11816	-0.732335	0.00479026	0.0111748
novel_circ_0009658	0	5.81697	-4.9881	0.0021839	0.039833	-4.9881	bta-miR-671	30.002	89.1568	-1.4667	8.0026e-05	0.00030959	XM_005896201.2	102279357	LOC102279357	transcript	17.5663	7.26026	1.27471	0.0203608	0.0332253
novel_circ_0009658	0	5.81697	-4.9881	0.0021839	0.039833	-4.9881	bta-miR-671	30.002	89.1568	-1.4667	8.0026e-05	0.00030959	XM_005905425.2	102274322	FSTL1	transcript	716.745	504.263	0.507285	0.000205176	0.00194118
novel_circ_0009658	0	5.81697	-4.9881	0.0021839	0.039833	-4.9881	bta-miR-671	30.002	89.1568	-1.4667	8.0026e-05	0.00030959	XM_005895696.2	102287426	HADHA	transcript	186.756	65.3741	1.51436	0.000108691	0.00153268
novel_circ_0000170	20.8416	6.5514	1.6035	0.0028496	0.045552	1.6035	bta-miR-671	30.002	89.1568	-1.4667	8.0026e-05	0.00030959	XM_005890586.2	102275199	AKT2	transcript	21.295	24.2222	-0.185819	0.0393926	0.0577501
novel_circ_0000170	20.8416	6.5514	1.6035	0.0028496	0.045552	1.6035	bta-miR-671	30.002	89.1568	-1.4667	8.0026e-05	0.00030959	XM_014478113.1	102267133	KDELR1	transcript	36.4031	43.4729	-0.256053	0.0263487	0.041062
novel_circ_0000170	20.8416	6.5514	1.6035	0.0028496	0.045552	1.6035	bta-miR-671	30.002	89.1568	-1.4667	8.0026e-05	0.00030959	XM_005892379.2	102287221	CBLB	transcript	7.41719	4.05056	0.87275	0.00154827	0.00555671
novel_circ_0000170	20.8416	6.5514	1.6035	0.0028496	0.045552	1.6035	bta-miR-671	30.002	89.1568	-1.4667	8.0026e-05	0.00030959	XM_005894033.2	102276075	FIBP	transcript	22.9004	35.6877	-0.640053	0.0112112	0.0205976
novel_circ_0000170	20.8416	6.5514	1.6035	0.0028496	0.045552	1.6035	bta-miR-671	30.002	89.1568	-1.4667	8.0026e-05	0.00030959	XM_005893757.2	102284779	GALM	transcript	10.3889	58.1809	-2.4855	2.07567e-06	0.000488104
novel_circ_0000170	20.8416	6.5514	1.6035	0.0028496	0.045552	1.6035	bta-miR-671	30.002	89.1568	-1.4667	8.0026e-05	0.00030959	XM_005905377.1	102281744	ANAPC11	transcript	22.4788	31.6927	-0.495587	0.00193521	0.00629267
novel_circ_0000170	20.8416	6.5514	1.6035	0.0028496	0.045552	1.6035	bta-miR-671	30.002	89.1568	-1.4667	8.0026e-05	0.00030959	XM_005897101.2	102283021	SC5D	transcript	3.39862	1.49838	1.18155	0.00640443	0.0137212
novel_circ_0000170	20.8416	6.5514	1.6035	0.0028496	0.045552	1.6035	bta-miR-671	30.002	89.1568	-1.4667	8.0026e-05	0.00030959	XM_005888251.1	102283819	OVCA2	transcript	13.4004	8.71956	0.619953	0.00522238	0.0118941
novel_circ_0000170	20.8416	6.5514	1.6035	0.0028496	0.045552	1.6035	bta-miR-671	30.002	89.1568	-1.4667	8.0026e-05	0.00030959	XM_005889984.2	102281499	CHCHD5	transcript	14.4515	18.9309	-0.389523	0.0307948	0.046898
novel_circ_0000170	20.8416	6.5514	1.6035	0.0028496	0.045552	1.6035	bta-miR-671	30.002	89.1568	-1.4667	8.0026e-05	0.00030959	XM_014477606.1	102276462	GUK1	transcript	0	6.8248	#NAME?	0.0013888	0.00520352
novel_circ_0000170	20.8416	6.5514	1.6035	0.0028496	0.045552	1.6035	bta-miR-671	30.002	89.1568	-1.4667	8.0026e-05	0.00030959	XM_014478656.1	102282639	TAGLN	transcript	63.6926	474.842	-2.89825	0.000190404	0.00189921
novel_circ_0000170	20.8416	6.5514	1.6035	0.0028496	0.045552	1.6035	bta-miR-671	30.002	89.1568	-1.4667	8.0026e-05	0.00030959	XM_005891769.2	102282533	SNX33	transcript	4.92745	15.3225	-1.63674	0.000824667	0.00386102
novel_circ_0000170	20.8416	6.5514	1.6035	0.0028496	0.045552	1.6035	bta-miR-671	30.002	89.1568	-1.4667	8.0026e-05	0.00030959	XM_005888576.1	102271482	PLEKHB2	transcript	14.8204	21.3916	-0.529461	0.00364921	0.00929197
novel_circ_0000170	20.8416	6.5514	1.6035	0.0028496	0.045552	1.6035	bta-miR-671	30.002	89.1568	-1.4667	8.0026e-05	0.00030959	XM_014481313.1	102275259	KANSL1	transcript	7.88598	12.3398	-0.64595	1.88998e-07	0.000251202
novel_circ_0000170	20.8416	6.5514	1.6035	0.0028496	0.045552	1.6035	bta-miR-671	30.002	89.1568	-1.4667	8.0026e-05	0.00030959	XM_005887517.2	102273663	SEC14L2	transcript	0.908534	4.05635	-2.15857	0.000638697	0.00335537
novel_circ_0000170	20.8416	6.5514	1.6035	0.0028496	0.045552	1.6035	bta-miR-671	30.002	89.1568	-1.4667	8.0026e-05	0.00030959	XM_014481162.1	102270721	METTL12	transcript	6.91096	4.05203	0.770242	0.00823769	0.016396
novel_circ_0000170	20.8416	6.5514	1.6035	0.0028496	0.045552	1.6035	bta-miR-671	30.002	89.1568	-1.4667	8.0026e-05	0.00030959	XM_005904598.2	102269296	PRELID1	transcript	126.567	194.944	-0.623157	0.00115815	0.00466461
novel_circ_0000170	20.8416	6.5514	1.6035	0.0028496	0.045552	1.6035	bta-miR-671	30.002	89.1568	-1.4667	8.0026e-05	0.00030959	XM_005902627.2	102287264	MLYCD	transcript	13.8174	7.17891	0.944645	0.00558417	0.01246
novel_circ_0000170	20.8416	6.5514	1.6035	0.0028496	0.045552	1.6035	bta-miR-671	30.002	89.1568	-1.4667	8.0026e-05	0.00030959	XM_005893905.2	102284968	PPP5C	transcript	8.83783	18.3476	-1.05382	0.000509734	0.00296903
novel_circ_0000170	20.8416	6.5514	1.6035	0.0028496	0.045552	1.6035	bta-miR-671	30.002	89.1568	-1.4667	8.0026e-05	0.00030959	XM_005898784.2	102275719	FBLN2	transcript	88.3411	100.112	-0.180462	0.039543	0.0579466
novel_circ_0000170	20.8416	6.5514	1.6035	0.0028496	0.045552	1.6035	bta-miR-671	30.002	89.1568	-1.4667	8.0026e-05	0.00030959	XM_005904617.2	102274319	LOC102274319	transcript	159.113	195.19	-0.294826	0.0190904	0.0315085
novel_circ_0000170	20.8416	6.5514	1.6035	0.0028496	0.045552	1.6035	bta-miR-671	30.002	89.1568	-1.4667	8.0026e-05	0.00030959	XM_014479637.1	102282094	EML2	transcript	8.74066	16.8436	-0.946387	0.00725341	0.0149846
novel_circ_0000170	20.8416	6.5514	1.6035	0.0028496	0.045552	1.6035	bta-miR-671	30.002	89.1568	-1.4667	8.0026e-05	0.00030959	XM_005906784.2	102287943	PIM1	transcript	43.7155	25.1046	0.800192	0.00385646	0.00961899
novel_circ_0000170	20.8416	6.5514	1.6035	0.0028496	0.045552	1.6035	bta-miR-671	30.002	89.1568	-1.4667	8.0026e-05	0.00030959	XM_005897125.2	102265426	HMBS	transcript	14.4592	21.8387	-0.594899	0.00313964	0.00847088
novel_circ_0000170	20.8416	6.5514	1.6035	0.0028496	0.045552	1.6035	bta-miR-671	30.002	89.1568	-1.4667	8.0026e-05	0.00030959	XM_014480263.1	102277329	RASL11A	transcript	0.176836	2.60628	-3.88151	0.000379113	0.00256615
novel_circ_0000170	20.8416	6.5514	1.6035	0.0028496	0.045552	1.6035	bta-miR-671	30.002	89.1568	-1.4667	8.0026e-05	0.00030959	XM_005911628.2	102266439	LOC102266439	transcript	2.53597	4.47941	-0.82077	0.0336806	0.0505327
novel_circ_0000170	20.8416	6.5514	1.6035	0.0028496	0.045552	1.6035	bta-miR-671	30.002	89.1568	-1.4667	8.0026e-05	0.00030959	XR_001351717.1	106701229	-	transcript	7.2548	4.5605	0.669744	3.83783e-05	0.00102275
novel_circ_0000170	20.8416	6.5514	1.6035	0.0028496	0.045552	1.6035	bta-miR-671	30.002	89.1568	-1.4667	8.0026e-05	0.00030959	XM_014476615.1	102287881	RPS16	transcript	6.4092	4.48343	0.51554	0.025857	0.0404103
novel_circ_0000170	20.8416	6.5514	1.6035	0.0028496	0.045552	1.6035	bta-miR-671	30.002	89.1568	-1.4667	8.0026e-05	0.00030959	XM_005901126.2	102277325	CSRNP1	transcript	7.0984	3.19885	1.14994	0.00639878	0.0137119
novel_circ_0000170	20.8416	6.5514	1.6035	0.0028496	0.045552	1.6035	bta-miR-671	30.002	89.1568	-1.4667	8.0026e-05	0.00030959	XM_005897109.1	102285068	PVRL1	transcript	9.40618	6.49325	0.534669	0.0329984	0.0496635
novel_circ_0000170	20.8416	6.5514	1.6035	0.0028496	0.045552	1.6035	bta-miR-671	30.002	89.1568	-1.4667	8.0026e-05	0.00030959	XM_005903796.2	102269392	SFRP2	transcript	11.8669	0.135249	6.45519	5.99557e-06	0.000732732
novel_circ_0000170	20.8416	6.5514	1.6035	0.0028496	0.045552	1.6035	bta-miR-671	30.002	89.1568	-1.4667	8.0026e-05	0.00030959	XM_005909400.1	102287493	CCDC93	transcript	15.8343	14.3836	0.13863	0.00763214	0.0155644
novel_circ_0000170	20.8416	6.5514	1.6035	0.0028496	0.045552	1.6035	bta-miR-671	30.002	89.1568	-1.4667	8.0026e-05	0.00030959	XM_005900255.2	102282474	SLC25A15	transcript	14.4221	24.5701	-0.768619	0.0025234	0.00735708
novel_circ_0000170	20.8416	6.5514	1.6035	0.0028496	0.045552	1.6035	bta-miR-671	30.002	89.1568	-1.4667	8.0026e-05	0.00030959	XM_014483070.1	102267948	LOC102267948	transcript	33.6835	18.5405	0.86136	0.00669941	0.0141949
novel_circ_0000170	20.8416	6.5514	1.6035	0.0028496	0.045552	1.6035	bta-miR-671	30.002	89.1568	-1.4667	8.0026e-05	0.00030959	XM_005905957.1	102282497	RDM1	transcript	0.852012	5.20857	-2.61194	0.000557433	0.00310486
novel_circ_0000170	20.8416	6.5514	1.6035	0.0028496	0.045552	1.6035	bta-miR-671	30.002	89.1568	-1.4667	8.0026e-05	0.00030959	XM_005898116.2	102276278	PCBP4	transcript	6.56585	23.0138	-1.80945	0.00227092	0.00691684
novel_circ_0000170	20.8416	6.5514	1.6035	0.0028496	0.045552	1.6035	bta-miR-671	30.002	89.1568	-1.4667	8.0026e-05	0.00030959	XM_005904561.2	102280609	ABCC1	transcript	16.2551	20.0573	-0.303229	0.00861762	0.0169248
novel_circ_0000170	20.8416	6.5514	1.6035	0.0028496	0.045552	1.6035	bta-miR-671	30.002	89.1568	-1.4667	8.0026e-05	0.00030959	XM_005904613.2	102272604	PDLIM7	transcript	20.8368	54.8391	-1.39607	0.0189084	0.0312706
novel_circ_0000170	20.8416	6.5514	1.6035	0.0028496	0.045552	1.6035	bta-miR-671	30.002	89.1568	-1.4667	8.0026e-05	0.00030959	XM_014478204.1	102268101	EWSR1	transcript	27.9589	50.0517	-0.840109	0.0017376	0.00590852
novel_circ_0000170	20.8416	6.5514	1.6035	0.0028496	0.045552	1.6035	bta-miR-671	30.002	89.1568	-1.4667	8.0026e-05	0.00030959	XM_005908899.2	102265568	CPT1A	transcript	19.0227	27.1647	-0.514009	0.000194256	0.00190739
novel_circ_0000170	20.8416	6.5514	1.6035	0.0028496	0.045552	1.6035	bta-miR-671	30.002	89.1568	-1.4667	8.0026e-05	0.00030959	XM_014477185.1	102280948	PIEZO1	transcript	3.42756	8.00742	-1.22415	0.00279024	0.00783434
novel_circ_0000170	20.8416	6.5514	1.6035	0.0028496	0.045552	1.6035	bta-miR-671	30.002	89.1568	-1.4667	8.0026e-05	0.00030959	XR_001351733.1	106701255	-	transcript	86.4917	5.80976	3.89601	3.87211e-06	0.000640372
novel_circ_0000170	20.8416	6.5514	1.6035	0.0028496	0.045552	1.6035	bta-miR-671	30.002	89.1568	-1.4667	8.0026e-05	0.00030959	XM_005890603.2	102279622	SNRPA	transcript	4.28463	7.11816	-0.732335	0.00479026	0.0111748
novel_circ_0000170	20.8416	6.5514	1.6035	0.0028496	0.045552	1.6035	bta-miR-671	30.002	89.1568	-1.4667	8.0026e-05	0.00030959	XM_005896201.2	102279357	LOC102279357	transcript	17.5663	7.26026	1.27471	0.0203608	0.0332253
novel_circ_0000170	20.8416	6.5514	1.6035	0.0028496	0.045552	1.6035	bta-miR-671	30.002	89.1568	-1.4667	8.0026e-05	0.00030959	XM_005905425.2	102274322	FSTL1	transcript	716.745	504.263	0.507285	0.000205176	0.00194118
novel_circ_0000170	20.8416	6.5514	1.6035	0.0028496	0.045552	1.6035	bta-miR-671	30.002	89.1568	-1.4667	8.0026e-05	0.00030959	XM_005895696.2	102287426	HADHA	transcript	186.756	65.3741	1.51436	0.000108691	0.00153268
novel_circ_0001992	8.77126	44.8076	-2.3196	4.3639e-08	1.7124e-05	-2.3196	bta-miR-671	30.002	89.1568	-1.4667	8.0026e-05	0.00030959	XM_005890586.2	102275199	AKT2	transcript	21.295	24.2222	-0.185819	0.0393926	0.0577501
novel_circ_0001992	8.77126	44.8076	-2.3196	4.3639e-08	1.7124e-05	-2.3196	bta-miR-671	30.002	89.1568	-1.4667	8.0026e-05	0.00030959	XM_014478113.1	102267133	KDELR1	transcript	36.4031	43.4729	-0.256053	0.0263487	0.041062
novel_circ_0001992	8.77126	44.8076	-2.3196	4.3639e-08	1.7124e-05	-2.3196	bta-miR-671	30.002	89.1568	-1.4667	8.0026e-05	0.00030959	XM_005892379.2	102287221	CBLB	transcript	7.41719	4.05056	0.87275	0.00154827	0.00555671
novel_circ_0001992	8.77126	44.8076	-2.3196	4.3639e-08	1.7124e-05	-2.3196	bta-miR-671	30.002	89.1568	-1.4667	8.0026e-05	0.00030959	XM_005894033.2	102276075	FIBP	transcript	22.9004	35.6877	-0.640053	0.0112112	0.0205976
novel_circ_0001992	8.77126	44.8076	-2.3196	4.3639e-08	1.7124e-05	-2.3196	bta-miR-671	30.002	89.1568	-1.4667	8.0026e-05	0.00030959	XM_005893757.2	102284779	GALM	transcript	10.3889	58.1809	-2.4855	2.07567e-06	0.000488104
novel_circ_0001992	8.77126	44.8076	-2.3196	4.3639e-08	1.7124e-05	-2.3196	bta-miR-671	30.002	89.1568	-1.4667	8.0026e-05	0.00030959	XM_005905377.1	102281744	ANAPC11	transcript	22.4788	31.6927	-0.495587	0.00193521	0.00629267
novel_circ_0001992	8.77126	44.8076	-2.3196	4.3639e-08	1.7124e-05	-2.3196	bta-miR-671	30.002	89.1568	-1.4667	8.0026e-05	0.00030959	XM_005897101.2	102283021	SC5D	transcript	3.39862	1.49838	1.18155	0.00640443	0.0137212
novel_circ_0001992	8.77126	44.8076	-2.3196	4.3639e-08	1.7124e-05	-2.3196	bta-miR-671	30.002	89.1568	-1.4667	8.0026e-05	0.00030959	XM_005888251.1	102283819	OVCA2	transcript	13.4004	8.71956	0.619953	0.00522238	0.0118941
novel_circ_0001992	8.77126	44.8076	-2.3196	4.3639e-08	1.7124e-05	-2.3196	bta-miR-671	30.002	89.1568	-1.4667	8.0026e-05	0.00030959	XM_005889984.2	102281499	CHCHD5	transcript	14.4515	18.9309	-0.389523	0.0307948	0.046898
novel_circ_0001992	8.77126	44.8076	-2.3196	4.3639e-08	1.7124e-05	-2.3196	bta-miR-671	30.002	89.1568	-1.4667	8.0026e-05	0.00030959	XM_014477606.1	102276462	GUK1	transcript	0	6.8248	#NAME?	0.0013888	0.00520352
novel_circ_0001992	8.77126	44.8076	-2.3196	4.3639e-08	1.7124e-05	-2.3196	bta-miR-671	30.002	89.1568	-1.4667	8.0026e-05	0.00030959	XM_014478656.1	102282639	TAGLN	transcript	63.6926	474.842	-2.89825	0.000190404	0.00189921
novel_circ_0001992	8.77126	44.8076	-2.3196	4.3639e-08	1.7124e-05	-2.3196	bta-miR-671	30.002	89.1568	-1.4667	8.0026e-05	0.00030959	XM_005891769.2	102282533	SNX33	transcript	4.92745	15.3225	-1.63674	0.000824667	0.00386102
novel_circ_0001992	8.77126	44.8076	-2.3196	4.3639e-08	1.7124e-05	-2.3196	bta-miR-671	30.002	89.1568	-1.4667	8.0026e-05	0.00030959	XM_005888576.1	102271482	PLEKHB2	transcript	14.8204	21.3916	-0.529461	0.00364921	0.00929197
novel_circ_0001992	8.77126	44.8076	-2.3196	4.3639e-08	1.7124e-05	-2.3196	bta-miR-671	30.002	89.1568	-1.4667	8.0026e-05	0.00030959	XM_014481313.1	102275259	KANSL1	transcript	7.88598	12.3398	-0.64595	1.88998e-07	0.000251202
novel_circ_0001992	8.77126	44.8076	-2.3196	4.3639e-08	1.7124e-05	-2.3196	bta-miR-671	30.002	89.1568	-1.4667	8.0026e-05	0.00030959	XM_005887517.2	102273663	SEC14L2	transcript	0.908534	4.05635	-2.15857	0.000638697	0.00335537
novel_circ_0001992	8.77126	44.8076	-2.3196	4.3639e-08	1.7124e-05	-2.3196	bta-miR-671	30.002	89.1568	-1.4667	8.0026e-05	0.00030959	XM_014481162.1	102270721	METTL12	transcript	6.91096	4.05203	0.770242	0.00823769	0.016396
novel_circ_0001992	8.77126	44.8076	-2.3196	4.3639e-08	1.7124e-05	-2.3196	bta-miR-671	30.002	89.1568	-1.4667	8.0026e-05	0.00030959	XM_005904598.2	102269296	PRELID1	transcript	126.567	194.944	-0.623157	0.00115815	0.00466461
novel_circ_0001992	8.77126	44.8076	-2.3196	4.3639e-08	1.7124e-05	-2.3196	bta-miR-671	30.002	89.1568	-1.4667	8.0026e-05	0.00030959	XM_005902627.2	102287264	MLYCD	transcript	13.8174	7.17891	0.944645	0.00558417	0.01246
novel_circ_0001992	8.77126	44.8076	-2.3196	4.3639e-08	1.7124e-05	-2.3196	bta-miR-671	30.002	89.1568	-1.4667	8.0026e-05	0.00030959	XM_005893905.2	102284968	PPP5C	transcript	8.83783	18.3476	-1.05382	0.000509734	0.00296903
novel_circ_0001992	8.77126	44.8076	-2.3196	4.3639e-08	1.7124e-05	-2.3196	bta-miR-671	30.002	89.1568	-1.4667	8.0026e-05	0.00030959	XM_005898784.2	102275719	FBLN2	transcript	88.3411	100.112	-0.180462	0.039543	0.0579466
novel_circ_0001992	8.77126	44.8076	-2.3196	4.3639e-08	1.7124e-05	-2.3196	bta-miR-671	30.002	89.1568	-1.4667	8.0026e-05	0.00030959	XM_005904617.2	102274319	LOC102274319	transcript	159.113	195.19	-0.294826	0.0190904	0.0315085
novel_circ_0001992	8.77126	44.8076	-2.3196	4.3639e-08	1.7124e-05	-2.3196	bta-miR-671	30.002	89.1568	-1.4667	8.0026e-05	0.00030959	XM_014479637.1	102282094	EML2	transcript	8.74066	16.8436	-0.946387	0.00725341	0.0149846
novel_circ_0001992	8.77126	44.8076	-2.3196	4.3639e-08	1.7124e-05	-2.3196	bta-miR-671	30.002	89.1568	-1.4667	8.0026e-05	0.00030959	XM_005906784.2	102287943	PIM1	transcript	43.7155	25.1046	0.800192	0.00385646	0.00961899
novel_circ_0001992	8.77126	44.8076	-2.3196	4.3639e-08	1.7124e-05	-2.3196	bta-miR-671	30.002	89.1568	-1.4667	8.0026e-05	0.00030959	XM_005897125.2	102265426	HMBS	transcript	14.4592	21.8387	-0.594899	0.00313964	0.00847088
novel_circ_0001992	8.77126	44.8076	-2.3196	4.3639e-08	1.7124e-05	-2.3196	bta-miR-671	30.002	89.1568	-1.4667	8.0026e-05	0.00030959	XM_014480263.1	102277329	RASL11A	transcript	0.176836	2.60628	-3.88151	0.000379113	0.00256615
novel_circ_0001992	8.77126	44.8076	-2.3196	4.3639e-08	1.7124e-05	-2.3196	bta-miR-671	30.002	89.1568	-1.4667	8.0026e-05	0.00030959	XM_005911628.2	102266439	LOC102266439	transcript	2.53597	4.47941	-0.82077	0.0336806	0.0505327
novel_circ_0001992	8.77126	44.8076	-2.3196	4.3639e-08	1.7124e-05	-2.3196	bta-miR-671	30.002	89.1568	-1.4667	8.0026e-05	0.00030959	XR_001351717.1	106701229	-	transcript	7.2548	4.5605	0.669744	3.83783e-05	0.00102275
novel_circ_0001992	8.77126	44.8076	-2.3196	4.3639e-08	1.7124e-05	-2.3196	bta-miR-671	30.002	89.1568	-1.4667	8.0026e-05	0.00030959	XM_014476615.1	102287881	RPS16	transcript	6.4092	4.48343	0.51554	0.025857	0.0404103
novel_circ_0001992	8.77126	44.8076	-2.3196	4.3639e-08	1.7124e-05	-2.3196	bta-miR-671	30.002	89.1568	-1.4667	8.0026e-05	0.00030959	XM_005901126.2	102277325	CSRNP1	transcript	7.0984	3.19885	1.14994	0.00639878	0.0137119
novel_circ_0001992	8.77126	44.8076	-2.3196	4.3639e-08	1.7124e-05	-2.3196	bta-miR-671	30.002	89.1568	-1.4667	8.0026e-05	0.00030959	XM_005897109.1	102285068	PVRL1	transcript	9.40618	6.49325	0.534669	0.0329984	0.0496635
novel_circ_0001992	8.77126	44.8076	-2.3196	4.3639e-08	1.7124e-05	-2.3196	bta-miR-671	30.002	89.1568	-1.4667	8.0026e-05	0.00030959	XM_005903796.2	102269392	SFRP2	transcript	11.8669	0.135249	6.45519	5.99557e-06	0.000732732
novel_circ_0001992	8.77126	44.8076	-2.3196	4.3639e-08	1.7124e-05	-2.3196	bta-miR-671	30.002	89.1568	-1.4667	8.0026e-05	0.00030959	XM_005909400.1	102287493	CCDC93	transcript	15.8343	14.3836	0.13863	0.00763214	0.0155644
novel_circ_0001992	8.77126	44.8076	-2.3196	4.3639e-08	1.7124e-05	-2.3196	bta-miR-671	30.002	89.1568	-1.4667	8.0026e-05	0.00030959	XM_005900255.2	102282474	SLC25A15	transcript	14.4221	24.5701	-0.768619	0.0025234	0.00735708
novel_circ_0001992	8.77126	44.8076	-2.3196	4.3639e-08	1.7124e-05	-2.3196	bta-miR-671	30.002	89.1568	-1.4667	8.0026e-05	0.00030959	XM_014483070.1	102267948	LOC102267948	transcript	33.6835	18.5405	0.86136	0.00669941	0.0141949
novel_circ_0001992	8.77126	44.8076	-2.3196	4.3639e-08	1.7124e-05	-2.3196	bta-miR-671	30.002	89.1568	-1.4667	8.0026e-05	0.00030959	XM_005905957.1	102282497	RDM1	transcript	0.852012	5.20857	-2.61194	0.000557433	0.00310486
novel_circ_0001992	8.77126	44.8076	-2.3196	4.3639e-08	1.7124e-05	-2.3196	bta-miR-671	30.002	89.1568	-1.4667	8.0026e-05	0.00030959	XM_005898116.2	102276278	PCBP4	transcript	6.56585	23.0138	-1.80945	0.00227092	0.00691684
novel_circ_0001992	8.77126	44.8076	-2.3196	4.3639e-08	1.7124e-05	-2.3196	bta-miR-671	30.002	89.1568	-1.4667	8.0026e-05	0.00030959	XM_005904561.2	102280609	ABCC1	transcript	16.2551	20.0573	-0.303229	0.00861762	0.0169248
novel_circ_0001992	8.77126	44.8076	-2.3196	4.3639e-08	1.7124e-05	-2.3196	bta-miR-671	30.002	89.1568	-1.4667	8.0026e-05	0.00030959	XM_005904613.2	102272604	PDLIM7	transcript	20.8368	54.8391	-1.39607	0.0189084	0.0312706
novel_circ_0001992	8.77126	44.8076	-2.3196	4.3639e-08	1.7124e-05	-2.3196	bta-miR-671	30.002	89.1568	-1.4667	8.0026e-05	0.00030959	XM_014478204.1	102268101	EWSR1	transcript	27.9589	50.0517	-0.840109	0.0017376	0.00590852
novel_circ_0001992	8.77126	44.8076	-2.3196	4.3639e-08	1.7124e-05	-2.3196	bta-miR-671	30.002	89.1568	-1.4667	8.0026e-05	0.00030959	XM_005908899.2	102265568	CPT1A	transcript	19.0227	27.1647	-0.514009	0.000194256	0.00190739
novel_circ_0001992	8.77126	44.8076	-2.3196	4.3639e-08	1.7124e-05	-2.3196	bta-miR-671	30.002	89.1568	-1.4667	8.0026e-05	0.00030959	XM_014477185.1	102280948	PIEZO1	transcript	3.42756	8.00742	-1.22415	0.00279024	0.00783434
novel_circ_0001992	8.77126	44.8076	-2.3196	4.3639e-08	1.7124e-05	-2.3196	bta-miR-671	30.002	89.1568	-1.4667	8.0026e-05	0.00030959	XR_001351733.1	106701255	-	transcript	86.4917	5.80976	3.89601	3.87211e-06	0.000640372
novel_circ_0001992	8.77126	44.8076	-2.3196	4.3639e-08	1.7124e-05	-2.3196	bta-miR-671	30.002	89.1568	-1.4667	8.0026e-05	0.00030959	XM_005890603.2	102279622	SNRPA	transcript	4.28463	7.11816	-0.732335	0.00479026	0.0111748
novel_circ_0001992	8.77126	44.8076	-2.3196	4.3639e-08	1.7124e-05	-2.3196	bta-miR-671	30.002	89.1568	-1.4667	8.0026e-05	0.00030959	XM_005896201.2	102279357	LOC102279357	transcript	17.5663	7.26026	1.27471	0.0203608	0.0332253
novel_circ_0001992	8.77126	44.8076	-2.3196	4.3639e-08	1.7124e-05	-2.3196	bta-miR-671	30.002	89.1568	-1.4667	8.0026e-05	0.00030959	XM_005905425.2	102274322	FSTL1	transcript	716.745	504.263	0.507285	0.000205176	0.00194118
novel_circ_0001992	8.77126	44.8076	-2.3196	4.3639e-08	1.7124e-05	-2.3196	bta-miR-671	30.002	89.1568	-1.4667	8.0026e-05	0.00030959	XM_005895696.2	102287426	HADHA	transcript	186.756	65.3741	1.51436	0.000108691	0.00153268
novel_circ_0012158	8.54707	0	5.1098	0.0012927	0.029152	5.1098	bta-miR-532	5653.45	4335.96	0.3808	6.9096e-08	4.0748e-07	XM_005907342.2	102282682	SDF2L1	transcript	7.8635	21.9251	-1.47934	0.00106442	0.0044606
novel_circ_0012158	8.54707	0	5.1098	0.0012927	0.029152	5.1098	bta-miR-532	5653.45	4335.96	0.3808	6.9096e-08	4.0748e-07	XM_014478291.1	102272458	IFIT3	transcript	1.42056	6.223	-2.13116	0.00131325	0.00504811
novel_circ_0005584	12.5069	0	5.5868	0.00028678	0.011722	5.5868	bta-miR-532	5653.45	4335.96	0.3808	6.9096e-08	4.0748e-07	XM_005907342.2	102282682	SDF2L1	transcript	7.8635	21.9251	-1.47934	0.00106442	0.0044606
novel_circ_0005584	12.5069	0	5.5868	0.00028678	0.011722	5.5868	bta-miR-532	5653.45	4335.96	0.3808	6.9096e-08	4.0748e-07	XM_014478291.1	102272458	IFIT3	transcript	1.42056	6.223	-2.13116	0.00131325	0.00504811
novel_circ_0012154	22.7887	0	6.3577	1.5068e-05	0.0012854	6.3577	bta-miR-532	5653.45	4335.96	0.3808	6.9096e-08	4.0748e-07	XM_005907342.2	102282682	SDF2L1	transcript	7.8635	21.9251	-1.47934	0.00106442	0.0044606
novel_circ_0012154	22.7887	0	6.3577	1.5068e-05	0.0012854	6.3577	bta-miR-532	5653.45	4335.96	0.3808	6.9096e-08	4.0748e-07	XM_014478291.1	102272458	IFIT3	transcript	1.42056	6.223	-2.13116	0.00131325	0.00504811
novel_circ_0008777	6.65323	0	4.7776	0.0032888	0.048309	4.7776	bta-miR-502a	14.4924	5.7282	1.2454	0.0055487	0.014345	XM_005891673.2	102277569	VAMP8	transcript	15.8556	56.3622	-1.82974	8.73806e-05	0.00139845
novel_circ_0008782	106.947	54.3391	0.96704	8.7632e-05	0.0045633	0.96704	bta-miR-502a	14.4924	5.7282	1.2454	0.0055487	0.014345	XM_005891673.2	102277569	VAMP8	transcript	15.8556	56.3622	-1.82974	8.73806e-05	0.00139845
novel_circ_0001992	8.77126	44.8076	-2.3196	4.3639e-08	1.7124e-05	-2.3196	bta-miR-502a	14.4924	5.7282	1.2454	0.0055487	0.014345	XM_005891673.2	102277569	VAMP8	transcript	15.8556	56.3622	-1.82974	8.73806e-05	0.00139845
novel_circ_0000020	0	5.76587	-4.9698	0.0022707	0.040501	-4.9698	bta-miR-485	2.72313	0	1.9555	0.018089	0.041684	XM_014478759.1	102274478	SLC35C2	transcript	10.9113	21.8883	-1.00434	0.00091341	0.00407053
novel_circ_0000020	0	5.76587	-4.9698	0.0022707	0.040501	-4.9698	bta-miR-485	2.72313	0	1.9555	0.018089	0.041684	XM_014478483.1	102277961	TK2	transcript	6.42503	7.97383	-0.311571	0.0227131	0.0361431
novel_circ_0000020	0	5.76587	-4.9698	0.0022707	0.040501	-4.9698	bta-miR-485	2.72313	0	1.9555	0.018089	0.041684	XM_005907417.1	102286236	ERG	transcript	5.7543	3.64592	0.658359	0.0295527	0.0452786
novel_circ_0000020	0	5.76587	-4.9698	0.0022707	0.040501	-4.9698	bta-miR-485	2.72313	0	1.9555	0.018089	0.041684	XM_005896452.2	102265519	DAAM2	transcript	1.32864	3.09435	-1.21969	0.00100301	0.00430214
novel_circ_0000020	0	5.76587	-4.9698	0.0022707	0.040501	-4.9698	bta-miR-485	2.72313	0	1.9555	0.018089	0.041684	XM_005889288.2	102268112	UBE2J1	transcript	19.957	15.4134	0.372709	0.0291571	0.0447499
novel_circ_0000020	0	5.76587	-4.9698	0.0022707	0.040501	-4.9698	bta-miR-485	2.72313	0	1.9555	0.018089	0.041684	XM_005902627.2	102287264	MLYCD	transcript	13.8174	7.17891	0.944645	0.00558417	0.01246
novel_circ_0000020	0	5.76587	-4.9698	0.0022707	0.040501	-4.9698	bta-miR-485	2.72313	0	1.9555	0.018089	0.041684	XM_005897549.2	102271715	NEURL2	transcript	1.0834	2.65872	-1.29516	0.00249399	0.00730742
novel_circ_0000020	0	5.76587	-4.9698	0.0022707	0.040501	-4.9698	bta-miR-485	2.72313	0	1.9555	0.018089	0.041684	XM_005890816.2	102278305	SMARCA4	transcript	8.0548	15.5864	-0.952367	0.000766926	0.00369829
novel_circ_0000020	0	5.76587	-4.9698	0.0022707	0.040501	-4.9698	bta-miR-485	2.72313	0	1.9555	0.018089	0.041684	XM_014477520.1	102271518	WDR92	transcript	9.15051	5.19844	0.815772	0.00164017	0.00572739
novel_circ_0000020	0	5.76587	-4.9698	0.0022707	0.040501	-4.9698	bta-miR-485	2.72313	0	1.9555	0.018089	0.041684	XM_005889657.2	102274064	LOC102274064	transcript	6.79152	11.4366	-0.751855	0.00562216	0.0124967
novel_circ_0000020	0	5.76587	-4.9698	0.0022707	0.040501	-4.9698	bta-miR-485	2.72313	0	1.9555	0.018089	0.041684	XM_014483601.1	102269149	ZFP57	transcript	3.03833	5.19144	-0.772856	0.0303162	0.0463016
novel_circ_0000020	0	5.76587	-4.9698	0.0022707	0.040501	-4.9698	bta-miR-485	2.72313	0	1.9555	0.018089	0.041684	XM_005907115.2	102282509	APBB1	transcript	10.4296	18.5735	-0.832565	0.00218851	0.00678726
novel_circ_0000020	0	5.76587	-4.9698	0.0022707	0.040501	-4.9698	bta-miR-485	2.72313	0	1.9555	0.018089	0.041684	XM_005894326.2	102267777	COG4	transcript	11.5444	20.0664	-0.797593	0.000370487	0.00253337
novel_circ_0000020	0	5.76587	-4.9698	0.0022707	0.040501	-4.9698	bta-miR-485	2.72313	0	1.9555	0.018089	0.041684	XM_005887670.1	102270629	HDAC6	transcript	1.7537	5.12404	-1.54688	0.00298134	0.00818304
novel_circ_0000020	0	5.76587	-4.9698	0.0022707	0.040501	-4.9698	bta-miR-485	2.72313	0	1.9555	0.018089	0.041684	XM_005907983.2	102273000	FDXR	transcript	1.92959	4.45115	-1.20588	0.00115669	0.00466183
novel_circ_0000020	0	5.76587	-4.9698	0.0022707	0.040501	-4.9698	bta-miR-485	2.72313	0	1.9555	0.018089	0.041684	XM_014479704.1	102266478	NACC1	transcript	3.96564	6.1076	-0.623052	0.00269065	0.00766399
novel_circ_0000020	0	5.76587	-4.9698	0.0022707	0.040501	-4.9698	bta-miR-485	2.72313	0	1.9555	0.018089	0.041684	XM_005890601.2	102279045	ITPKC	transcript	12.227	5.88129	1.05587	0.00131481	0.00504811
novel_circ_0000020	0	5.76587	-4.9698	0.0022707	0.040501	-4.9698	bta-miR-485	2.72313	0	1.9555	0.018089	0.041684	XM_005907694.2	102276125	G6PC3	transcript	9.19991	9.7634	-0.0857647	0.0177978	0.0297274
novel_circ_0000020	0	5.76587	-4.9698	0.0022707	0.040501	-4.9698	bta-miR-485	2.72313	0	1.9555	0.018089	0.041684	XM_014477426.1	102266558	UTP11L	transcript	27.5138	20.944	0.393621	0.00338785	0.00890337
novel_circ_0000020	0	5.76587	-4.9698	0.0022707	0.040501	-4.9698	bta-miR-485	2.72313	0	1.9555	0.018089	0.041684	XM_005898457.2	102268348	LOC102268348	transcript	3.47674	0	inf	0.000441955	0.00274813
novel_circ_0000020	0	5.76587	-4.9698	0.0022707	0.040501	-4.9698	bta-miR-485	2.72313	0	1.9555	0.018089	0.041684	XM_005897849.2	102269371	GRINA	transcript	7.53062	10.6666	-0.502262	0.0288872	0.0443869
novel_circ_0000020	0	5.76587	-4.9698	0.0022707	0.040501	-4.9698	bta-miR-485	2.72313	0	1.9555	0.018089	0.041684	XM_005888904.2	102287666	MXRA8	transcript	7.28153	9.75816	-0.422368	0.0130626	0.0232304
novel_circ_0000020	0	5.76587	-4.9698	0.0022707	0.040501	-4.9698	bta-miR-485	2.72313	0	1.9555	0.018089	0.041684	XM_005907207.2	102286524	FKBP4	transcript	54.0343	94.3016	-0.803407	0.00214619	0.00671427
novel_circ_0002582	6.63584	0	4.7789	0.0032677	0.048309	4.7789	bta-miR-485	2.72313	0	1.9555	0.018089	0.041684	XM_014478759.1	102274478	SLC35C2	transcript	10.9113	21.8883	-1.00434	0.00091341	0.00407053
novel_circ_0002582	6.63584	0	4.7789	0.0032677	0.048309	4.7789	bta-miR-485	2.72313	0	1.9555	0.018089	0.041684	XM_014478483.1	102277961	TK2	transcript	6.42503	7.97383	-0.311571	0.0227131	0.0361431
novel_circ_0002582	6.63584	0	4.7789	0.0032677	0.048309	4.7789	bta-miR-485	2.72313	0	1.9555	0.018089	0.041684	XM_005907417.1	102286236	ERG	transcript	5.7543	3.64592	0.658359	0.0295527	0.0452786
novel_circ_0002582	6.63584	0	4.7789	0.0032677	0.048309	4.7789	bta-miR-485	2.72313	0	1.9555	0.018089	0.041684	XM_005896452.2	102265519	DAAM2	transcript	1.32864	3.09435	-1.21969	0.00100301	0.00430214
novel_circ_0002582	6.63584	0	4.7789	0.0032677	0.048309	4.7789	bta-miR-485	2.72313	0	1.9555	0.018089	0.041684	XM_005889288.2	102268112	UBE2J1	transcript	19.957	15.4134	0.372709	0.0291571	0.0447499
novel_circ_0002582	6.63584	0	4.7789	0.0032677	0.048309	4.7789	bta-miR-485	2.72313	0	1.9555	0.018089	0.041684	XM_005902627.2	102287264	MLYCD	transcript	13.8174	7.17891	0.944645	0.00558417	0.01246
novel_circ_0002582	6.63584	0	4.7789	0.0032677	0.048309	4.7789	bta-miR-485	2.72313	0	1.9555	0.018089	0.041684	XM_005897549.2	102271715	NEURL2	transcript	1.0834	2.65872	-1.29516	0.00249399	0.00730742
novel_circ_0002582	6.63584	0	4.7789	0.0032677	0.048309	4.7789	bta-miR-485	2.72313	0	1.9555	0.018089	0.041684	XM_005890816.2	102278305	SMARCA4	transcript	8.0548	15.5864	-0.952367	0.000766926	0.00369829
novel_circ_0002582	6.63584	0	4.7789	0.0032677	0.048309	4.7789	bta-miR-485	2.72313	0	1.9555	0.018089	0.041684	XM_014477520.1	102271518	WDR92	transcript	9.15051	5.19844	0.815772	0.00164017	0.00572739
novel_circ_0002582	6.63584	0	4.7789	0.0032677	0.048309	4.7789	bta-miR-485	2.72313	0	1.9555	0.018089	0.041684	XM_005889657.2	102274064	LOC102274064	transcript	6.79152	11.4366	-0.751855	0.00562216	0.0124967
novel_circ_0002582	6.63584	0	4.7789	0.0032677	0.048309	4.7789	bta-miR-485	2.72313	0	1.9555	0.018089	0.041684	XM_014483601.1	102269149	ZFP57	transcript	3.03833	5.19144	-0.772856	0.0303162	0.0463016
novel_circ_0002582	6.63584	0	4.7789	0.0032677	0.048309	4.7789	bta-miR-485	2.72313	0	1.9555	0.018089	0.041684	XM_005907115.2	102282509	APBB1	transcript	10.4296	18.5735	-0.832565	0.00218851	0.00678726
novel_circ_0002582	6.63584	0	4.7789	0.0032677	0.048309	4.7789	bta-miR-485	2.72313	0	1.9555	0.018089	0.041684	XM_005894326.2	102267777	COG4	transcript	11.5444	20.0664	-0.797593	0.000370487	0.00253337
novel_circ_0002582	6.63584	0	4.7789	0.0032677	0.048309	4.7789	bta-miR-485	2.72313	0	1.9555	0.018089	0.041684	XM_005887670.1	102270629	HDAC6	transcript	1.7537	5.12404	-1.54688	0.00298134	0.00818304
novel_circ_0002582	6.63584	0	4.7789	0.0032677	0.048309	4.7789	bta-miR-485	2.72313	0	1.9555	0.018089	0.041684	XM_005907983.2	102273000	FDXR	transcript	1.92959	4.45115	-1.20588	0.00115669	0.00466183
novel_circ_0002582	6.63584	0	4.7789	0.0032677	0.048309	4.7789	bta-miR-485	2.72313	0	1.9555	0.018089	0.041684	XM_014479704.1	102266478	NACC1	transcript	3.96564	6.1076	-0.623052	0.00269065	0.00766399
novel_circ_0002582	6.63584	0	4.7789	0.0032677	0.048309	4.7789	bta-miR-485	2.72313	0	1.9555	0.018089	0.041684	XM_005890601.2	102279045	ITPKC	transcript	12.227	5.88129	1.05587	0.00131481	0.00504811
novel_circ_0002582	6.63584	0	4.7789	0.0032677	0.048309	4.7789	bta-miR-485	2.72313	0	1.9555	0.018089	0.041684	XM_005907694.2	102276125	G6PC3	transcript	9.19991	9.7634	-0.0857647	0.0177978	0.0297274
novel_circ_0002582	6.63584	0	4.7789	0.0032677	0.048309	4.7789	bta-miR-485	2.72313	0	1.9555	0.018089	0.041684	XM_014477426.1	102266558	UTP11L	transcript	27.5138	20.944	0.393621	0.00338785	0.00890337
novel_circ_0002582	6.63584	0	4.7789	0.0032677	0.048309	4.7789	bta-miR-485	2.72313	0	1.9555	0.018089	0.041684	XM_005898457.2	102268348	LOC102268348	transcript	3.47674	0	inf	0.000441955	0.00274813
novel_circ_0002582	6.63584	0	4.7789	0.0032677	0.048309	4.7789	bta-miR-485	2.72313	0	1.9555	0.018089	0.041684	XM_005897849.2	102269371	GRINA	transcript	7.53062	10.6666	-0.502262	0.0288872	0.0443869
novel_circ_0002582	6.63584	0	4.7789	0.0032677	0.048309	4.7789	bta-miR-485	2.72313	0	1.9555	0.018089	0.041684	XM_005888904.2	102287666	MXRA8	transcript	7.28153	9.75816	-0.422368	0.0130626	0.0232304
novel_circ_0002582	6.63584	0	4.7789	0.0032677	0.048309	4.7789	bta-miR-485	2.72313	0	1.9555	0.018089	0.041684	XM_005907207.2	102286524	FKBP4	transcript	54.0343	94.3016	-0.803407	0.00214619	0.00671427
novel_circ_0001671	0.746347	9.78227	-3.3428	0.00084012	0.023547	-3.3428	bta-miR-485	2.72313	0	1.9555	0.018089	0.041684	XM_014478759.1	102274478	SLC35C2	transcript	10.9113	21.8883	-1.00434	0.00091341	0.00407053
novel_circ_0001671	0.746347	9.78227	-3.3428	0.00084012	0.023547	-3.3428	bta-miR-485	2.72313	0	1.9555	0.018089	0.041684	XM_014478483.1	102277961	TK2	transcript	6.42503	7.97383	-0.311571	0.0227131	0.0361431
novel_circ_0001671	0.746347	9.78227	-3.3428	0.00084012	0.023547	-3.3428	bta-miR-485	2.72313	0	1.9555	0.018089	0.041684	XM_005907417.1	102286236	ERG	transcript	5.7543	3.64592	0.658359	0.0295527	0.0452786
novel_circ_0001671	0.746347	9.78227	-3.3428	0.00084012	0.023547	-3.3428	bta-miR-485	2.72313	0	1.9555	0.018089	0.041684	XM_005896452.2	102265519	DAAM2	transcript	1.32864	3.09435	-1.21969	0.00100301	0.00430214
novel_circ_0001671	0.746347	9.78227	-3.3428	0.00084012	0.023547	-3.3428	bta-miR-485	2.72313	0	1.9555	0.018089	0.041684	XM_005889288.2	102268112	UBE2J1	transcript	19.957	15.4134	0.372709	0.0291571	0.0447499
novel_circ_0001671	0.746347	9.78227	-3.3428	0.00084012	0.023547	-3.3428	bta-miR-485	2.72313	0	1.9555	0.018089	0.041684	XM_005902627.2	102287264	MLYCD	transcript	13.8174	7.17891	0.944645	0.00558417	0.01246
novel_circ_0001671	0.746347	9.78227	-3.3428	0.00084012	0.023547	-3.3428	bta-miR-485	2.72313	0	1.9555	0.018089	0.041684	XM_005897549.2	102271715	NEURL2	transcript	1.0834	2.65872	-1.29516	0.00249399	0.00730742
novel_circ_0001671	0.746347	9.78227	-3.3428	0.00084012	0.023547	-3.3428	bta-miR-485	2.72313	0	1.9555	0.018089	0.041684	XM_005890816.2	102278305	SMARCA4	transcript	8.0548	15.5864	-0.952367	0.000766926	0.00369829
novel_circ_0001671	0.746347	9.78227	-3.3428	0.00084012	0.023547	-3.3428	bta-miR-485	2.72313	0	1.9555	0.018089	0.041684	XM_014477520.1	102271518	WDR92	transcript	9.15051	5.19844	0.815772	0.00164017	0.00572739
novel_circ_0001671	0.746347	9.78227	-3.3428	0.00084012	0.023547	-3.3428	bta-miR-485	2.72313	0	1.9555	0.018089	0.041684	XM_005889657.2	102274064	LOC102274064	transcript	6.79152	11.4366	-0.751855	0.00562216	0.0124967
novel_circ_0001671	0.746347	9.78227	-3.3428	0.00084012	0.023547	-3.3428	bta-miR-485	2.72313	0	1.9555	0.018089	0.041684	XM_014483601.1	102269149	ZFP57	transcript	3.03833	5.19144	-0.772856	0.0303162	0.0463016
novel_circ_0001671	0.746347	9.78227	-3.3428	0.00084012	0.023547	-3.3428	bta-miR-485	2.72313	0	1.9555	0.018089	0.041684	XM_005907115.2	102282509	APBB1	transcript	10.4296	18.5735	-0.832565	0.00218851	0.00678726
novel_circ_0001671	0.746347	9.78227	-3.3428	0.00084012	0.023547	-3.3428	bta-miR-485	2.72313	0	1.9555	0.018089	0.041684	XM_005894326.2	102267777	COG4	transcript	11.5444	20.0664	-0.797593	0.000370487	0.00253337
novel_circ_0001671	0.746347	9.78227	-3.3428	0.00084012	0.023547	-3.3428	bta-miR-485	2.72313	0	1.9555	0.018089	0.041684	XM_005887670.1	102270629	HDAC6	transcript	1.7537	5.12404	-1.54688	0.00298134	0.00818304
novel_circ_0001671	0.746347	9.78227	-3.3428	0.00084012	0.023547	-3.3428	bta-miR-485	2.72313	0	1.9555	0.018089	0.041684	XM_005907983.2	102273000	FDXR	transcript	1.92959	4.45115	-1.20588	0.00115669	0.00466183
novel_circ_0001671	0.746347	9.78227	-3.3428	0.00084012	0.023547	-3.3428	bta-miR-485	2.72313	0	1.9555	0.018089	0.041684	XM_014479704.1	102266478	NACC1	transcript	3.96564	6.1076	-0.623052	0.00269065	0.00766399
novel_circ_0001671	0.746347	9.78227	-3.3428	0.00084012	0.023547	-3.3428	bta-miR-485	2.72313	0	1.9555	0.018089	0.041684	XM_005890601.2	102279045	ITPKC	transcript	12.227	5.88129	1.05587	0.00131481	0.00504811
novel_circ_0001671	0.746347	9.78227	-3.3428	0.00084012	0.023547	-3.3428	bta-miR-485	2.72313	0	1.9555	0.018089	0.041684	XM_005907694.2	102276125	G6PC3	transcript	9.19991	9.7634	-0.0857647	0.0177978	0.0297274
novel_circ_0001671	0.746347	9.78227	-3.3428	0.00084012	0.023547	-3.3428	bta-miR-485	2.72313	0	1.9555	0.018089	0.041684	XM_014477426.1	102266558	UTP11L	transcript	27.5138	20.944	0.393621	0.00338785	0.00890337
novel_circ_0001671	0.746347	9.78227	-3.3428	0.00084012	0.023547	-3.3428	bta-miR-485	2.72313	0	1.9555	0.018089	0.041684	XM_005898457.2	102268348	LOC102268348	transcript	3.47674	0	inf	0.000441955	0.00274813
novel_circ_0001671	0.746347	9.78227	-3.3428	0.00084012	0.023547	-3.3428	bta-miR-485	2.72313	0	1.9555	0.018089	0.041684	XM_005897849.2	102269371	GRINA	transcript	7.53062	10.6666	-0.502262	0.0288872	0.0443869
novel_circ_0001671	0.746347	9.78227	-3.3428	0.00084012	0.023547	-3.3428	bta-miR-485	2.72313	0	1.9555	0.018089	0.041684	XM_005888904.2	102287666	MXRA8	transcript	7.28153	9.75816	-0.422368	0.0130626	0.0232304
novel_circ_0001671	0.746347	9.78227	-3.3428	0.00084012	0.023547	-3.3428	bta-miR-485	2.72313	0	1.9555	0.018089	0.041684	XM_005907207.2	102286524	FKBP4	transcript	54.0343	94.3016	-0.803407	0.00214619	0.00671427
novel_circ_0010475	16.3338	2.18216	2.8704	0.00020233	0.0085009	2.8704	bta-miR-485	2.72313	0	1.9555	0.018089	0.041684	XM_014478759.1	102274478	SLC35C2	transcript	10.9113	21.8883	-1.00434	0.00091341	0.00407053
novel_circ_0010475	16.3338	2.18216	2.8704	0.00020233	0.0085009	2.8704	bta-miR-485	2.72313	0	1.9555	0.018089	0.041684	XM_014478483.1	102277961	TK2	transcript	6.42503	7.97383	-0.311571	0.0227131	0.0361431
novel_circ_0010475	16.3338	2.18216	2.8704	0.00020233	0.0085009	2.8704	bta-miR-485	2.72313	0	1.9555	0.018089	0.041684	XM_005907417.1	102286236	ERG	transcript	5.7543	3.64592	0.658359	0.0295527	0.0452786
novel_circ_0010475	16.3338	2.18216	2.8704	0.00020233	0.0085009	2.8704	bta-miR-485	2.72313	0	1.9555	0.018089	0.041684	XM_005896452.2	102265519	DAAM2	transcript	1.32864	3.09435	-1.21969	0.00100301	0.00430214
novel_circ_0010475	16.3338	2.18216	2.8704	0.00020233	0.0085009	2.8704	bta-miR-485	2.72313	0	1.9555	0.018089	0.041684	XM_005889288.2	102268112	UBE2J1	transcript	19.957	15.4134	0.372709	0.0291571	0.0447499
novel_circ_0010475	16.3338	2.18216	2.8704	0.00020233	0.0085009	2.8704	bta-miR-485	2.72313	0	1.9555	0.018089	0.041684	XM_005902627.2	102287264	MLYCD	transcript	13.8174	7.17891	0.944645	0.00558417	0.01246
novel_circ_0010475	16.3338	2.18216	2.8704	0.00020233	0.0085009	2.8704	bta-miR-485	2.72313	0	1.9555	0.018089	0.041684	XM_005897549.2	102271715	NEURL2	transcript	1.0834	2.65872	-1.29516	0.00249399	0.00730742
novel_circ_0010475	16.3338	2.18216	2.8704	0.00020233	0.0085009	2.8704	bta-miR-485	2.72313	0	1.9555	0.018089	0.041684	XM_005890816.2	102278305	SMARCA4	transcript	8.0548	15.5864	-0.952367	0.000766926	0.00369829
novel_circ_0010475	16.3338	2.18216	2.8704	0.00020233	0.0085009	2.8704	bta-miR-485	2.72313	0	1.9555	0.018089	0.041684	XM_014477520.1	102271518	WDR92	transcript	9.15051	5.19844	0.815772	0.00164017	0.00572739
novel_circ_0010475	16.3338	2.18216	2.8704	0.00020233	0.0085009	2.8704	bta-miR-485	2.72313	0	1.9555	0.018089	0.041684	XM_005889657.2	102274064	LOC102274064	transcript	6.79152	11.4366	-0.751855	0.00562216	0.0124967
novel_circ_0010475	16.3338	2.18216	2.8704	0.00020233	0.0085009	2.8704	bta-miR-485	2.72313	0	1.9555	0.018089	0.041684	XM_014483601.1	102269149	ZFP57	transcript	3.03833	5.19144	-0.772856	0.0303162	0.0463016
novel_circ_0010475	16.3338	2.18216	2.8704	0.00020233	0.0085009	2.8704	bta-miR-485	2.72313	0	1.9555	0.018089	0.041684	XM_005907115.2	102282509	APBB1	transcript	10.4296	18.5735	-0.832565	0.00218851	0.00678726
novel_circ_0010475	16.3338	2.18216	2.8704	0.00020233	0.0085009	2.8704	bta-miR-485	2.72313	0	1.9555	0.018089	0.041684	XM_005894326.2	102267777	COG4	transcript	11.5444	20.0664	-0.797593	0.000370487	0.00253337
novel_circ_0010475	16.3338	2.18216	2.8704	0.00020233	0.0085009	2.8704	bta-miR-485	2.72313	0	1.9555	0.018089	0.041684	XM_005887670.1	102270629	HDAC6	transcript	1.7537	5.12404	-1.54688	0.00298134	0.00818304
novel_circ_0010475	16.3338	2.18216	2.8704	0.00020233	0.0085009	2.8704	bta-miR-485	2.72313	0	1.9555	0.018089	0.041684	XM_005907983.2	102273000	FDXR	transcript	1.92959	4.45115	-1.20588	0.00115669	0.00466183
novel_circ_0010475	16.3338	2.18216	2.8704	0.00020233	0.0085009	2.8704	bta-miR-485	2.72313	0	1.9555	0.018089	0.041684	XM_014479704.1	102266478	NACC1	transcript	3.96564	6.1076	-0.623052	0.00269065	0.00766399
novel_circ_0010475	16.3338	2.18216	2.8704	0.00020233	0.0085009	2.8704	bta-miR-485	2.72313	0	1.9555	0.018089	0.041684	XM_005890601.2	102279045	ITPKC	transcript	12.227	5.88129	1.05587	0.00131481	0.00504811
novel_circ_0010475	16.3338	2.18216	2.8704	0.00020233	0.0085009	2.8704	bta-miR-485	2.72313	0	1.9555	0.018089	0.041684	XM_005907694.2	102276125	G6PC3	transcript	9.19991	9.7634	-0.0857647	0.0177978	0.0297274
novel_circ_0010475	16.3338	2.18216	2.8704	0.00020233	0.0085009	2.8704	bta-miR-485	2.72313	0	1.9555	0.018089	0.041684	XM_014477426.1	102266558	UTP11L	transcript	27.5138	20.944	0.393621	0.00338785	0.00890337
novel_circ_0010475	16.3338	2.18216	2.8704	0.00020233	0.0085009	2.8704	bta-miR-485	2.72313	0	1.9555	0.018089	0.041684	XM_005898457.2	102268348	LOC102268348	transcript	3.47674	0	inf	0.000441955	0.00274813
novel_circ_0010475	16.3338	2.18216	2.8704	0.00020233	0.0085009	2.8704	bta-miR-485	2.72313	0	1.9555	0.018089	0.041684	XM_005897849.2	102269371	GRINA	transcript	7.53062	10.6666	-0.502262	0.0288872	0.0443869
novel_circ_0010475	16.3338	2.18216	2.8704	0.00020233	0.0085009	2.8704	bta-miR-485	2.72313	0	1.9555	0.018089	0.041684	XM_005888904.2	102287666	MXRA8	transcript	7.28153	9.75816	-0.422368	0.0130626	0.0232304
novel_circ_0010475	16.3338	2.18216	2.8704	0.00020233	0.0085009	2.8704	bta-miR-485	2.72313	0	1.9555	0.018089	0.041684	XM_005907207.2	102286524	FKBP4	transcript	54.0343	94.3016	-0.803407	0.00214619	0.00671427
novel_circ_0009933	12.9797	1.56616	2.8485	0.0011949	0.027909	2.8485	bta-miR-485	2.72313	0	1.9555	0.018089	0.041684	XM_014478759.1	102274478	SLC35C2	transcript	10.9113	21.8883	-1.00434	0.00091341	0.00407053
novel_circ_0009933	12.9797	1.56616	2.8485	0.0011949	0.027909	2.8485	bta-miR-485	2.72313	0	1.9555	0.018089	0.041684	XM_014478483.1	102277961	TK2	transcript	6.42503	7.97383	-0.311571	0.0227131	0.0361431
novel_circ_0009933	12.9797	1.56616	2.8485	0.0011949	0.027909	2.8485	bta-miR-485	2.72313	0	1.9555	0.018089	0.041684	XM_005907417.1	102286236	ERG	transcript	5.7543	3.64592	0.658359	0.0295527	0.0452786
novel_circ_0009933	12.9797	1.56616	2.8485	0.0011949	0.027909	2.8485	bta-miR-485	2.72313	0	1.9555	0.018089	0.041684	XM_005896452.2	102265519	DAAM2	transcript	1.32864	3.09435	-1.21969	0.00100301	0.00430214
novel_circ_0009933	12.9797	1.56616	2.8485	0.0011949	0.027909	2.8485	bta-miR-485	2.72313	0	1.9555	0.018089	0.041684	XM_005889288.2	102268112	UBE2J1	transcript	19.957	15.4134	0.372709	0.0291571	0.0447499
novel_circ_0009933	12.9797	1.56616	2.8485	0.0011949	0.027909	2.8485	bta-miR-485	2.72313	0	1.9555	0.018089	0.041684	XM_005902627.2	102287264	MLYCD	transcript	13.8174	7.17891	0.944645	0.00558417	0.01246
novel_circ_0009933	12.9797	1.56616	2.8485	0.0011949	0.027909	2.8485	bta-miR-485	2.72313	0	1.9555	0.018089	0.041684	XM_005897549.2	102271715	NEURL2	transcript	1.0834	2.65872	-1.29516	0.00249399	0.00730742
novel_circ_0009933	12.9797	1.56616	2.8485	0.0011949	0.027909	2.8485	bta-miR-485	2.72313	0	1.9555	0.018089	0.041684	XM_005890816.2	102278305	SMARCA4	transcript	8.0548	15.5864	-0.952367	0.000766926	0.00369829
novel_circ_0009933	12.9797	1.56616	2.8485	0.0011949	0.027909	2.8485	bta-miR-485	2.72313	0	1.9555	0.018089	0.041684	XM_014477520.1	102271518	WDR92	transcript	9.15051	5.19844	0.815772	0.00164017	0.00572739
novel_circ_0009933	12.9797	1.56616	2.8485	0.0011949	0.027909	2.8485	bta-miR-485	2.72313	0	1.9555	0.018089	0.041684	XM_005889657.2	102274064	LOC102274064	transcript	6.79152	11.4366	-0.751855	0.00562216	0.0124967
novel_circ_0009933	12.9797	1.56616	2.8485	0.0011949	0.027909	2.8485	bta-miR-485	2.72313	0	1.9555	0.018089	0.041684	XM_014483601.1	102269149	ZFP57	transcript	3.03833	5.19144	-0.772856	0.0303162	0.0463016
novel_circ_0009933	12.9797	1.56616	2.8485	0.0011949	0.027909	2.8485	bta-miR-485	2.72313	0	1.9555	0.018089	0.041684	XM_005907115.2	102282509	APBB1	transcript	10.4296	18.5735	-0.832565	0.00218851	0.00678726
novel_circ_0009933	12.9797	1.56616	2.8485	0.0011949	0.027909	2.8485	bta-miR-485	2.72313	0	1.9555	0.018089	0.041684	XM_005894326.2	102267777	COG4	transcript	11.5444	20.0664	-0.797593	0.000370487	0.00253337
novel_circ_0009933	12.9797	1.56616	2.8485	0.0011949	0.027909	2.8485	bta-miR-485	2.72313	0	1.9555	0.018089	0.041684	XM_005887670.1	102270629	HDAC6	transcript	1.7537	5.12404	-1.54688	0.00298134	0.00818304
novel_circ_0009933	12.9797	1.56616	2.8485	0.0011949	0.027909	2.8485	bta-miR-485	2.72313	0	1.9555	0.018089	0.041684	XM_005907983.2	102273000	FDXR	transcript	1.92959	4.45115	-1.20588	0.00115669	0.00466183
novel_circ_0009933	12.9797	1.56616	2.8485	0.0011949	0.027909	2.8485	bta-miR-485	2.72313	0	1.9555	0.018089	0.041684	XM_014479704.1	102266478	NACC1	transcript	3.96564	6.1076	-0.623052	0.00269065	0.00766399
novel_circ_0009933	12.9797	1.56616	2.8485	0.0011949	0.027909	2.8485	bta-miR-485	2.72313	0	1.9555	0.018089	0.041684	XM_005890601.2	102279045	ITPKC	transcript	12.227	5.88129	1.05587	0.00131481	0.00504811
novel_circ_0009933	12.9797	1.56616	2.8485	0.0011949	0.027909	2.8485	bta-miR-485	2.72313	0	1.9555	0.018089	0.041684	XM_005907694.2	102276125	G6PC3	transcript	9.19991	9.7634	-0.0857647	0.0177978	0.0297274
novel_circ_0009933	12.9797	1.56616	2.8485	0.0011949	0.027909	2.8485	bta-miR-485	2.72313	0	1.9555	0.018089	0.041684	XM_014477426.1	102266558	UTP11L	transcript	27.5138	20.944	0.393621	0.00338785	0.00890337
novel_circ_0009933	12.9797	1.56616	2.8485	0.0011949	0.027909	2.8485	bta-miR-485	2.72313	0	1.9555	0.018089	0.041684	XM_005898457.2	102268348	LOC102268348	transcript	3.47674	0	inf	0.000441955	0.00274813
novel_circ_0009933	12.9797	1.56616	2.8485	0.0011949	0.027909	2.8485	bta-miR-485	2.72313	0	1.9555	0.018089	0.041684	XM_005897849.2	102269371	GRINA	transcript	7.53062	10.6666	-0.502262	0.0288872	0.0443869
novel_circ_0009933	12.9797	1.56616	2.8485	0.0011949	0.027909	2.8485	bta-miR-485	2.72313	0	1.9555	0.018089	0.041684	XM_005888904.2	102287666	MXRA8	transcript	7.28153	9.75816	-0.422368	0.0130626	0.0232304
novel_circ_0009933	12.9797	1.56616	2.8485	0.0011949	0.027909	2.8485	bta-miR-485	2.72313	0	1.9555	0.018089	0.041684	XM_005907207.2	102286524	FKBP4	transcript	54.0343	94.3016	-0.803407	0.00214619	0.00671427
novel_circ_0011974	16.177	36.8745	-1.1832	0.0021926	0.039833	-1.1832	bta-miR-485	2.72313	0	1.9555	0.018089	0.041684	XM_014478759.1	102274478	SLC35C2	transcript	10.9113	21.8883	-1.00434	0.00091341	0.00407053
novel_circ_0011974	16.177	36.8745	-1.1832	0.0021926	0.039833	-1.1832	bta-miR-485	2.72313	0	1.9555	0.018089	0.041684	XM_014478483.1	102277961	TK2	transcript	6.42503	7.97383	-0.311571	0.0227131	0.0361431
novel_circ_0011974	16.177	36.8745	-1.1832	0.0021926	0.039833	-1.1832	bta-miR-485	2.72313	0	1.9555	0.018089	0.041684	XM_005907417.1	102286236	ERG	transcript	5.7543	3.64592	0.658359	0.0295527	0.0452786
novel_circ_0011974	16.177	36.8745	-1.1832	0.0021926	0.039833	-1.1832	bta-miR-485	2.72313	0	1.9555	0.018089	0.041684	XM_005896452.2	102265519	DAAM2	transcript	1.32864	3.09435	-1.21969	0.00100301	0.00430214
novel_circ_0011974	16.177	36.8745	-1.1832	0.0021926	0.039833	-1.1832	bta-miR-485	2.72313	0	1.9555	0.018089	0.041684	XM_005889288.2	102268112	UBE2J1	transcript	19.957	15.4134	0.372709	0.0291571	0.0447499
novel_circ_0011974	16.177	36.8745	-1.1832	0.0021926	0.039833	-1.1832	bta-miR-485	2.72313	0	1.9555	0.018089	0.041684	XM_005902627.2	102287264	MLYCD	transcript	13.8174	7.17891	0.944645	0.00558417	0.01246
novel_circ_0011974	16.177	36.8745	-1.1832	0.0021926	0.039833	-1.1832	bta-miR-485	2.72313	0	1.9555	0.018089	0.041684	XM_005897549.2	102271715	NEURL2	transcript	1.0834	2.65872	-1.29516	0.00249399	0.00730742
novel_circ_0011974	16.177	36.8745	-1.1832	0.0021926	0.039833	-1.1832	bta-miR-485	2.72313	0	1.9555	0.018089	0.041684	XM_005890816.2	102278305	SMARCA4	transcript	8.0548	15.5864	-0.952367	0.000766926	0.00369829
novel_circ_0011974	16.177	36.8745	-1.1832	0.0021926	0.039833	-1.1832	bta-miR-485	2.72313	0	1.9555	0.018089	0.041684	XM_014477520.1	102271518	WDR92	transcript	9.15051	5.19844	0.815772	0.00164017	0.00572739
novel_circ_0011974	16.177	36.8745	-1.1832	0.0021926	0.039833	-1.1832	bta-miR-485	2.72313	0	1.9555	0.018089	0.041684	XM_005889657.2	102274064	LOC102274064	transcript	6.79152	11.4366	-0.751855	0.00562216	0.0124967
novel_circ_0011974	16.177	36.8745	-1.1832	0.0021926	0.039833	-1.1832	bta-miR-485	2.72313	0	1.9555	0.018089	0.041684	XM_014483601.1	102269149	ZFP57	transcript	3.03833	5.19144	-0.772856	0.0303162	0.0463016
novel_circ_0011974	16.177	36.8745	-1.1832	0.0021926	0.039833	-1.1832	bta-miR-485	2.72313	0	1.9555	0.018089	0.041684	XM_005907115.2	102282509	APBB1	transcript	10.4296	18.5735	-0.832565	0.00218851	0.00678726
novel_circ_0011974	16.177	36.8745	-1.1832	0.0021926	0.039833	-1.1832	bta-miR-485	2.72313	0	1.9555	0.018089	0.041684	XM_005894326.2	102267777	COG4	transcript	11.5444	20.0664	-0.797593	0.000370487	0.00253337
novel_circ_0011974	16.177	36.8745	-1.1832	0.0021926	0.039833	-1.1832	bta-miR-485	2.72313	0	1.9555	0.018089	0.041684	XM_005887670.1	102270629	HDAC6	transcript	1.7537	5.12404	-1.54688	0.00298134	0.00818304
novel_circ_0011974	16.177	36.8745	-1.1832	0.0021926	0.039833	-1.1832	bta-miR-485	2.72313	0	1.9555	0.018089	0.041684	XM_005907983.2	102273000	FDXR	transcript	1.92959	4.45115	-1.20588	0.00115669	0.00466183
novel_circ_0011974	16.177	36.8745	-1.1832	0.0021926	0.039833	-1.1832	bta-miR-485	2.72313	0	1.9555	0.018089	0.041684	XM_014479704.1	102266478	NACC1	transcript	3.96564	6.1076	-0.623052	0.00269065	0.00766399
novel_circ_0011974	16.177	36.8745	-1.1832	0.0021926	0.039833	-1.1832	bta-miR-485	2.72313	0	1.9555	0.018089	0.041684	XM_005890601.2	102279045	ITPKC	transcript	12.227	5.88129	1.05587	0.00131481	0.00504811
novel_circ_0011974	16.177	36.8745	-1.1832	0.0021926	0.039833	-1.1832	bta-miR-485	2.72313	0	1.9555	0.018089	0.041684	XM_005907694.2	102276125	G6PC3	transcript	9.19991	9.7634	-0.0857647	0.0177978	0.0297274
novel_circ_0011974	16.177	36.8745	-1.1832	0.0021926	0.039833	-1.1832	bta-miR-485	2.72313	0	1.9555	0.018089	0.041684	XM_014477426.1	102266558	UTP11L	transcript	27.5138	20.944	0.393621	0.00338785	0.00890337
novel_circ_0011974	16.177	36.8745	-1.1832	0.0021926	0.039833	-1.1832	bta-miR-485	2.72313	0	1.9555	0.018089	0.041684	XM_005898457.2	102268348	LOC102268348	transcript	3.47674	0	inf	0.000441955	0.00274813
novel_circ_0011974	16.177	36.8745	-1.1832	0.0021926	0.039833	-1.1832	bta-miR-485	2.72313	0	1.9555	0.018089	0.041684	XM_005897849.2	102269371	GRINA	transcript	7.53062	10.6666	-0.502262	0.0288872	0.0443869
novel_circ_0011974	16.177	36.8745	-1.1832	0.0021926	0.039833	-1.1832	bta-miR-485	2.72313	0	1.9555	0.018089	0.041684	XM_005888904.2	102287666	MXRA8	transcript	7.28153	9.75816	-0.422368	0.0130626	0.0232304
novel_circ_0011974	16.177	36.8745	-1.1832	0.0021926	0.039833	-1.1832	bta-miR-485	2.72313	0	1.9555	0.018089	0.041684	XM_005907207.2	102286524	FKBP4	transcript	54.0343	94.3016	-0.803407	0.00214619	0.00671427
novel_circ_0001842	8.00752	30.7633	-1.9111	2.7725e-05	0.0019428	-1.9111	bta-miR-132	251.004	45.8021	2.4171	3.7223e-29	8.2202e-28	XM_014479882.1	102285549	ARMCX1	transcript	0.355022	2.59144	-2.86777	0.0117427	0.0213655
novel_circ_0001842	8.00752	30.7633	-1.9111	2.7725e-05	0.0019428	-1.9111	bta-miR-132	251.004	45.8021	2.4171	3.7223e-29	8.2202e-28	XM_005900937.2	102281640	SLC1A5	transcript	56.5548	76.837	-0.442153	0.00172015	0.00587169
novel_circ_0008702	14.9605	2.18462	2.5623	0.00072287	0.021099	2.5623	bta-miR-132	251.004	45.8021	2.4171	3.7223e-29	8.2202e-28	XM_014479882.1	102285549	ARMCX1	transcript	0.355022	2.59144	-2.86777	0.0117427	0.0213655
novel_circ_0008702	14.9605	2.18462	2.5623	0.00072287	0.021099	2.5623	bta-miR-132	251.004	45.8021	2.4171	3.7223e-29	8.2202e-28	XM_005900937.2	102281640	SLC1A5	transcript	56.5548	76.837	-0.442153	0.00172015	0.00587169
novel_circ_0011355	34.5324	11.8483	1.4665	0.0018399	0.037793	1.4665	bta-miR-132	251.004	45.8021	2.4171	3.7223e-29	8.2202e-28	XM_014479882.1	102285549	ARMCX1	transcript	0.355022	2.59144	-2.86777	0.0117427	0.0213655
novel_circ_0011355	34.5324	11.8483	1.4665	0.0018399	0.037793	1.4665	bta-miR-132	251.004	45.8021	2.4171	3.7223e-29	8.2202e-28	XM_005900937.2	102281640	SLC1A5	transcript	56.5548	76.837	-0.442153	0.00172015	0.00587169
novel_circ_0006338	4.18386	20.8626	-2.2371	0.0001513	0.0070677	-2.2371	bta-miR-1260b	50.104	111.702	-1.0854	3.0858e-07	1.686e-06	XM_014479525.1	102284057	KLC4	transcript	1.98729	9.7487	-2.29441	0.0233912	0.0370724
novel_circ_0006338	4.18386	20.8626	-2.2371	0.0001513	0.0070677	-2.2371	bta-miR-1260b	50.104	111.702	-1.0854	3.0858e-07	1.686e-06	XM_005901126.2	102277325	CSRNP1	transcript	7.0984	3.19885	1.14994	0.00639878	0.0137119
novel_circ_0006338	4.18386	20.8626	-2.2371	0.0001513	0.0070677	-2.2371	bta-miR-1260b	50.104	111.702	-1.0854	3.0858e-07	1.686e-06	XM_005889425.2	102266134	MID1IP1	transcript	16.3891	31.7181	-0.952573	0.00152098	0.00551588
novel_circ_0006338	4.18386	20.8626	-2.2371	0.0001513	0.0070677	-2.2371	bta-miR-1260b	50.104	111.702	-1.0854	3.0858e-07	1.686e-06	XM_005891382.2	102284670	BRD2	transcript	20.772	8.40778	1.30485	0.00698338	0.0145682
novel_circ_0006338	4.18386	20.8626	-2.2371	0.0001513	0.0070677	-2.2371	bta-miR-1260b	50.104	111.702	-1.0854	3.0858e-07	1.686e-06	XM_014478886.1	102270964	ORMDL3	transcript	13.5452	3.95551	1.77585	0.000744208	0.00364851
novel_circ_0006338	4.18386	20.8626	-2.2371	0.0001513	0.0070677	-2.2371	bta-miR-1260b	50.104	111.702	-1.0854	3.0858e-07	1.686e-06	XM_014482372.1	102273201	TMEM147	transcript	54.869	78.5495	-0.517612	0.00131662	0.00505037
novel_circ_0002199	23.0868	5.95666	1.9649	0.00053011	0.019039	1.9649	bta-miR-1260b	50.104	111.702	-1.0854	3.0858e-07	1.686e-06	XM_014479525.1	102284057	KLC4	transcript	1.98729	9.7487	-2.29441	0.0233912	0.0370724
novel_circ_0002199	23.0868	5.95666	1.9649	0.00053011	0.019039	1.9649	bta-miR-1260b	50.104	111.702	-1.0854	3.0858e-07	1.686e-06	XM_005901126.2	102277325	CSRNP1	transcript	7.0984	3.19885	1.14994	0.00639878	0.0137119
novel_circ_0002199	23.0868	5.95666	1.9649	0.00053011	0.019039	1.9649	bta-miR-1260b	50.104	111.702	-1.0854	3.0858e-07	1.686e-06	XM_005889425.2	102266134	MID1IP1	transcript	16.3891	31.7181	-0.952573	0.00152098	0.00551588
novel_circ_0002199	23.0868	5.95666	1.9649	0.00053011	0.019039	1.9649	bta-miR-1260b	50.104	111.702	-1.0854	3.0858e-07	1.686e-06	XM_005891382.2	102284670	BRD2	transcript	20.772	8.40778	1.30485	0.00698338	0.0145682
novel_circ_0002199	23.0868	5.95666	1.9649	0.00053011	0.019039	1.9649	bta-miR-1260b	50.104	111.702	-1.0854	3.0858e-07	1.686e-06	XM_014478886.1	102270964	ORMDL3	transcript	13.5452	3.95551	1.77585	0.000744208	0.00364851
novel_circ_0002199	23.0868	5.95666	1.9649	0.00053011	0.019039	1.9649	bta-miR-1260b	50.104	111.702	-1.0854	3.0858e-07	1.686e-06	XM_014482372.1	102273201	TMEM147	transcript	54.869	78.5495	-0.517612	0.00131662	0.00505037
novel_circ_0008782	106.947	54.3391	0.96704	8.7632e-05	0.0045633	0.96704	bta-miR-1260b	50.104	111.702	-1.0854	3.0858e-07	1.686e-06	XM_014479525.1	102284057	KLC4	transcript	1.98729	9.7487	-2.29441	0.0233912	0.0370724
novel_circ_0008782	106.947	54.3391	0.96704	8.7632e-05	0.0045633	0.96704	bta-miR-1260b	50.104	111.702	-1.0854	3.0858e-07	1.686e-06	XM_005901126.2	102277325	CSRNP1	transcript	7.0984	3.19885	1.14994	0.00639878	0.0137119
novel_circ_0008782	106.947	54.3391	0.96704	8.7632e-05	0.0045633	0.96704	bta-miR-1260b	50.104	111.702	-1.0854	3.0858e-07	1.686e-06	XM_005889425.2	102266134	MID1IP1	transcript	16.3891	31.7181	-0.952573	0.00152098	0.00551588
novel_circ_0008782	106.947	54.3391	0.96704	8.7632e-05	0.0045633	0.96704	bta-miR-1260b	50.104	111.702	-1.0854	3.0858e-07	1.686e-06	XM_005891382.2	102284670	BRD2	transcript	20.772	8.40778	1.30485	0.00698338	0.0145682
novel_circ_0008782	106.947	54.3391	0.96704	8.7632e-05	0.0045633	0.96704	bta-miR-1260b	50.104	111.702	-1.0854	3.0858e-07	1.686e-06	XM_014478886.1	102270964	ORMDL3	transcript	13.5452	3.95551	1.77585	0.000744208	0.00364851
novel_circ_0008782	106.947	54.3391	0.96704	8.7632e-05	0.0045633	0.96704	bta-miR-1260b	50.104	111.702	-1.0854	3.0858e-07	1.686e-06	XM_014482372.1	102273201	TMEM147	transcript	54.869	78.5495	-0.517612	0.00131662	0.00505037
novel_circ_0000665	86.6431	30.0038	1.5151	2.3224e-07	4.589e-05	1.5151	bta-miR-3956	4.00741	0	2.8002	0.00069256	0.0022798	XM_005905001.2	102280048	PRMT1	transcript	43.5269	122.914	-1.49767	2.26008e-05	0.000874494
novel_circ_0000665	86.6431	30.0038	1.5151	2.3224e-07	4.589e-05	1.5151	bta-miR-3956	4.00741	0	2.8002	0.00069256	0.0022798	XM_005910858.2	102277946	UBL5	transcript	130.905	131.898	-0.010898	0.0218331	0.0350237
novel_circ_0000665	86.6431	30.0038	1.5151	2.3224e-07	4.589e-05	1.5151	bta-miR-3956	4.00741	0	2.8002	0.00069256	0.0022798	XM_014483101.1	102279049	LOC102279049	transcript	1.89384	145.333	-6.2619	0.000157481	0.00177195
novel_circ_0001974	10.5037	55.8842	-2.3721	2.7387e-09	1.3433e-06	-2.3721	bta-miR-3956	4.00741	0	2.8002	0.00069256	0.0022798	XM_005905001.2	102280048	PRMT1	transcript	43.5269	122.914	-1.49767	2.26008e-05	0.000874494
novel_circ_0001974	10.5037	55.8842	-2.3721	2.7387e-09	1.3433e-06	-2.3721	bta-miR-3956	4.00741	0	2.8002	0.00069256	0.0022798	XM_005910858.2	102277946	UBL5	transcript	130.905	131.898	-0.010898	0.0218331	0.0350237
novel_circ_0001974	10.5037	55.8842	-2.3721	2.7387e-09	1.3433e-06	-2.3721	bta-miR-3956	4.00741	0	2.8002	0.00069256	0.0022798	XM_014483101.1	102279049	LOC102279049	transcript	1.89384	145.333	-6.2619	0.000157481	0.00177195
novel_circ_0001300	27.4434	89.6164	-1.7015	1.0678e-07	2.9929e-05	-1.7015	bta-miR-3956	4.00741	0	2.8002	0.00069256	0.0022798	XM_005905001.2	102280048	PRMT1	transcript	43.5269	122.914	-1.49767	2.26008e-05	0.000874494
novel_circ_0001300	27.4434	89.6164	-1.7015	1.0678e-07	2.9929e-05	-1.7015	bta-miR-3956	4.00741	0	2.8002	0.00069256	0.0022798	XM_005910858.2	102277946	UBL5	transcript	130.905	131.898	-0.010898	0.0218331	0.0350237
novel_circ_0001300	27.4434	89.6164	-1.7015	1.0678e-07	2.9929e-05	-1.7015	bta-miR-3956	4.00741	0	2.8002	0.00069256	0.0022798	XM_014483101.1	102279049	LOC102279049	transcript	1.89384	145.333	-6.2619	0.000157481	0.00177195
novel_circ_0006338	4.18386	20.8626	-2.2371	0.0001513	0.0070677	-2.2371	bta-miR-2400	0	3.23343	-2.1791	0.0086523	0.021529	XM_014480515.1	102274110	LMTK2	transcript	2.73942	4.93075	-0.847937	0.00432068	0.0103525
novel_circ_0006338	4.18386	20.8626	-2.2371	0.0001513	0.0070677	-2.2371	bta-miR-2400	0	3.23343	-2.1791	0.0086523	0.021529	XM_005896500.1	102280304	NOB1	transcript	8.51025	13.1034	-0.622664	0.00339444	0.00891627
novel_circ_0006338	4.18386	20.8626	-2.2371	0.0001513	0.0070677	-2.2371	bta-miR-2400	0	3.23343	-2.1791	0.0086523	0.021529	XM_005889461.1	102279418	EFEMP1	transcript	3.88965	9.19395	-1.24105	5.74129e-05	0.00117488
novel_circ_0006338	4.18386	20.8626	-2.2371	0.0001513	0.0070677	-2.2371	bta-miR-2400	0	3.23343	-2.1791	0.0086523	0.021529	XM_005906816.2	102275267	ILKAP	transcript	16.9946	26.9616	-0.665827	0.00170269	0.00585344
novel_circ_0006338	4.18386	20.8626	-2.2371	0.0001513	0.0070677	-2.2371	bta-miR-2400	0	3.23343	-2.1791	0.0086523	0.021529	XM_005903951.2	102275736	GCHFR	transcript	2.2957	9.20385	-2.00331	0.00144135	0.00531962
novel_circ_0006338	4.18386	20.8626	-2.2371	0.0001513	0.0070677	-2.2371	bta-miR-2400	0	3.23343	-2.1791	0.0086523	0.021529	XM_005887953.1	102264913	SRXN1	transcript	10.2572	12.1753	-0.247323	0.0491718	0.0698708
novel_circ_0006338	4.18386	20.8626	-2.2371	0.0001513	0.0070677	-2.2371	bta-miR-2400	0	3.23343	-2.1791	0.0086523	0.021529	XM_005909428.2	102273287	L3MBTL2	transcript	7.4389	17.991	-1.27411	0.00196785	0.00635994
novel_circ_0006338	4.18386	20.8626	-2.2371	0.0001513	0.0070677	-2.2371	bta-miR-2400	0	3.23343	-2.1791	0.0086523	0.021529	XM_005896047.2	102275226	UBASH3B	transcript	9.3194	4.20404	1.14846	0.00427626	0.0102752
novel_circ_0006338	4.18386	20.8626	-2.2371	0.0001513	0.0070677	-2.2371	bta-miR-2400	0	3.23343	-2.1791	0.0086523	0.021529	XM_014480691.1	102276395	NABP2	transcript	7.66523	21.4879	-1.48712	0.0011183	0.00457877
novel_circ_0006338	4.18386	20.8626	-2.2371	0.0001513	0.0070677	-2.2371	bta-miR-2400	0	3.23343	-2.1791	0.0086523	0.021529	XM_005892730.2	102276168	BSG	transcript	470.411	278.555	0.755961	0.00797433	0.0160376
novel_circ_0006338	4.18386	20.8626	-2.2371	0.0001513	0.0070677	-2.2371	bta-miR-2400	0	3.23343	-2.1791	0.0086523	0.021529	XM_005890437.2	102273579	LOC102273579	transcript	178.744	384.318	-1.10441	0.0001418	0.00171531
novel_circ_0006338	4.18386	20.8626	-2.2371	0.0001513	0.0070677	-2.2371	bta-miR-2400	0	3.23343	-2.1791	0.0086523	0.021529	XM_005911327.2	102284680	ARFRP1	transcript	27.0559	37.434	-0.468406	0.01358	0.0239304
novel_circ_0006338	4.18386	20.8626	-2.2371	0.0001513	0.0070677	-2.2371	bta-miR-2400	0	3.23343	-2.1791	0.0086523	0.021529	XM_005905751.2	102267722	SMOC1	transcript	10.8451	37.1239	-1.77531	8.34478e-05	0.00136718
novel_circ_0006338	4.18386	20.8626	-2.2371	0.0001513	0.0070677	-2.2371	bta-miR-2400	0	3.23343	-2.1791	0.0086523	0.021529	XM_005897983.1	102286198	RPL23	transcript	2348.17	1633.8	0.523304	0.00114208	0.00463325
novel_circ_0006338	4.18386	20.8626	-2.2371	0.0001513	0.0070677	-2.2371	bta-miR-2400	0	3.23343	-2.1791	0.0086523	0.021529	XM_005892683.2	102284683	HES2	transcript	4.69511	11.8353	-1.33386	0.00387456	0.00965197
novel_circ_0006338	4.18386	20.8626	-2.2371	0.0001513	0.0070677	-2.2371	bta-miR-2400	0	3.23343	-2.1791	0.0086523	0.021529	XM_005906402.1	102284740	SLC35E4	transcript	1.53699	3.81843	-1.31287	0.0131719	0.0233598
novel_circ_0006338	4.18386	20.8626	-2.2371	0.0001513	0.0070677	-2.2371	bta-miR-2400	0	3.23343	-2.1791	0.0086523	0.021529	XM_005894061.2	102283099	CAPN1	transcript	2.59355	38.9342	-3.90804	0.0169204	0.0285036
novel_circ_0006338	4.18386	20.8626	-2.2371	0.0001513	0.0070677	-2.2371	bta-miR-2400	0	3.23343	-2.1791	0.0086523	0.021529	XM_005891580.1	102274452	MPP5	transcript	13.2182	13.0502	0.0184573	0.0356208	0.053047
novel_circ_0006338	4.18386	20.8626	-2.2371	0.0001513	0.0070677	-2.2371	bta-miR-2400	0	3.23343	-2.1791	0.0086523	0.021529	XM_005897858.1	102271812	ADCK5	transcript	5.70035	8.03226	-0.494755	0.00906991	0.0175826
novel_circ_0006338	4.18386	20.8626	-2.2371	0.0001513	0.0070677	-2.2371	bta-miR-2400	0	3.23343	-2.1791	0.0086523	0.021529	XM_005904939.2	102276864	CTPS1	transcript	31.6962	83.0131	-1.38903	5.74566e-05	0.00117488
novel_circ_0006338	4.18386	20.8626	-2.2371	0.0001513	0.0070677	-2.2371	bta-miR-2400	0	3.23343	-2.1791	0.0086523	0.021529	XM_005904852.2	102274231	STX5	transcript	11.416	15.1819	-0.411286	0.0102413	0.0192667
novel_circ_0006338	4.18386	20.8626	-2.2371	0.0001513	0.0070677	-2.2371	bta-miR-2400	0	3.23343	-2.1791	0.0086523	0.021529	XM_005897131.2	102266951	TRAPPC4	transcript	22.919	31.6404	-0.465226	0.0161506	0.0275158
novel_circ_0006338	4.18386	20.8626	-2.2371	0.0001513	0.0070677	-2.2371	bta-miR-2400	0	3.23343	-2.1791	0.0086523	0.021529	XM_005902406.1	102278634	METTL13	transcript	5.3484	8.74783	-0.709819	0.0013973	0.0052205
novel_circ_0006338	4.18386	20.8626	-2.2371	0.0001513	0.0070677	-2.2371	bta-miR-2400	0	3.23343	-2.1791	0.0086523	0.021529	XM_005900742.2	102266961	NDRG1	transcript	67.6155	15.1009	2.16272	1.3788e-05	0.000817916
novel_circ_0006338	4.18386	20.8626	-2.2371	0.0001513	0.0070677	-2.2371	bta-miR-2400	0	3.23343	-2.1791	0.0086523	0.021529	XM_005888348.2	102268654	AP3D1	transcript	31.9349	43.9817	-0.461772	0.00226312	0.00690694
novel_circ_0006338	4.18386	20.8626	-2.2371	0.0001513	0.0070677	-2.2371	bta-miR-2400	0	3.23343	-2.1791	0.0086523	0.021529	XM_005888345.2	102267825	PLEKHJ1	transcript	4.29533	6.79095	-0.660845	0.00794006	0.0160051
novel_circ_0006338	4.18386	20.8626	-2.2371	0.0001513	0.0070677	-2.2371	bta-miR-2400	0	3.23343	-2.1791	0.0086523	0.021529	XM_005896223.2	102285624	ELOVL6	transcript	21.6019	5.6828	1.92649	0.000340396	0.00245333
novel_circ_0006338	4.18386	20.8626	-2.2371	0.0001513	0.0070677	-2.2371	bta-miR-2400	0	3.23343	-2.1791	0.0086523	0.021529	XM_005887499.2	102269033	NIPSNAP1	transcript	4.9147	15.4839	-1.65559	0.00171904	0.00587169
novel_circ_0006338	4.18386	20.8626	-2.2371	0.0001513	0.0070677	-2.2371	bta-miR-2400	0	3.23343	-2.1791	0.0086523	0.021529	XM_005894939.1	102270008	PIP5K1A	transcript	11.0743	15.5476	-0.489479	0.0456758	0.0655161
novel_circ_0006338	4.18386	20.8626	-2.2371	0.0001513	0.0070677	-2.2371	bta-miR-2400	0	3.23343	-2.1791	0.0086523	0.021529	XM_005895197.2	102276467	WNT5B	transcript	11.828	19.2856	-0.705313	0.00716426	0.0148369
novel_circ_0006338	4.18386	20.8626	-2.2371	0.0001513	0.0070677	-2.2371	bta-miR-2400	0	3.23343	-2.1791	0.0086523	0.021529	XM_005886833.2	102265182	WDR24	transcript	6.83059	9.50604	-0.476835	0.0193427	0.0318721
novel_circ_0006338	4.18386	20.8626	-2.2371	0.0001513	0.0070677	-2.2371	bta-miR-2400	0	3.23343	-2.1791	0.0086523	0.021529	XR_001351772.1	102285464	-	transcript	328.706	356.749	-0.118113	0.00729009	0.0150459
novel_circ_0006338	4.18386	20.8626	-2.2371	0.0001513	0.0070677	-2.2371	bta-miR-2400	0	3.23343	-2.1791	0.0086523	0.021529	XM_005889709.2	102264445	OBSL1	transcript	0.697199	5.35729	-2.94186	0.000268217	0.0022074
novel_circ_0006338	4.18386	20.8626	-2.2371	0.0001513	0.0070677	-2.2371	bta-miR-2400	0	3.23343	-2.1791	0.0086523	0.021529	XM_014478094.1	102287712	PDLIM2	transcript	12.5708	104.057	-3.04922	5.38263e-05	0.00114742
novel_circ_0006338	4.18386	20.8626	-2.2371	0.0001513	0.0070677	-2.2371	bta-miR-2400	0	3.23343	-2.1791	0.0086523	0.021529	XM_005899860.1	102278728	LOC102278728	transcript	905.462	2.0163	8.8108	1.39799e-06	0.000488104
novel_circ_0006338	4.18386	20.8626	-2.2371	0.0001513	0.0070677	-2.2371	bta-miR-2400	0	3.23343	-2.1791	0.0086523	0.021529	XM_005892456.2	102286744	KLHL36	transcript	4.18463	9.15671	-1.12973	0.00458254	0.0107992
novel_circ_0006338	4.18386	20.8626	-2.2371	0.0001513	0.0070677	-2.2371	bta-miR-2400	0	3.23343	-2.1791	0.0086523	0.021529	XM_005905064.2	102276304	DHCR7	transcript	8.92907	10.6735	-0.257445	0.038793	0.0569965
novel_circ_0006338	4.18386	20.8626	-2.2371	0.0001513	0.0070677	-2.2371	bta-miR-2400	0	3.23343	-2.1791	0.0086523	0.021529	XM_005899444.2	102265152	GTPBP1	transcript	7.25389	9.46397	-0.383692	0.0235514	0.0372873
novel_circ_0006338	4.18386	20.8626	-2.2371	0.0001513	0.0070677	-2.2371	bta-miR-2400	0	3.23343	-2.1791	0.0086523	0.021529	XM_014479864.1	102273440	PGF	transcript	2.10692	0.0689527	4.93339	0.00111627	0.0045739
novel_circ_0006338	4.18386	20.8626	-2.2371	0.0001513	0.0070677	-2.2371	bta-miR-2400	0	3.23343	-2.1791	0.0086523	0.021529	XM_005906805.1	102272614	SCLY	transcript	3.60738	9.2156	-1.35313	0.000500843	0.00295535
novel_circ_0006338	4.18386	20.8626	-2.2371	0.0001513	0.0070677	-2.2371	bta-miR-2400	0	3.23343	-2.1791	0.0086523	0.021529	XM_014481487.1	102284456	TMEM100	transcript	9.11349	0.0442987	7.6846	6.45601e-05	0.00125589
novel_circ_0006338	4.18386	20.8626	-2.2371	0.0001513	0.0070677	-2.2371	bta-miR-2400	0	3.23343	-2.1791	0.0086523	0.021529	XM_005886808.2	102281847	TBL3	transcript	8.64968	17.5676	-1.02219	0.00123657	0.004868
novel_circ_0006338	4.18386	20.8626	-2.2371	0.0001513	0.0070677	-2.2371	bta-miR-2400	0	3.23343	-2.1791	0.0086523	0.021529	XM_005904597.2	102269019	RAB24	transcript	14.1393	17.3301	-0.293567	0.00154723	0.00555671
novel_circ_0006338	4.18386	20.8626	-2.2371	0.0001513	0.0070677	-2.2371	bta-miR-2400	0	3.23343	-2.1791	0.0086523	0.021529	XM_005895119.2	102277299	RNH1	transcript	117.962	281.42	-1.2544	0.00175406	0.00593979
novel_circ_0006338	4.18386	20.8626	-2.2371	0.0001513	0.0070677	-2.2371	bta-miR-2400	0	3.23343	-2.1791	0.0086523	0.021529	XM_005900781.2	102278070	NPR2	transcript	1.33806	4.22025	-1.65719	0.000720095	0.00358631
novel_circ_0006338	4.18386	20.8626	-2.2371	0.0001513	0.0070677	-2.2371	bta-miR-2400	0	3.23343	-2.1791	0.0086523	0.021529	XM_005910747.1	102266643	SETD2	transcript	9.28991	8.5897	0.113057	0.0368646	0.054593
novel_circ_0006338	4.18386	20.8626	-2.2371	0.0001513	0.0070677	-2.2371	bta-miR-2400	0	3.23343	-2.1791	0.0086523	0.021529	XM_014481991.1	102266896	TSPAN9	transcript	7.79591	12.4112	-0.670856	0.00304999	0.00830274
novel_circ_0006338	4.18386	20.8626	-2.2371	0.0001513	0.0070677	-2.2371	bta-miR-2400	0	3.23343	-2.1791	0.0086523	0.021529	XM_005887261.2	102268576	AKAP10	transcript	14.5593	10.8673	0.421943	0.000255514	0.0021683
novel_circ_0006338	4.18386	20.8626	-2.2371	0.0001513	0.0070677	-2.2371	bta-miR-2400	0	3.23343	-2.1791	0.0086523	0.021529	XM_005903957.1	102277430	VPS18	transcript	7.98543	9.09299	-0.187386	0.0432369	0.0624728
novel_circ_0006338	4.18386	20.8626	-2.2371	0.0001513	0.0070677	-2.2371	bta-miR-2400	0	3.23343	-2.1791	0.0086523	0.021529	XM_014483216.1	102267002	LOC102267002	transcript	9.30763	18.374	-0.981181	0.00162685	0.00570862
novel_circ_0006338	4.18386	20.8626	-2.2371	0.0001513	0.0070677	-2.2371	bta-miR-2400	0	3.23343	-2.1791	0.0086523	0.021529	XR_001351841.1	102272907	-	transcript	5.9067	9.11123	-0.625294	0.00392889	0.00973116
novel_circ_0006338	4.18386	20.8626	-2.2371	0.0001513	0.0070677	-2.2371	bta-miR-2400	0	3.23343	-2.1791	0.0086523	0.021529	XM_014480160.1	102274882	TEP1	transcript	1.4292	3.66774	-1.35969	0.00207762	0.00656806
novel_circ_0006338	4.18386	20.8626	-2.2371	0.0001513	0.0070677	-2.2371	bta-miR-2400	0	3.23343	-2.1791	0.0086523	0.021529	XM_005894135.2	102279352	LOC102279352	transcript	164.749	175.244	-0.0890966	0.0376254	0.055496
novel_circ_0006338	4.18386	20.8626	-2.2371	0.0001513	0.0070677	-2.2371	bta-miR-2400	0	3.23343	-2.1791	0.0086523	0.021529	XM_005888031.2	102266330	OBFC1	transcript	1.88208	4.42395	-1.233	0.000262854	0.0021923
novel_circ_0006338	4.18386	20.8626	-2.2371	0.0001513	0.0070677	-2.2371	bta-miR-2400	0	3.23343	-2.1791	0.0086523	0.021529	XM_005904645.2	102283334	ARHGEF7	transcript	5.74855	8.0293	-0.482076	0.0246269	0.0387938
novel_circ_0006338	4.18386	20.8626	-2.2371	0.0001513	0.0070677	-2.2371	bta-miR-2400	0	3.23343	-2.1791	0.0086523	0.021529	XM_005897336.2	102280583	SYNPO	transcript	0.764881	3.98084	-2.37977	0.00193745	0.00629575
novel_circ_0006338	4.18386	20.8626	-2.2371	0.0001513	0.0070677	-2.2371	bta-miR-2400	0	3.23343	-2.1791	0.0086523	0.021529	XM_005900777.1	102277031	GBA2	transcript	3.86555	7.17912	-0.893132	0.000355074	0.00249453
novel_circ_0006338	4.18386	20.8626	-2.2371	0.0001513	0.0070677	-2.2371	bta-miR-2400	0	3.23343	-2.1791	0.0086523	0.021529	XR_001351460.1	102276080	-	transcript	221.036	274.272	-0.311324	0.0117239	0.021335
novel_circ_0006338	4.18386	20.8626	-2.2371	0.0001513	0.0070677	-2.2371	bta-miR-2400	0	3.23343	-2.1791	0.0086523	0.021529	XM_005893428.2	102276460	ADCY5	transcript	12.9343	0.978429	3.72459	5.38514e-05	0.00114742
novel_circ_0006338	4.18386	20.8626	-2.2371	0.0001513	0.0070677	-2.2371	bta-miR-2400	0	3.23343	-2.1791	0.0086523	0.021529	XM_014481753.1	102275373	CXCL12	transcript	37.2495	2.97624	3.64566	2.584e-05	0.000888278
novel_circ_0006338	4.18386	20.8626	-2.2371	0.0001513	0.0070677	-2.2371	bta-miR-2400	0	3.23343	-2.1791	0.0086523	0.021529	XM_005910020.2	102279810	NPR1	transcript	1.53017	8.56603	-2.48493	5.66936e-05	0.00116826
novel_circ_0006338	4.18386	20.8626	-2.2371	0.0001513	0.0070677	-2.2371	bta-miR-2400	0	3.23343	-2.1791	0.0086523	0.021529	XM_014481254.1	106701306	LOC106701306	transcript	757.77	575.189	0.397722	0.00129446	0.00500248
novel_circ_0006338	4.18386	20.8626	-2.2371	0.0001513	0.0070677	-2.2371	bta-miR-2400	0	3.23343	-2.1791	0.0086523	0.021529	XM_005897691.2	102266749	PPP3CA	transcript	29.8684	24.1801	0.304802	0.018778	0.0310805
novel_circ_0006338	4.18386	20.8626	-2.2371	0.0001513	0.0070677	-2.2371	bta-miR-2400	0	3.23343	-2.1791	0.0086523	0.021529	XM_005900087.2	102277787	SLC29A1	transcript	64.2502	84.0619	-0.387753	0.00703336	0.014638
novel_circ_0006338	4.18386	20.8626	-2.2371	0.0001513	0.0070677	-2.2371	bta-miR-2400	0	3.23343	-2.1791	0.0086523	0.021529	XM_005911981.2	102266044	MMAA	transcript	8.11825	10.6735	-0.394788	0.014985	0.0258746
novel_circ_0006338	4.18386	20.8626	-2.2371	0.0001513	0.0070677	-2.2371	bta-miR-2400	0	3.23343	-2.1791	0.0086523	0.021529	XM_005887313.2	102283632	PSMG3	transcript	26.3178	56.113	-1.0923	0.000351857	0.00248757
novel_circ_0006338	4.18386	20.8626	-2.2371	0.0001513	0.0070677	-2.2371	bta-miR-2400	0	3.23343	-2.1791	0.0086523	0.021529	XM_014481837.1	102286911	GSDMD	transcript	3.48279	13.0905	-1.91021	0.00162502	0.00570824
novel_circ_0006338	4.18386	20.8626	-2.2371	0.0001513	0.0070677	-2.2371	bta-miR-2400	0	3.23343	-2.1791	0.0086523	0.021529	XM_005888338.2	102265946	SLC39A3	transcript	7.7386	5.2961	0.547142	7.94079e-05	0.00134545
novel_circ_0006338	4.18386	20.8626	-2.2371	0.0001513	0.0070677	-2.2371	bta-miR-2400	0	3.23343	-2.1791	0.0086523	0.021529	XM_005910160.2	102279902	LOC102279902	transcript	48.0765	109.91	-1.19292	0.000760685	0.0036849
novel_circ_0006338	4.18386	20.8626	-2.2371	0.0001513	0.0070677	-2.2371	bta-miR-2400	0	3.23343	-2.1791	0.0086523	0.021529	XM_014478811.1	102264583	TNK2	transcript	3.15155	6.20862	-0.978209	0.00187892	0.00617004
novel_circ_0006338	4.18386	20.8626	-2.2371	0.0001513	0.0070677	-2.2371	bta-miR-2400	0	3.23343	-2.1791	0.0086523	0.021529	XM_005890607.2	102280646	EGLN2	transcript	32.758	52.3988	-0.677685	0.00350982	0.00906044
novel_circ_0006338	4.18386	20.8626	-2.2371	0.0001513	0.0070677	-2.2371	bta-miR-2400	0	3.23343	-2.1791	0.0086523	0.021529	XM_005902479.2	102279010	HDHD3	transcript	0.931278	2.73314	-1.55328	0.000435484	0.00272864
novel_circ_0006338	4.18386	20.8626	-2.2371	0.0001513	0.0070677	-2.2371	bta-miR-2400	0	3.23343	-2.1791	0.0086523	0.021529	XM_005893694.2	102285718	PWP1	transcript	29.3744	37.7215	-0.360829	0.0106865	0.0198806
novel_circ_0006338	4.18386	20.8626	-2.2371	0.0001513	0.0070677	-2.2371	bta-miR-2400	0	3.23343	-2.1791	0.0086523	0.021529	XM_005886703.2	102267540	CTIF	transcript	1.99419	3.7876	-0.925477	0.00176221	0.00595707
novel_circ_0006338	4.18386	20.8626	-2.2371	0.0001513	0.0070677	-2.2371	bta-miR-2400	0	3.23343	-2.1791	0.0086523	0.021529	XM_005891273.2	102276716	CD53	transcript	84.7337	0.005768	13.8426	1.50047e-06	0.000488104
novel_circ_0006338	4.18386	20.8626	-2.2371	0.0001513	0.0070677	-2.2371	bta-miR-2400	0	3.23343	-2.1791	0.0086523	0.021529	XM_014478791.1	102280585	GNL3L	transcript	22.2598	48.2472	-1.116	0.000224442	0.00201052
novel_circ_0006338	4.18386	20.8626	-2.2371	0.0001513	0.0070677	-2.2371	bta-miR-2400	0	3.23343	-2.1791	0.0086523	0.021529	XM_014481327.1	102283338	FAM195B	transcript	33.4646	48.4923	-0.535121	0.00283922	0.00792166
novel_circ_0006338	4.18386	20.8626	-2.2371	0.0001513	0.0070677	-2.2371	bta-miR-2400	0	3.23343	-2.1791	0.0086523	0.021529	XM_014482910.1	102275959	RPSA	transcript	1529.41	1236.02	0.307272	0.0306242	0.0466983
novel_circ_0006338	4.18386	20.8626	-2.2371	0.0001513	0.0070677	-2.2371	bta-miR-2400	0	3.23343	-2.1791	0.0086523	0.021529	XR_001351340.1	102276632	-	transcript	35.4368	61.6967	-0.799945	0.000845764	0.00392284
novel_circ_0006338	4.18386	20.8626	-2.2371	0.0001513	0.0070677	-2.2371	bta-miR-2400	0	3.23343	-2.1791	0.0086523	0.021529	XR_001351261.1	106700544	-	transcript	6.40984	13.4254	-1.0666	0.0113468	0.020784
novel_circ_0006338	4.18386	20.8626	-2.2371	0.0001513	0.0070677	-2.2371	bta-miR-2400	0	3.23343	-2.1791	0.0086523	0.021529	XM_005888099.1	102282967	LOC102282967	transcript	6.49292	4.24687	0.612465	0.00278471	0.00782087
novel_circ_0006338	4.18386	20.8626	-2.2371	0.0001513	0.0070677	-2.2371	bta-miR-2400	0	3.23343	-2.1791	0.0086523	0.021529	XM_005888557.2	102264345	DTL	transcript	0.769142	2.61968	-1.76807	0.00298579	0.00819089
novel_circ_0006338	4.18386	20.8626	-2.2371	0.0001513	0.0070677	-2.2371	bta-miR-2400	0	3.23343	-2.1791	0.0086523	0.021529	XM_005909793.2	102271498	TRIM24	transcript	7.90264	4.04871	0.964872	0.000782768	0.00374075
novel_circ_0006338	4.18386	20.8626	-2.2371	0.0001513	0.0070677	-2.2371	bta-miR-2400	0	3.23343	-2.1791	0.0086523	0.021529	XM_014480338.1	102285554	TRIM28	transcript	33.9418	53.0693	-0.644813	0.00115432	0.00465624
novel_circ_0006338	4.18386	20.8626	-2.2371	0.0001513	0.0070677	-2.2371	bta-miR-2400	0	3.23343	-2.1791	0.0086523	0.021529	XM_014483036.1	102264834	HRCT1	transcript	2.06525	4.11	-0.992822	0.0168201	0.0283796
novel_circ_0006338	4.18386	20.8626	-2.2371	0.0001513	0.0070677	-2.2371	bta-miR-2400	0	3.23343	-2.1791	0.0086523	0.021529	XM_005906839.2	102283531	RBFA	transcript	3.48219	9.44267	-1.4392	0.00162835	0.00570862
novel_circ_0006338	4.18386	20.8626	-2.2371	0.0001513	0.0070677	-2.2371	bta-miR-2400	0	3.23343	-2.1791	0.0086523	0.021529	XM_005898354.2	102284243	KDM4A	transcript	14.9657	19.3095	-0.367652	0.00982248	0.0186771
novel_circ_0006338	4.18386	20.8626	-2.2371	0.0001513	0.0070677	-2.2371	bta-miR-2400	0	3.23343	-2.1791	0.0086523	0.021529	XM_005909367.1	102278118	LAMB2	transcript	9.9471	42.4991	-2.09508	0.000317168	0.0023935
novel_circ_0006338	4.18386	20.8626	-2.2371	0.0001513	0.0070677	-2.2371	bta-miR-2400	0	3.23343	-2.1791	0.0086523	0.021529	XM_005890375.2	102278493	CDK5RAP3	transcript	5.42746	7.28236	-0.424129	0.00159248	0.00563839
novel_circ_0006338	4.18386	20.8626	-2.2371	0.0001513	0.0070677	-2.2371	bta-miR-2400	0	3.23343	-2.1791	0.0086523	0.021529	XM_005898652.2	102288005	UBE2Q1	transcript	20.8269	27.6832	-0.410557	0.0103326	0.0193971
novel_circ_0006338	4.18386	20.8626	-2.2371	0.0001513	0.0070677	-2.2371	bta-miR-2400	0	3.23343	-2.1791	0.0086523	0.021529	XM_014481763.1	102282674	DNAJA4	transcript	11.4983	17.2144	-0.582193	0.000657861	0.00340743
novel_circ_0006338	4.18386	20.8626	-2.2371	0.0001513	0.0070677	-2.2371	bta-miR-2400	0	3.23343	-2.1791	0.0086523	0.021529	XM_005886752.2	102283148	LOC102283148	transcript	43.6308	67.7224	-0.634284	0.000340304	0.00245333
novel_circ_0006338	4.18386	20.8626	-2.2371	0.0001513	0.0070677	-2.2371	bta-miR-2400	0	3.23343	-2.1791	0.0086523	0.021529	XM_005896496.2	102279172	LOC102279172	transcript	12.129	0.027855	8.76631	3.91462e-06	0.000640372
novel_circ_0006338	4.18386	20.8626	-2.2371	0.0001513	0.0070677	-2.2371	bta-miR-2400	0	3.23343	-2.1791	0.0086523	0.021529	XM_005901253.2	102264972	KLHL7	transcript	32.2481	25.4175	0.34339	0.018085	0.030103
novel_circ_0006338	4.18386	20.8626	-2.2371	0.0001513	0.0070677	-2.2371	bta-miR-2400	0	3.23343	-2.1791	0.0086523	0.021529	XM_014476749.1	102266922	PIK3R1	transcript	17.1383	5.52764	1.63249	0.000537896	0.00305853
novel_circ_0006338	4.18386	20.8626	-2.2371	0.0001513	0.0070677	-2.2371	bta-miR-2400	0	3.23343	-2.1791	0.0086523	0.021529	XM_005891097.2	102285600	GNB2L1	transcript	997.332	1046.27	-0.0691026	0.0212332	0.0343223
novel_circ_0006338	4.18386	20.8626	-2.2371	0.0001513	0.0070677	-2.2371	bta-miR-2400	0	3.23343	-2.1791	0.0086523	0.021529	XM_005892407.2	102270663	MVD	transcript	8.30617	13.1079	-0.658179	0.00764609	0.0155837
novel_circ_0006338	4.18386	20.8626	-2.2371	0.0001513	0.0070677	-2.2371	bta-miR-2400	0	3.23343	-2.1791	0.0086523	0.021529	XM_005895343.1	102271150	ARHGEF37	transcript	5.99108	3.48675	0.780934	0.00258089	0.0074471
novel_circ_0006338	4.18386	20.8626	-2.2371	0.0001513	0.0070677	-2.2371	bta-miR-2400	0	3.23343	-2.1791	0.0086523	0.021529	XM_005894018.2	102272083	RAB1B	transcript	62.1452	85.3139	-0.457137	0.00996301	0.0188541
novel_circ_0006338	4.18386	20.8626	-2.2371	0.0001513	0.0070677	-2.2371	bta-miR-2400	0	3.23343	-2.1791	0.0086523	0.021529	XM_005896295.2	102286474	LETM1	transcript	10.0257	16.9919	-0.761141	0.00202883	0.00648797
novel_circ_0006338	4.18386	20.8626	-2.2371	0.0001513	0.0070677	-2.2371	bta-miR-2400	0	3.23343	-2.1791	0.0086523	0.021529	XM_005892543.2	102288179	PQLC3	transcript	7.83176	17.8601	-1.18933	0.0073411	0.0151129
novel_circ_0006338	4.18386	20.8626	-2.2371	0.0001513	0.0070677	-2.2371	bta-miR-2400	0	3.23343	-2.1791	0.0086523	0.021529	XM_005907256.1	102279225	LOC102279225	transcript	2.13806	0	inf	0.0011242	0.00458754
novel_circ_0006338	4.18386	20.8626	-2.2371	0.0001513	0.0070677	-2.2371	bta-miR-2400	0	3.23343	-2.1791	0.0086523	0.021529	XM_005903967.2	102280428	TYRO3	transcript	7.66996	21.641	-1.49647	0.000685182	0.00348257
novel_circ_0006338	4.18386	20.8626	-2.2371	0.0001513	0.0070677	-2.2371	bta-miR-2400	0	3.23343	-2.1791	0.0086523	0.021529	XM_005908284.1	102278014	SMARCA1	transcript	5.23233	1.07549	2.28246	0.00152798	0.00552996
novel_circ_0006338	4.18386	20.8626	-2.2371	0.0001513	0.0070677	-2.2371	bta-miR-2400	0	3.23343	-2.1791	0.0086523	0.021529	XM_014482627.1	102267750	TCIRG1	transcript	3.2641	8.02903	-1.29854	0.00459111	0.0108099
novel_circ_0006338	4.18386	20.8626	-2.2371	0.0001513	0.0070677	-2.2371	bta-miR-2400	0	3.23343	-2.1791	0.0086523	0.021529	XM_005899387.2	102271912	SHTN1	transcript	4.55386	11.6423	-1.35422	0.00899767	0.0174744
novel_circ_0006338	4.18386	20.8626	-2.2371	0.0001513	0.0070677	-2.2371	bta-miR-2400	0	3.23343	-2.1791	0.0086523	0.021529	XM_005910138.1	102272354	DNAJC9	transcript	5.09756	5.92702	-0.217501	0.0231493	0.0367328
novel_circ_0006338	4.18386	20.8626	-2.2371	0.0001513	0.0070677	-2.2371	bta-miR-2400	0	3.23343	-2.1791	0.0086523	0.021529	XM_005892832.2	102284309	CCL26	transcript	0.0794673	5.72509	-6.17079	0.000189577	0.00189453
novel_circ_0006338	4.18386	20.8626	-2.2371	0.0001513	0.0070677	-2.2371	bta-miR-2400	0	3.23343	-2.1791	0.0086523	0.021529	XM_005900121.2	102286395	PPP2R5D	transcript	12.8184	22.2565	-0.796009	0.000380672	0.00257159
novel_circ_0006338	4.18386	20.8626	-2.2371	0.0001513	0.0070677	-2.2371	bta-miR-2400	0	3.23343	-2.1791	0.0086523	0.021529	XM_005892374.2	102285899	IMPA2	transcript	0.520955	2.41408	-2.21224	0.00276418	0.00779409
novel_circ_0006338	4.18386	20.8626	-2.2371	0.0001513	0.0070677	-2.2371	bta-miR-2400	0	3.23343	-2.1791	0.0086523	0.021529	XM_005903726.2	102271080	TP53BP2	transcript	6.45213	18.029	-1.48247	1.55986e-05	0.000820056
novel_circ_0006338	4.18386	20.8626	-2.2371	0.0001513	0.0070677	-2.2371	bta-miR-2400	0	3.23343	-2.1791	0.0086523	0.021529	XM_005898804.2	102282280	MCM2	transcript	3.18047	14.9753	-2.23527	8.26921e-05	0.00136109
novel_circ_0006338	4.18386	20.8626	-2.2371	0.0001513	0.0070677	-2.2371	bta-miR-2400	0	3.23343	-2.1791	0.0086523	0.021529	XM_005901333.1	102267041	SMYD5	transcript	5.10038	11.1062	-1.12269	0.00176429	0.00595924
novel_circ_0006338	4.18386	20.8626	-2.2371	0.0001513	0.0070677	-2.2371	bta-miR-2400	0	3.23343	-2.1791	0.0086523	0.021529	XM_005890484.1	102265106	UHMK1	transcript	28.1683	20.8273	0.435596	0.00449671	0.0106441
novel_circ_0006338	4.18386	20.8626	-2.2371	0.0001513	0.0070677	-2.2371	bta-miR-2400	0	3.23343	-2.1791	0.0086523	0.021529	XM_005901806.2	102269659	PFKP	transcript	26.303	55.2193	-1.06995	0.00233941	0.00703876
novel_circ_0006338	4.18386	20.8626	-2.2371	0.0001513	0.0070677	-2.2371	bta-miR-2400	0	3.23343	-2.1791	0.0086523	0.021529	XM_005887465.2	102282401	TXN2	transcript	69.3333	85.3263	-0.299441	0.00492508	0.0114067
novel_circ_0006338	4.18386	20.8626	-2.2371	0.0001513	0.0070677	-2.2371	bta-miR-2400	0	3.23343	-2.1791	0.0086523	0.021529	XM_005905846.2	102272896	SMPD2	transcript	3.56726	4.99925	-0.486895	0.0434311	0.0627109
novel_circ_0006338	4.18386	20.8626	-2.2371	0.0001513	0.0070677	-2.2371	bta-miR-2400	0	3.23343	-2.1791	0.0086523	0.021529	XM_014480286.1	102274109	ATP11A	transcript	6.58634	10.7955	-0.712886	0.00286702	0.00797827
novel_circ_0006338	4.18386	20.8626	-2.2371	0.0001513	0.0070677	-2.2371	bta-miR-2400	0	3.23343	-2.1791	0.0086523	0.021529	XM_005893421.1	102274559	FAM162A	transcript	114.341	31.7798	1.84716	5.9647e-06	0.000732732
novel_circ_0006338	4.18386	20.8626	-2.2371	0.0001513	0.0070677	-2.2371	bta-miR-2400	0	3.23343	-2.1791	0.0086523	0.021529	XM_005891982.1	102279151	MCM4	transcript	3.91723	16.6312	-2.08599	1.19969e-05	0.000773111
novel_circ_0006338	4.18386	20.8626	-2.2371	0.0001513	0.0070677	-2.2371	bta-miR-2400	0	3.23343	-2.1791	0.0086523	0.021529	XM_005898665.1	102266956	FLAD1	transcript	2.02849	4.71561	-1.21704	0.0167497	0.0282832
novel_circ_0006338	4.18386	20.8626	-2.2371	0.0001513	0.0070677	-2.2371	bta-miR-2400	0	3.23343	-2.1791	0.0086523	0.021529	XM_005895727.2	102271526	CAD	transcript	3.13926	6.64943	-1.08281	0.000534262	0.00304759
novel_circ_0006338	4.18386	20.8626	-2.2371	0.0001513	0.0070677	-2.2371	bta-miR-2400	0	3.23343	-2.1791	0.0086523	0.021529	XM_005904999.2	102279593	IRF3	transcript	10.5908	23.2612	-1.13511	0.0170446	0.0286674
novel_circ_0006338	4.18386	20.8626	-2.2371	0.0001513	0.0070677	-2.2371	bta-miR-2400	0	3.23343	-2.1791	0.0086523	0.021529	XM_005896372.2	102265606	CACNB3	transcript	6.21045	16.3163	-1.39354	0.000857473	0.00395382
novel_circ_0006338	4.18386	20.8626	-2.2371	0.0001513	0.0070677	-2.2371	bta-miR-2400	0	3.23343	-2.1791	0.0086523	0.021529	XM_005907019.2	102276690	LOC102276690	transcript	9.05988	2.56943	1.81804	1.71695e-05	0.000826511
novel_circ_0006338	4.18386	20.8626	-2.2371	0.0001513	0.0070677	-2.2371	bta-miR-2400	0	3.23343	-2.1791	0.0086523	0.021529	XM_005888847.1	102270539	GNB1	transcript	78.089	135.671	-0.796923	0.00199819	0.00642867
novel_circ_0006338	4.18386	20.8626	-2.2371	0.0001513	0.0070677	-2.2371	bta-miR-2400	0	3.23343	-2.1791	0.0086523	0.021529	XM_005910398.2	102282149	DENND3	transcript	5.35534	2.9163	0.87684	0.000523189	0.00301195
novel_circ_0006338	4.18386	20.8626	-2.2371	0.0001513	0.0070677	-2.2371	bta-miR-2400	0	3.23343	-2.1791	0.0086523	0.021529	XM_005902623.1	102286126	MBTPS1	transcript	30.6208	18.717	0.71016	0.000666203	0.00342872
novel_circ_0006338	4.18386	20.8626	-2.2371	0.0001513	0.0070677	-2.2371	bta-miR-2400	0	3.23343	-2.1791	0.0086523	0.021529	XM_014480535.1	102284440	MYO1B	transcript	128.812	71.013	0.85911	0.000174444	0.00182778
novel_circ_0006338	4.18386	20.8626	-2.2371	0.0001513	0.0070677	-2.2371	bta-miR-2400	0	3.23343	-2.1791	0.0086523	0.021529	XM_014480478.1	106701188	THBS2	transcript	13.2137	45.6857	-1.78971	0.00425001	0.0102378
novel_circ_0006338	4.18386	20.8626	-2.2371	0.0001513	0.0070677	-2.2371	bta-miR-2400	0	3.23343	-2.1791	0.0086523	0.021529	XM_005905363.2	102277996	SLC16A3	transcript	42.5097	0.205729	7.6909	7.97685e-08	0.000122581
novel_circ_0006338	4.18386	20.8626	-2.2371	0.0001513	0.0070677	-2.2371	bta-miR-2400	0	3.23343	-2.1791	0.0086523	0.021529	XM_005901730.2	102271827	NDUFA11	transcript	33.7931	49.7513	-0.558004	0.00567222	0.012573
novel_circ_0006338	4.18386	20.8626	-2.2371	0.0001513	0.0070677	-2.2371	bta-miR-2400	0	3.23343	-2.1791	0.0086523	0.021529	XM_005886828.2	102287846	CHTF18	transcript	0.535535	4.24489	-2.98667	0.000160691	0.0017885
novel_circ_0006338	4.18386	20.8626	-2.2371	0.0001513	0.0070677	-2.2371	bta-miR-2400	0	3.23343	-2.1791	0.0086523	0.021529	XM_005903180.2	102272118	WISP2	transcript	0.0601127	2.17834	-5.17942	0.000201889	0.001927
novel_circ_0006338	4.18386	20.8626	-2.2371	0.0001513	0.0070677	-2.2371	bta-miR-2400	0	3.23343	-2.1791	0.0086523	0.021529	XM_005892202.1	102276633	LOC102276633	transcript	18.2427	136.939	-2.90814	0.000140036	0.00170562
novel_circ_0006338	4.18386	20.8626	-2.2371	0.0001513	0.0070677	-2.2371	bta-miR-2400	0	3.23343	-2.1791	0.0086523	0.021529	XM_014479929.1	102287827	MMS19	transcript	3.98994	7.80345	-0.967743	0.000600754	0.00325245
novel_circ_0006338	4.18386	20.8626	-2.2371	0.0001513	0.0070677	-2.2371	bta-miR-2400	0	3.23343	-2.1791	0.0086523	0.021529	XM_005902138.1	102284721	MFSD5	transcript	5.87027	7.87738	-0.424289	0.013643	0.0240096
novel_circ_0006338	4.18386	20.8626	-2.2371	0.0001513	0.0070677	-2.2371	bta-miR-2400	0	3.23343	-2.1791	0.0086523	0.021529	XM_005894803.2	102272657	WRAP53	transcript	4.55674	14.2499	-1.64488	0.0006177	0.00330216
novel_circ_0006338	4.18386	20.8626	-2.2371	0.0001513	0.0070677	-2.2371	bta-miR-2400	0	3.23343	-2.1791	0.0086523	0.021529	XM_005897172.1	102277776	ARHGEF12	transcript	25.6138	29.2398	-0.19101	0.00533647	0.0120678
novel_circ_0006338	4.18386	20.8626	-2.2371	0.0001513	0.0070677	-2.2371	bta-miR-2400	0	3.23343	-2.1791	0.0086523	0.021529	XM_014483259.1	102287402	MCAT	transcript	12.8042	19.1496	-0.580695	0.00144467	0.0053253
novel_circ_0006338	4.18386	20.8626	-2.2371	0.0001513	0.0070677	-2.2371	bta-miR-2400	0	3.23343	-2.1791	0.0086523	0.021529	XM_005905188.2	102267066	LOC102267066	transcript	0.300625	2.26531	-2.91368	0.00357246	0.00916871
novel_circ_0006338	4.18386	20.8626	-2.2371	0.0001513	0.0070677	-2.2371	bta-miR-2400	0	3.23343	-2.1791	0.0086523	0.021529	XM_005887215.2	102276954	UBE2A	transcript	36.204	34.7185	0.0604453	0.00402486	0.00990277
novel_circ_0006338	4.18386	20.8626	-2.2371	0.0001513	0.0070677	-2.2371	bta-miR-2400	0	3.23343	-2.1791	0.0086523	0.021529	XM_005887053.2	102275265	TRAF2	transcript	4.18927	7.37878	-0.816683	0.00277615	0.00781353
novel_circ_0006338	4.18386	20.8626	-2.2371	0.0001513	0.0070677	-2.2371	bta-miR-2400	0	3.23343	-2.1791	0.0086523	0.021529	XM_005904740.2	102286891	SDSL	transcript	7.01556	0	inf	1.09827e-05	0.000753413
novel_circ_0006338	4.18386	20.8626	-2.2371	0.0001513	0.0070677	-2.2371	bta-miR-2400	0	3.23343	-2.1791	0.0086523	0.021529	XM_014477339.1	102272739	BCL7B	transcript	7.74869	11.1658	-0.527069	0.00512126	0.0117438
novel_circ_0006338	4.18386	20.8626	-2.2371	0.0001513	0.0070677	-2.2371	bta-miR-2400	0	3.23343	-2.1791	0.0086523	0.021529	XM_014476274.1	102283804	HAGH	transcript	28.5192	38.2958	-0.425255	0.00729221	0.0150472
novel_circ_0006338	4.18386	20.8626	-2.2371	0.0001513	0.0070677	-2.2371	bta-miR-2400	0	3.23343	-2.1791	0.0086523	0.021529	XM_005890594.2	102277178	SERTAD1	transcript	18.8518	33.3572	-0.823294	9.95273e-05	0.00147598
novel_circ_0006338	4.18386	20.8626	-2.2371	0.0001513	0.0070677	-2.2371	bta-miR-2400	0	3.23343	-2.1791	0.0086523	0.021529	XM_005897444.2	102265047	RXRA	transcript	15.6834	6.20462	1.33782	0.00360007	0.00920676
novel_circ_0006338	4.18386	20.8626	-2.2371	0.0001513	0.0070677	-2.2371	bta-miR-2400	0	3.23343	-2.1791	0.0086523	0.021529	XM_005897163.2	102275329	LOC102275329	transcript	10.3983	44.8755	-2.10958	8.20999e-05	0.00135765
novel_circ_0006338	4.18386	20.8626	-2.2371	0.0001513	0.0070677	-2.2371	bta-miR-2400	0	3.23343	-2.1791	0.0086523	0.021529	XM_005887262.2	102268847	ULK2	transcript	9.40445	6.95596	0.435095	0.00793135	0.0160021
novel_circ_0006338	4.18386	20.8626	-2.2371	0.0001513	0.0070677	-2.2371	bta-miR-2400	0	3.23343	-2.1791	0.0086523	0.021529	XM_005887681.2	102273554	EBP	transcript	3.54891	8.62509	-1.28116	0.000883996	0.0039998
novel_circ_0006338	4.18386	20.8626	-2.2371	0.0001513	0.0070677	-2.2371	bta-miR-2400	0	3.23343	-2.1791	0.0086523	0.021529	XR_314820.1	102265976	PREX2	transcript	1.07329	3.08473	-1.52311	0.000263038	0.0021923
novel_circ_0006338	4.18386	20.8626	-2.2371	0.0001513	0.0070677	-2.2371	bta-miR-2400	0	3.23343	-2.1791	0.0086523	0.021529	XM_014483685.1	102268603	LOC102268603	transcript	45.4497	54.6591	-0.266192	0.0150067	0.0258994
novel_circ_0006338	4.18386	20.8626	-2.2371	0.0001513	0.0070677	-2.2371	bta-miR-2400	0	3.23343	-2.1791	0.0086523	0.021529	XM_005890173.1	102271774	WDR11	transcript	10.6279	8.08726	0.394134	0.0035015	0.00905654
novel_circ_0006338	4.18386	20.8626	-2.2371	0.0001513	0.0070677	-2.2371	bta-miR-2400	0	3.23343	-2.1791	0.0086523	0.021529	XM_014477126.1	102278043	LOC102278043	transcript	9.05107	70.6714	-2.96497	0.000615159	0.00329355
novel_circ_0006338	4.18386	20.8626	-2.2371	0.0001513	0.0070677	-2.2371	bta-miR-2400	0	3.23343	-2.1791	0.0086523	0.021529	XM_005897549.2	102271715	NEURL2	transcript	1.0834	2.65872	-1.29516	0.00249399	0.00730742
novel_circ_0006338	4.18386	20.8626	-2.2371	0.0001513	0.0070677	-2.2371	bta-miR-2400	0	3.23343	-2.1791	0.0086523	0.021529	XR_314777.2	102282238	-	transcript	18.9675	7.98871	1.2475	0.00285794	0.00795927
novel_circ_0006338	4.18386	20.8626	-2.2371	0.0001513	0.0070677	-2.2371	bta-miR-2400	0	3.23343	-2.1791	0.0086523	0.021529	XM_014481079.1	102275453	RMND5B	transcript	3.02905	7.30422	-1.26986	0.000274141	0.00222488
novel_circ_0006338	4.18386	20.8626	-2.2371	0.0001513	0.0070677	-2.2371	bta-miR-2400	0	3.23343	-2.1791	0.0086523	0.021529	XM_005901880.1	102268633	APEX1	transcript	88.5299	64.2799	0.461798	0.0115882	0.0211387
novel_circ_0006338	4.18386	20.8626	-2.2371	0.0001513	0.0070677	-2.2371	bta-miR-2400	0	3.23343	-2.1791	0.0086523	0.021529	XR_001351461.1	102264578	-	transcript	43.4529	109.146	-1.32874	0.00014289	0.00171596
novel_circ_0006338	4.18386	20.8626	-2.2371	0.0001513	0.0070677	-2.2371	bta-miR-2400	0	3.23343	-2.1791	0.0086523	0.021529	XM_005901373.1	102281354	PPIH	transcript	35.5248	47.4005	-0.416076	0.000198146	0.00191563
novel_circ_0006338	4.18386	20.8626	-2.2371	0.0001513	0.0070677	-2.2371	bta-miR-2400	0	3.23343	-2.1791	0.0086523	0.021529	XM_005886878.2	102278558	FAM173A	transcript	13.6234	20.7348	-0.605964	0.00291459	0.00806634
novel_circ_0006338	4.18386	20.8626	-2.2371	0.0001513	0.0070677	-2.2371	bta-miR-2400	0	3.23343	-2.1791	0.0086523	0.021529	XM_005908954.2	102286251	ALG11	transcript	7.45915	4.54039	0.716197	0.000851524	0.00393492
novel_circ_0006338	4.18386	20.8626	-2.2371	0.0001513	0.0070677	-2.2371	bta-miR-2400	0	3.23343	-2.1791	0.0086523	0.021529	XM_005886840.2	102267072	DECR2	transcript	13.823	6.46705	1.09589	0.000255826	0.00216922
novel_circ_0006338	4.18386	20.8626	-2.2371	0.0001513	0.0070677	-2.2371	bta-miR-2400	0	3.23343	-2.1791	0.0086523	0.021529	XR_001351756.1	102274030	-	transcript	274.06	167.889	0.70698	0.00109291	0.00452526
novel_circ_0006338	4.18386	20.8626	-2.2371	0.0001513	0.0070677	-2.2371	bta-miR-2400	0	3.23343	-2.1791	0.0086523	0.021529	XM_005910801.2	102283287	LOC102283287	transcript	118.24	117.112	0.0138257	0.00405724	0.00995387
novel_circ_0006338	4.18386	20.8626	-2.2371	0.0001513	0.0070677	-2.2371	bta-miR-2400	0	3.23343	-2.1791	0.0086523	0.021529	XM_005887611.2	102278840	SLC25A12	transcript	14.5962	36.1321	-1.30769	9.40385e-05	0.00143049
novel_circ_0006338	4.18386	20.8626	-2.2371	0.0001513	0.0070677	-2.2371	bta-miR-2400	0	3.23343	-2.1791	0.0086523	0.021529	XM_005899412.2	102278247	POLD2	transcript	7.55729	15.5033	-1.03664	0.00146329	0.00536894
novel_circ_0006338	4.18386	20.8626	-2.2371	0.0001513	0.0070677	-2.2371	bta-miR-2400	0	3.23343	-2.1791	0.0086523	0.021529	XM_005905876.2	102281003	CD63	transcript	559.388	1136.24	-1.02235	0.000397601	0.00260476
novel_circ_0006338	4.18386	20.8626	-2.2371	0.0001513	0.0070677	-2.2371	bta-miR-2400	0	3.23343	-2.1791	0.0086523	0.021529	XM_014483144.1	102273590	TIMP2	transcript	248.135	59.025	2.07173	7.90565e-05	0.00134453
novel_circ_0006338	4.18386	20.8626	-2.2371	0.0001513	0.0070677	-2.2371	bta-miR-2400	0	3.23343	-2.1791	0.0086523	0.021529	XM_005906322.1	102281006	ATP2B1	transcript	25.5618	9.58903	1.41453	0.000589363	0.00320711
novel_circ_0006338	4.18386	20.8626	-2.2371	0.0001513	0.0070677	-2.2371	bta-miR-2400	0	3.23343	-2.1791	0.0086523	0.021529	XM_005889201.1	102266238	MAD2L2	transcript	2.05454	4.65461	-1.17984	5.43923e-05	0.00114742
novel_circ_0006338	4.18386	20.8626	-2.2371	0.0001513	0.0070677	-2.2371	bta-miR-2400	0	3.23343	-2.1791	0.0086523	0.021529	XM_005895071.1	102286379	NDUFA8	transcript	71.5039	92.3172	-0.368576	0.0023786	0.00711239
novel_circ_0006338	4.18386	20.8626	-2.2371	0.0001513	0.0070677	-2.2371	bta-miR-2400	0	3.23343	-2.1791	0.0086523	0.021529	XM_014477234.1	102271227	PALLD	transcript	285.747	197.643	0.531837	0.0258238	0.0403682
novel_circ_0006338	4.18386	20.8626	-2.2371	0.0001513	0.0070677	-2.2371	bta-miR-2400	0	3.23343	-2.1791	0.0086523	0.021529	XM_005890314.2	102286343	RSAD1	transcript	1.77995	5.51558	-1.63167	0.000312835	0.00237128
novel_circ_0006338	4.18386	20.8626	-2.2371	0.0001513	0.0070677	-2.2371	bta-miR-2400	0	3.23343	-2.1791	0.0086523	0.021529	XM_005887062.2	102277814	LOC102277814	transcript	6.35792	9.74785	-0.616529	0.00548751	0.0123044
novel_circ_0006338	4.18386	20.8626	-2.2371	0.0001513	0.0070677	-2.2371	bta-miR-2400	0	3.23343	-2.1791	0.0086523	0.021529	XM_005903588.1	102273352	LOC102273352	transcript	5.4062	25.5387	-2.24	2.16892e-05	0.000874494
novel_circ_0006338	4.18386	20.8626	-2.2371	0.0001513	0.0070677	-2.2371	bta-miR-2400	0	3.23343	-2.1791	0.0086523	0.021529	XM_005890718.2	102273781	2018-03-02	transcript	59.1447	28.3618	1.0603	0.00193481	0.00629267
novel_circ_0006338	4.18386	20.8626	-2.2371	0.0001513	0.0070677	-2.2371	bta-miR-2400	0	3.23343	-2.1791	0.0086523	0.021529	XM_005901943.2	102271271	KIAA1191	transcript	29.0673	24.9308	0.221468	0.0218682	0.0350557
novel_circ_0006338	4.18386	20.8626	-2.2371	0.0001513	0.0070677	-2.2371	bta-miR-2400	0	3.23343	-2.1791	0.0086523	0.021529	XM_014481507.1	102279399	LOC102279399	transcript	38.1579	27.6117	0.466704	0.0384505	0.0565561
novel_circ_0006338	4.18386	20.8626	-2.2371	0.0001513	0.0070677	-2.2371	bta-miR-2400	0	3.23343	-2.1791	0.0086523	0.021529	XM_005896381.2	102267865	WNT10B	transcript	1.20539	3.20724	-1.41184	0.000855416	0.00394776
novel_circ_0006338	4.18386	20.8626	-2.2371	0.0001513	0.0070677	-2.2371	bta-miR-2400	0	3.23343	-2.1791	0.0086523	0.021529	XM_005886817.2	102284542	SPSB3	transcript	14.6369	18.2624	-0.31927	0.0225043	0.035886
novel_circ_0006338	4.18386	20.8626	-2.2371	0.0001513	0.0070677	-2.2371	bta-miR-2400	0	3.23343	-2.1791	0.0086523	0.021529	XM_005904850.2	102273653	TMEM223	transcript	38.873	29.6458	0.39094	0.0310421	0.0471933
novel_circ_0006338	4.18386	20.8626	-2.2371	0.0001513	0.0070677	-2.2371	bta-miR-2400	0	3.23343	-2.1791	0.0086523	0.021529	XM_005894134.2	102279069	OTUB1	transcript	13.4245	25.597	-0.931102	0.00187103	0.00615363
novel_circ_0006338	4.18386	20.8626	-2.2371	0.0001513	0.0070677	-2.2371	bta-miR-2400	0	3.23343	-2.1791	0.0086523	0.021529	XM_014483173.1	106701591	LOC106701591	transcript	12.7466	28.3774	-1.15463	0.00271652	0.00771411
novel_circ_0006338	4.18386	20.8626	-2.2371	0.0001513	0.0070677	-2.2371	bta-miR-2400	0	3.23343	-2.1791	0.0086523	0.021529	XM_014479873.1	102284718	RPL36A	transcript	4.83509	3.64484	0.407689	0.012972	0.0230964
novel_circ_0006338	4.18386	20.8626	-2.2371	0.0001513	0.0070677	-2.2371	bta-miR-2400	0	3.23343	-2.1791	0.0086523	0.021529	XM_005888239.1	102280348	SLC43A2	transcript	7.54634	0.671656	3.48998	0.00016197	0.00178899
novel_circ_0006338	4.18386	20.8626	-2.2371	0.0001513	0.0070677	-2.2371	bta-miR-2400	0	3.23343	-2.1791	0.0086523	0.021529	XM_005909076.2	102276973	RENBP	transcript	4.83702	32.8475	-2.76359	4.93357e-05	0.00112062
novel_circ_0006338	4.18386	20.8626	-2.2371	0.0001513	0.0070677	-2.2371	bta-miR-2400	0	3.23343	-2.1791	0.0086523	0.021529	XM_005898026.1	102272957	THRA	transcript	7.83714	4.54758	0.785228	0.00129204	0.00500072
novel_circ_0006338	4.18386	20.8626	-2.2371	0.0001513	0.0070677	-2.2371	bta-miR-2400	0	3.23343	-2.1791	0.0086523	0.021529	XM_005888850.2	102271202	NADK	transcript	53.1847	60.0765	-0.175788	0.0159435	0.0272202
novel_circ_0006338	4.18386	20.8626	-2.2371	0.0001513	0.0070677	-2.2371	bta-miR-2400	0	3.23343	-2.1791	0.0086523	0.021529	XM_005893523.2	102280855	P2RY2	transcript	3.37605	31.8404	-3.23745	0.000111997	0.00155263
novel_circ_0006338	4.18386	20.8626	-2.2371	0.0001513	0.0070677	-2.2371	bta-miR-2400	0	3.23343	-2.1791	0.0086523	0.021529	XM_005888273.1	102267083	HIC1	transcript	13.0907	7.71972	0.761926	0.000384708	0.0025781
novel_circ_0006338	4.18386	20.8626	-2.2371	0.0001513	0.0070677	-2.2371	bta-miR-2400	0	3.23343	-2.1791	0.0086523	0.021529	XM_005889698.2	102284943	STK11IP	transcript	1.39428	3.7921	-1.44348	0.00458597	0.0108049
novel_circ_0006338	4.18386	20.8626	-2.2371	0.0001513	0.0070677	-2.2371	bta-miR-2400	0	3.23343	-2.1791	0.0086523	0.021529	XM_014481009.1	102280894	OSBPL5	transcript	7.07217	24.2986	-1.78064	0.000696922	0.00351202
novel_circ_0006338	4.18386	20.8626	-2.2371	0.0001513	0.0070677	-2.2371	bta-miR-2400	0	3.23343	-2.1791	0.0086523	0.021529	XM_005899406.2	102276754	NUDCD3	transcript	27.3723	30.5939	-0.160526	0.0370446	0.0548066
novel_circ_0006338	4.18386	20.8626	-2.2371	0.0001513	0.0070677	-2.2371	bta-miR-2400	0	3.23343	-2.1791	0.0086523	0.021529	XM_005900090.2	102278626	MRPS18A	transcript	15.491	24.4073	-0.655879	0.00290349	0.00804818
novel_circ_0006338	4.18386	20.8626	-2.2371	0.0001513	0.0070677	-2.2371	bta-miR-2400	0	3.23343	-2.1791	0.0086523	0.021529	XM_005910991.2	102282436	FANCE	transcript	3.92584	6.95141	-0.824302	0.00494862	0.0114488
novel_circ_0006338	4.18386	20.8626	-2.2371	0.0001513	0.0070677	-2.2371	bta-miR-2400	0	3.23343	-2.1791	0.0086523	0.021529	XM_005907925.2	102280628	NAT9	transcript	4.29364	7.06528	-0.718545	0.00301507	0.00824144
novel_circ_0006338	4.18386	20.8626	-2.2371	0.0001513	0.0070677	-2.2371	bta-miR-2400	0	3.23343	-2.1791	0.0086523	0.021529	XM_005907798.1	102265949	CDK5	transcript	12.351	17.7655	-0.52445	0.0131331	0.0233128
novel_circ_0006338	4.18386	20.8626	-2.2371	0.0001513	0.0070677	-2.2371	bta-miR-2400	0	3.23343	-2.1791	0.0086523	0.021529	XM_005895632.2	102270295	KCNK12	transcript	17.4448	18.9458	-0.119081	0.0276895	0.0427816
novel_circ_0006338	4.18386	20.8626	-2.2371	0.0001513	0.0070677	-2.2371	bta-miR-2400	0	3.23343	-2.1791	0.0086523	0.021529	XM_005908651.2	102275097	NDOR1	transcript	9.35666	5.6209	0.735193	0.0129695	0.0230964
novel_circ_0006338	4.18386	20.8626	-2.2371	0.0001513	0.0070677	-2.2371	bta-miR-2400	0	3.23343	-2.1791	0.0086523	0.021529	XM_005901075.2	102278908	NDUFB2	transcript	28.8901	28.8895	2.98296e-05	0.0357132	0.0531548
novel_circ_0006338	4.18386	20.8626	-2.2371	0.0001513	0.0070677	-2.2371	bta-miR-2400	0	3.23343	-2.1791	0.0086523	0.021529	XM_005909354.2	102274825	SLC25A20	transcript	13.2767	8.2844	0.680429	0.00883374	0.0172696
novel_circ_0006338	4.18386	20.8626	-2.2371	0.0001513	0.0070677	-2.2371	bta-miR-2400	0	3.23343	-2.1791	0.0086523	0.021529	XM_005896562.2	102273329	B3GNT9	transcript	3.26524	5.53659	-0.761807	0.00910151	0.0176328
novel_circ_0006338	4.18386	20.8626	-2.2371	0.0001513	0.0070677	-2.2371	bta-miR-2400	0	3.23343	-2.1791	0.0086523	0.021529	XM_005901362.2	102277035	G0S2	transcript	254.71	0	inf	7.79066e-12	8.28381e-08
novel_circ_0006338	4.18386	20.8626	-2.2371	0.0001513	0.0070677	-2.2371	bta-miR-2400	0	3.23343	-2.1791	0.0086523	0.021529	XM_005891192.2	102270264	CLUH	transcript	8.34106	10.8203	-0.375445	0.00645112	0.0138032
novel_circ_0006338	4.18386	20.8626	-2.2371	0.0001513	0.0070677	-2.2371	bta-miR-2400	0	3.23343	-2.1791	0.0086523	0.021529	XM_005910198.1	102272159	POLG	transcript	12.0384	13.2838	-0.142034	0.0191813	0.0316406
novel_circ_0006338	4.18386	20.8626	-2.2371	0.0001513	0.0070677	-2.2371	bta-miR-2400	0	3.23343	-2.1791	0.0086523	0.021529	XM_014482628.1	102268312	SUV420H1	transcript	8.97211	7.15039	0.327427	0.000105631	0.0015063
novel_circ_0006338	4.18386	20.8626	-2.2371	0.0001513	0.0070677	-2.2371	bta-miR-2400	0	3.23343	-2.1791	0.0086523	0.021529	XM_005901329.2	102265725	SPR	transcript	8.41238	14.8041	-0.815414	0.000481253	0.00288779
novel_circ_0006338	4.18386	20.8626	-2.2371	0.0001513	0.0070677	-2.2371	bta-miR-2400	0	3.23343	-2.1791	0.0086523	0.021529	XM_014482507.1	102265561	QPRT	transcript	11.4701	4.80502	1.25526	0.00167273	0.00579517
novel_circ_0006338	4.18386	20.8626	-2.2371	0.0001513	0.0070677	-2.2371	bta-miR-2400	0	3.23343	-2.1791	0.0086523	0.021529	XM_005891946.1	102266726	TNFAIP3	transcript	7.17137	0.391383	4.1956	0.000167512	0.00180701
novel_circ_0006338	4.18386	20.8626	-2.2371	0.0001513	0.0070677	-2.2371	bta-miR-2400	0	3.23343	-2.1791	0.0086523	0.021529	XM_005898950.1	102277499	PSMC3	transcript	54.2993	119.803	-1.14166	0.000573468	0.00316434
novel_circ_0006338	4.18386	20.8626	-2.2371	0.0001513	0.0070677	-2.2371	bta-miR-2400	0	3.23343	-2.1791	0.0086523	0.021529	XM_014480751.1	102283708	LOC102283708	transcript	15.155	12.7358	0.250897	0.0357086	0.0531548
novel_circ_0006338	4.18386	20.8626	-2.2371	0.0001513	0.0070677	-2.2371	bta-miR-2400	0	3.23343	-2.1791	0.0086523	0.021529	XM_005903352.2	102276941	LOC102276941	transcript	30.9669	49.3579	-0.672551	0.0014293	0.00529354
novel_circ_0006338	4.18386	20.8626	-2.2371	0.0001513	0.0070677	-2.2371	bta-miR-2400	0	3.23343	-2.1791	0.0086523	0.021529	XM_005901322.2	102286778	VASN	transcript	10.7305	14.541	-0.43841	0.00867386	0.0170227
novel_circ_0006338	4.18386	20.8626	-2.2371	0.0001513	0.0070677	-2.2371	bta-miR-2400	0	3.23343	-2.1791	0.0086523	0.021529	XM_005895276.2	102273801	PHGDH	transcript	120.819	206.45	-0.772951	0.00186165	0.00613948
novel_circ_0006338	4.18386	20.8626	-2.2371	0.0001513	0.0070677	-2.2371	bta-miR-2400	0	3.23343	-2.1791	0.0086523	0.021529	XM_005901008.2	102281276	SYTL4	transcript	11.009	16.5304	-0.586444	0.000987358	0.00426945
novel_circ_0006338	4.18386	20.8626	-2.2371	0.0001513	0.0070677	-2.2371	bta-miR-2400	0	3.23343	-2.1791	0.0086523	0.021529	XM_005909534.2	102282701	PARL	transcript	25.5052	36.7391	-0.526523	0.00682157	0.014383
novel_circ_0006338	4.18386	20.8626	-2.2371	0.0001513	0.0070677	-2.2371	bta-miR-2400	0	3.23343	-2.1791	0.0086523	0.021529	XM_005888843.2	102269131	PANK4	transcript	4.78715	12	-1.3258	0.00067674	0.00345452
novel_circ_0006338	4.18386	20.8626	-2.2371	0.0001513	0.0070677	-2.2371	bta-miR-2400	0	3.23343	-2.1791	0.0086523	0.021529	XM_014477491.1	102271421	USP22	transcript	29.7382	40.7806	-0.455567	0.0065146	0.0138901
novel_circ_0006338	4.18386	20.8626	-2.2371	0.0001513	0.0070677	-2.2371	bta-miR-2400	0	3.23343	-2.1791	0.0086523	0.021529	XM_005894907.2	102285431	ENSA	transcript	68.0631	43.3531	0.650739	0.000145509	0.00172485
novel_circ_0006338	4.18386	20.8626	-2.2371	0.0001513	0.0070677	-2.2371	bta-miR-2400	0	3.23343	-2.1791	0.0086523	0.021529	XM_005905211.1	102274233	CDA	transcript	14.4589	4.10925	1.81501	0.000554446	0.00310122
novel_circ_0006338	4.18386	20.8626	-2.2371	0.0001513	0.0070677	-2.2371	bta-miR-2400	0	3.23343	-2.1791	0.0086523	0.021529	XM_014482454.1	102274141	PTGES2	transcript	3.64374	12.4992	-1.77834	0.000419869	0.00267815
novel_circ_0006338	4.18386	20.8626	-2.2371	0.0001513	0.0070677	-2.2371	bta-miR-2400	0	3.23343	-2.1791	0.0086523	0.021529	XM_005889942.1	102269797	TMEM256	transcript	139.187	180.083	-0.37163	0.00890247	0.0173497
novel_circ_0006338	4.18386	20.8626	-2.2371	0.0001513	0.0070677	-2.2371	bta-miR-2400	0	3.23343	-2.1791	0.0086523	0.021529	XM_005890450.2	102277842	LOC102277842	transcript	8.4082	11.7639	-0.484495	0.00222892	0.00684703
novel_circ_0006338	4.18386	20.8626	-2.2371	0.0001513	0.0070677	-2.2371	bta-miR-2400	0	3.23343	-2.1791	0.0086523	0.021529	XM_005905153.2	102281567	FLNA	transcript	365.108	885.398	-1.278	0.000154877	0.00177076
novel_circ_0006338	4.18386	20.8626	-2.2371	0.0001513	0.0070677	-2.2371	bta-miR-2400	0	3.23343	-2.1791	0.0086523	0.021529	XM_005900316.2	102278341	TRAPPC6A	transcript	4.06972	11.9904	-1.55887	0.000523773	0.00301205
novel_circ_0006338	4.18386	20.8626	-2.2371	0.0001513	0.0070677	-2.2371	bta-miR-2400	0	3.23343	-2.1791	0.0086523	0.021529	XM_005906927.1	102270630	LOC102270630	transcript	5.38218	8.56514	-0.670286	0.0290429	0.044594
novel_circ_0010775	34.5284	0	6.8682	1.5717e-06	0.0002372	6.8682	bta-miR-2400	0	3.23343	-2.1791	0.0086523	0.021529	XM_014480515.1	102274110	LMTK2	transcript	2.73942	4.93075	-0.847937	0.00432068	0.0103525
novel_circ_0010775	34.5284	0	6.8682	1.5717e-06	0.0002372	6.8682	bta-miR-2400	0	3.23343	-2.1791	0.0086523	0.021529	XM_005896500.1	102280304	NOB1	transcript	8.51025	13.1034	-0.622664	0.00339444	0.00891627
novel_circ_0010775	34.5284	0	6.8682	1.5717e-06	0.0002372	6.8682	bta-miR-2400	0	3.23343	-2.1791	0.0086523	0.021529	XM_005889461.1	102279418	EFEMP1	transcript	3.88965	9.19395	-1.24105	5.74129e-05	0.00117488
novel_circ_0010775	34.5284	0	6.8682	1.5717e-06	0.0002372	6.8682	bta-miR-2400	0	3.23343	-2.1791	0.0086523	0.021529	XM_005906816.2	102275267	ILKAP	transcript	16.9946	26.9616	-0.665827	0.00170269	0.00585344
novel_circ_0010775	34.5284	0	6.8682	1.5717e-06	0.0002372	6.8682	bta-miR-2400	0	3.23343	-2.1791	0.0086523	0.021529	XM_005903951.2	102275736	GCHFR	transcript	2.2957	9.20385	-2.00331	0.00144135	0.00531962
novel_circ_0010775	34.5284	0	6.8682	1.5717e-06	0.0002372	6.8682	bta-miR-2400	0	3.23343	-2.1791	0.0086523	0.021529	XM_005887953.1	102264913	SRXN1	transcript	10.2572	12.1753	-0.247323	0.0491718	0.0698708
novel_circ_0010775	34.5284	0	6.8682	1.5717e-06	0.0002372	6.8682	bta-miR-2400	0	3.23343	-2.1791	0.0086523	0.021529	XM_005909428.2	102273287	L3MBTL2	transcript	7.4389	17.991	-1.27411	0.00196785	0.00635994
novel_circ_0010775	34.5284	0	6.8682	1.5717e-06	0.0002372	6.8682	bta-miR-2400	0	3.23343	-2.1791	0.0086523	0.021529	XM_005896047.2	102275226	UBASH3B	transcript	9.3194	4.20404	1.14846	0.00427626	0.0102752
novel_circ_0010775	34.5284	0	6.8682	1.5717e-06	0.0002372	6.8682	bta-miR-2400	0	3.23343	-2.1791	0.0086523	0.021529	XM_014480691.1	102276395	NABP2	transcript	7.66523	21.4879	-1.48712	0.0011183	0.00457877
novel_circ_0010775	34.5284	0	6.8682	1.5717e-06	0.0002372	6.8682	bta-miR-2400	0	3.23343	-2.1791	0.0086523	0.021529	XM_005892730.2	102276168	BSG	transcript	470.411	278.555	0.755961	0.00797433	0.0160376
novel_circ_0010775	34.5284	0	6.8682	1.5717e-06	0.0002372	6.8682	bta-miR-2400	0	3.23343	-2.1791	0.0086523	0.021529	XM_005890437.2	102273579	LOC102273579	transcript	178.744	384.318	-1.10441	0.0001418	0.00171531
novel_circ_0010775	34.5284	0	6.8682	1.5717e-06	0.0002372	6.8682	bta-miR-2400	0	3.23343	-2.1791	0.0086523	0.021529	XM_005911327.2	102284680	ARFRP1	transcript	27.0559	37.434	-0.468406	0.01358	0.0239304
novel_circ_0010775	34.5284	0	6.8682	1.5717e-06	0.0002372	6.8682	bta-miR-2400	0	3.23343	-2.1791	0.0086523	0.021529	XM_005905751.2	102267722	SMOC1	transcript	10.8451	37.1239	-1.77531	8.34478e-05	0.00136718
novel_circ_0010775	34.5284	0	6.8682	1.5717e-06	0.0002372	6.8682	bta-miR-2400	0	3.23343	-2.1791	0.0086523	0.021529	XM_005897983.1	102286198	RPL23	transcript	2348.17	1633.8	0.523304	0.00114208	0.00463325
novel_circ_0010775	34.5284	0	6.8682	1.5717e-06	0.0002372	6.8682	bta-miR-2400	0	3.23343	-2.1791	0.0086523	0.021529	XM_005892683.2	102284683	HES2	transcript	4.69511	11.8353	-1.33386	0.00387456	0.00965197
novel_circ_0010775	34.5284	0	6.8682	1.5717e-06	0.0002372	6.8682	bta-miR-2400	0	3.23343	-2.1791	0.0086523	0.021529	XM_005906402.1	102284740	SLC35E4	transcript	1.53699	3.81843	-1.31287	0.0131719	0.0233598
novel_circ_0010775	34.5284	0	6.8682	1.5717e-06	0.0002372	6.8682	bta-miR-2400	0	3.23343	-2.1791	0.0086523	0.021529	XM_005894061.2	102283099	CAPN1	transcript	2.59355	38.9342	-3.90804	0.0169204	0.0285036
novel_circ_0010775	34.5284	0	6.8682	1.5717e-06	0.0002372	6.8682	bta-miR-2400	0	3.23343	-2.1791	0.0086523	0.021529	XM_005891580.1	102274452	MPP5	transcript	13.2182	13.0502	0.0184573	0.0356208	0.053047
novel_circ_0010775	34.5284	0	6.8682	1.5717e-06	0.0002372	6.8682	bta-miR-2400	0	3.23343	-2.1791	0.0086523	0.021529	XM_005897858.1	102271812	ADCK5	transcript	5.70035	8.03226	-0.494755	0.00906991	0.0175826
novel_circ_0010775	34.5284	0	6.8682	1.5717e-06	0.0002372	6.8682	bta-miR-2400	0	3.23343	-2.1791	0.0086523	0.021529	XM_005904939.2	102276864	CTPS1	transcript	31.6962	83.0131	-1.38903	5.74566e-05	0.00117488
novel_circ_0010775	34.5284	0	6.8682	1.5717e-06	0.0002372	6.8682	bta-miR-2400	0	3.23343	-2.1791	0.0086523	0.021529	XM_005904852.2	102274231	STX5	transcript	11.416	15.1819	-0.411286	0.0102413	0.0192667
novel_circ_0010775	34.5284	0	6.8682	1.5717e-06	0.0002372	6.8682	bta-miR-2400	0	3.23343	-2.1791	0.0086523	0.021529	XM_005897131.2	102266951	TRAPPC4	transcript	22.919	31.6404	-0.465226	0.0161506	0.0275158
novel_circ_0010775	34.5284	0	6.8682	1.5717e-06	0.0002372	6.8682	bta-miR-2400	0	3.23343	-2.1791	0.0086523	0.021529	XM_005902406.1	102278634	METTL13	transcript	5.3484	8.74783	-0.709819	0.0013973	0.0052205
novel_circ_0010775	34.5284	0	6.8682	1.5717e-06	0.0002372	6.8682	bta-miR-2400	0	3.23343	-2.1791	0.0086523	0.021529	XM_005900742.2	102266961	NDRG1	transcript	67.6155	15.1009	2.16272	1.3788e-05	0.000817916
novel_circ_0010775	34.5284	0	6.8682	1.5717e-06	0.0002372	6.8682	bta-miR-2400	0	3.23343	-2.1791	0.0086523	0.021529	XM_005888348.2	102268654	AP3D1	transcript	31.9349	43.9817	-0.461772	0.00226312	0.00690694
novel_circ_0010775	34.5284	0	6.8682	1.5717e-06	0.0002372	6.8682	bta-miR-2400	0	3.23343	-2.1791	0.0086523	0.021529	XM_005888345.2	102267825	PLEKHJ1	transcript	4.29533	6.79095	-0.660845	0.00794006	0.0160051
novel_circ_0010775	34.5284	0	6.8682	1.5717e-06	0.0002372	6.8682	bta-miR-2400	0	3.23343	-2.1791	0.0086523	0.021529	XM_005896223.2	102285624	ELOVL6	transcript	21.6019	5.6828	1.92649	0.000340396	0.00245333
novel_circ_0010775	34.5284	0	6.8682	1.5717e-06	0.0002372	6.8682	bta-miR-2400	0	3.23343	-2.1791	0.0086523	0.021529	XM_005887499.2	102269033	NIPSNAP1	transcript	4.9147	15.4839	-1.65559	0.00171904	0.00587169
novel_circ_0010775	34.5284	0	6.8682	1.5717e-06	0.0002372	6.8682	bta-miR-2400	0	3.23343	-2.1791	0.0086523	0.021529	XM_005894939.1	102270008	PIP5K1A	transcript	11.0743	15.5476	-0.489479	0.0456758	0.0655161
novel_circ_0010775	34.5284	0	6.8682	1.5717e-06	0.0002372	6.8682	bta-miR-2400	0	3.23343	-2.1791	0.0086523	0.021529	XM_005895197.2	102276467	WNT5B	transcript	11.828	19.2856	-0.705313	0.00716426	0.0148369
novel_circ_0010775	34.5284	0	6.8682	1.5717e-06	0.0002372	6.8682	bta-miR-2400	0	3.23343	-2.1791	0.0086523	0.021529	XM_005886833.2	102265182	WDR24	transcript	6.83059	9.50604	-0.476835	0.0193427	0.0318721
novel_circ_0010775	34.5284	0	6.8682	1.5717e-06	0.0002372	6.8682	bta-miR-2400	0	3.23343	-2.1791	0.0086523	0.021529	XR_001351772.1	102285464	-	transcript	328.706	356.749	-0.118113	0.00729009	0.0150459
novel_circ_0010775	34.5284	0	6.8682	1.5717e-06	0.0002372	6.8682	bta-miR-2400	0	3.23343	-2.1791	0.0086523	0.021529	XM_005889709.2	102264445	OBSL1	transcript	0.697199	5.35729	-2.94186	0.000268217	0.0022074
novel_circ_0010775	34.5284	0	6.8682	1.5717e-06	0.0002372	6.8682	bta-miR-2400	0	3.23343	-2.1791	0.0086523	0.021529	XM_014478094.1	102287712	PDLIM2	transcript	12.5708	104.057	-3.04922	5.38263e-05	0.00114742
novel_circ_0010775	34.5284	0	6.8682	1.5717e-06	0.0002372	6.8682	bta-miR-2400	0	3.23343	-2.1791	0.0086523	0.021529	XM_005899860.1	102278728	LOC102278728	transcript	905.462	2.0163	8.8108	1.39799e-06	0.000488104
novel_circ_0010775	34.5284	0	6.8682	1.5717e-06	0.0002372	6.8682	bta-miR-2400	0	3.23343	-2.1791	0.0086523	0.021529	XM_005892456.2	102286744	KLHL36	transcript	4.18463	9.15671	-1.12973	0.00458254	0.0107992
novel_circ_0010775	34.5284	0	6.8682	1.5717e-06	0.0002372	6.8682	bta-miR-2400	0	3.23343	-2.1791	0.0086523	0.021529	XM_005905064.2	102276304	DHCR7	transcript	8.92907	10.6735	-0.257445	0.038793	0.0569965
novel_circ_0010775	34.5284	0	6.8682	1.5717e-06	0.0002372	6.8682	bta-miR-2400	0	3.23343	-2.1791	0.0086523	0.021529	XM_005899444.2	102265152	GTPBP1	transcript	7.25389	9.46397	-0.383692	0.0235514	0.0372873
novel_circ_0010775	34.5284	0	6.8682	1.5717e-06	0.0002372	6.8682	bta-miR-2400	0	3.23343	-2.1791	0.0086523	0.021529	XM_014479864.1	102273440	PGF	transcript	2.10692	0.0689527	4.93339	0.00111627	0.0045739
novel_circ_0010775	34.5284	0	6.8682	1.5717e-06	0.0002372	6.8682	bta-miR-2400	0	3.23343	-2.1791	0.0086523	0.021529	XM_005906805.1	102272614	SCLY	transcript	3.60738	9.2156	-1.35313	0.000500843	0.00295535
novel_circ_0010775	34.5284	0	6.8682	1.5717e-06	0.0002372	6.8682	bta-miR-2400	0	3.23343	-2.1791	0.0086523	0.021529	XM_014481487.1	102284456	TMEM100	transcript	9.11349	0.0442987	7.6846	6.45601e-05	0.00125589
novel_circ_0010775	34.5284	0	6.8682	1.5717e-06	0.0002372	6.8682	bta-miR-2400	0	3.23343	-2.1791	0.0086523	0.021529	XM_005886808.2	102281847	TBL3	transcript	8.64968	17.5676	-1.02219	0.00123657	0.004868
novel_circ_0010775	34.5284	0	6.8682	1.5717e-06	0.0002372	6.8682	bta-miR-2400	0	3.23343	-2.1791	0.0086523	0.021529	XM_005904597.2	102269019	RAB24	transcript	14.1393	17.3301	-0.293567	0.00154723	0.00555671
novel_circ_0010775	34.5284	0	6.8682	1.5717e-06	0.0002372	6.8682	bta-miR-2400	0	3.23343	-2.1791	0.0086523	0.021529	XM_005895119.2	102277299	RNH1	transcript	117.962	281.42	-1.2544	0.00175406	0.00593979
novel_circ_0010775	34.5284	0	6.8682	1.5717e-06	0.0002372	6.8682	bta-miR-2400	0	3.23343	-2.1791	0.0086523	0.021529	XM_005900781.2	102278070	NPR2	transcript	1.33806	4.22025	-1.65719	0.000720095	0.00358631
novel_circ_0010775	34.5284	0	6.8682	1.5717e-06	0.0002372	6.8682	bta-miR-2400	0	3.23343	-2.1791	0.0086523	0.021529	XM_005910747.1	102266643	SETD2	transcript	9.28991	8.5897	0.113057	0.0368646	0.054593
novel_circ_0010775	34.5284	0	6.8682	1.5717e-06	0.0002372	6.8682	bta-miR-2400	0	3.23343	-2.1791	0.0086523	0.021529	XM_014481991.1	102266896	TSPAN9	transcript	7.79591	12.4112	-0.670856	0.00304999	0.00830274
novel_circ_0010775	34.5284	0	6.8682	1.5717e-06	0.0002372	6.8682	bta-miR-2400	0	3.23343	-2.1791	0.0086523	0.021529	XM_005887261.2	102268576	AKAP10	transcript	14.5593	10.8673	0.421943	0.000255514	0.0021683
novel_circ_0010775	34.5284	0	6.8682	1.5717e-06	0.0002372	6.8682	bta-miR-2400	0	3.23343	-2.1791	0.0086523	0.021529	XM_005903957.1	102277430	VPS18	transcript	7.98543	9.09299	-0.187386	0.0432369	0.0624728
novel_circ_0010775	34.5284	0	6.8682	1.5717e-06	0.0002372	6.8682	bta-miR-2400	0	3.23343	-2.1791	0.0086523	0.021529	XM_014483216.1	102267002	LOC102267002	transcript	9.30763	18.374	-0.981181	0.00162685	0.00570862
novel_circ_0010775	34.5284	0	6.8682	1.5717e-06	0.0002372	6.8682	bta-miR-2400	0	3.23343	-2.1791	0.0086523	0.021529	XR_001351841.1	102272907	-	transcript	5.9067	9.11123	-0.625294	0.00392889	0.00973116
novel_circ_0010775	34.5284	0	6.8682	1.5717e-06	0.0002372	6.8682	bta-miR-2400	0	3.23343	-2.1791	0.0086523	0.021529	XM_014480160.1	102274882	TEP1	transcript	1.4292	3.66774	-1.35969	0.00207762	0.00656806
novel_circ_0010775	34.5284	0	6.8682	1.5717e-06	0.0002372	6.8682	bta-miR-2400	0	3.23343	-2.1791	0.0086523	0.021529	XM_005894135.2	102279352	LOC102279352	transcript	164.749	175.244	-0.0890966	0.0376254	0.055496
novel_circ_0010775	34.5284	0	6.8682	1.5717e-06	0.0002372	6.8682	bta-miR-2400	0	3.23343	-2.1791	0.0086523	0.021529	XM_005888031.2	102266330	OBFC1	transcript	1.88208	4.42395	-1.233	0.000262854	0.0021923
novel_circ_0010775	34.5284	0	6.8682	1.5717e-06	0.0002372	6.8682	bta-miR-2400	0	3.23343	-2.1791	0.0086523	0.021529	XM_005904645.2	102283334	ARHGEF7	transcript	5.74855	8.0293	-0.482076	0.0246269	0.0387938
novel_circ_0010775	34.5284	0	6.8682	1.5717e-06	0.0002372	6.8682	bta-miR-2400	0	3.23343	-2.1791	0.0086523	0.021529	XM_005897336.2	102280583	SYNPO	transcript	0.764881	3.98084	-2.37977	0.00193745	0.00629575
novel_circ_0010775	34.5284	0	6.8682	1.5717e-06	0.0002372	6.8682	bta-miR-2400	0	3.23343	-2.1791	0.0086523	0.021529	XM_005900777.1	102277031	GBA2	transcript	3.86555	7.17912	-0.893132	0.000355074	0.00249453
novel_circ_0010775	34.5284	0	6.8682	1.5717e-06	0.0002372	6.8682	bta-miR-2400	0	3.23343	-2.1791	0.0086523	0.021529	XR_001351460.1	102276080	-	transcript	221.036	274.272	-0.311324	0.0117239	0.021335
novel_circ_0010775	34.5284	0	6.8682	1.5717e-06	0.0002372	6.8682	bta-miR-2400	0	3.23343	-2.1791	0.0086523	0.021529	XM_005893428.2	102276460	ADCY5	transcript	12.9343	0.978429	3.72459	5.38514e-05	0.00114742
novel_circ_0010775	34.5284	0	6.8682	1.5717e-06	0.0002372	6.8682	bta-miR-2400	0	3.23343	-2.1791	0.0086523	0.021529	XM_014481753.1	102275373	CXCL12	transcript	37.2495	2.97624	3.64566	2.584e-05	0.000888278
novel_circ_0010775	34.5284	0	6.8682	1.5717e-06	0.0002372	6.8682	bta-miR-2400	0	3.23343	-2.1791	0.0086523	0.021529	XM_005910020.2	102279810	NPR1	transcript	1.53017	8.56603	-2.48493	5.66936e-05	0.00116826
novel_circ_0010775	34.5284	0	6.8682	1.5717e-06	0.0002372	6.8682	bta-miR-2400	0	3.23343	-2.1791	0.0086523	0.021529	XM_014481254.1	106701306	LOC106701306	transcript	757.77	575.189	0.397722	0.00129446	0.00500248
novel_circ_0010775	34.5284	0	6.8682	1.5717e-06	0.0002372	6.8682	bta-miR-2400	0	3.23343	-2.1791	0.0086523	0.021529	XM_005897691.2	102266749	PPP3CA	transcript	29.8684	24.1801	0.304802	0.018778	0.0310805
novel_circ_0010775	34.5284	0	6.8682	1.5717e-06	0.0002372	6.8682	bta-miR-2400	0	3.23343	-2.1791	0.0086523	0.021529	XM_005900087.2	102277787	SLC29A1	transcript	64.2502	84.0619	-0.387753	0.00703336	0.014638
novel_circ_0010775	34.5284	0	6.8682	1.5717e-06	0.0002372	6.8682	bta-miR-2400	0	3.23343	-2.1791	0.0086523	0.021529	XM_005911981.2	102266044	MMAA	transcript	8.11825	10.6735	-0.394788	0.014985	0.0258746
novel_circ_0010775	34.5284	0	6.8682	1.5717e-06	0.0002372	6.8682	bta-miR-2400	0	3.23343	-2.1791	0.0086523	0.021529	XM_005887313.2	102283632	PSMG3	transcript	26.3178	56.113	-1.0923	0.000351857	0.00248757
novel_circ_0010775	34.5284	0	6.8682	1.5717e-06	0.0002372	6.8682	bta-miR-2400	0	3.23343	-2.1791	0.0086523	0.021529	XM_014481837.1	102286911	GSDMD	transcript	3.48279	13.0905	-1.91021	0.00162502	0.00570824
novel_circ_0010775	34.5284	0	6.8682	1.5717e-06	0.0002372	6.8682	bta-miR-2400	0	3.23343	-2.1791	0.0086523	0.021529	XM_005888338.2	102265946	SLC39A3	transcript	7.7386	5.2961	0.547142	7.94079e-05	0.00134545
novel_circ_0010775	34.5284	0	6.8682	1.5717e-06	0.0002372	6.8682	bta-miR-2400	0	3.23343	-2.1791	0.0086523	0.021529	XM_005910160.2	102279902	LOC102279902	transcript	48.0765	109.91	-1.19292	0.000760685	0.0036849
novel_circ_0010775	34.5284	0	6.8682	1.5717e-06	0.0002372	6.8682	bta-miR-2400	0	3.23343	-2.1791	0.0086523	0.021529	XM_014478811.1	102264583	TNK2	transcript	3.15155	6.20862	-0.978209	0.00187892	0.00617004
novel_circ_0010775	34.5284	0	6.8682	1.5717e-06	0.0002372	6.8682	bta-miR-2400	0	3.23343	-2.1791	0.0086523	0.021529	XM_005890607.2	102280646	EGLN2	transcript	32.758	52.3988	-0.677685	0.00350982	0.00906044
novel_circ_0010775	34.5284	0	6.8682	1.5717e-06	0.0002372	6.8682	bta-miR-2400	0	3.23343	-2.1791	0.0086523	0.021529	XM_005902479.2	102279010	HDHD3	transcript	0.931278	2.73314	-1.55328	0.000435484	0.00272864
novel_circ_0010775	34.5284	0	6.8682	1.5717e-06	0.0002372	6.8682	bta-miR-2400	0	3.23343	-2.1791	0.0086523	0.021529	XM_005893694.2	102285718	PWP1	transcript	29.3744	37.7215	-0.360829	0.0106865	0.0198806
novel_circ_0010775	34.5284	0	6.8682	1.5717e-06	0.0002372	6.8682	bta-miR-2400	0	3.23343	-2.1791	0.0086523	0.021529	XM_005886703.2	102267540	CTIF	transcript	1.99419	3.7876	-0.925477	0.00176221	0.00595707
novel_circ_0010775	34.5284	0	6.8682	1.5717e-06	0.0002372	6.8682	bta-miR-2400	0	3.23343	-2.1791	0.0086523	0.021529	XM_005891273.2	102276716	CD53	transcript	84.7337	0.005768	13.8426	1.50047e-06	0.000488104
novel_circ_0010775	34.5284	0	6.8682	1.5717e-06	0.0002372	6.8682	bta-miR-2400	0	3.23343	-2.1791	0.0086523	0.021529	XM_014478791.1	102280585	GNL3L	transcript	22.2598	48.2472	-1.116	0.000224442	0.00201052
novel_circ_0010775	34.5284	0	6.8682	1.5717e-06	0.0002372	6.8682	bta-miR-2400	0	3.23343	-2.1791	0.0086523	0.021529	XM_014481327.1	102283338	FAM195B	transcript	33.4646	48.4923	-0.535121	0.00283922	0.00792166
novel_circ_0010775	34.5284	0	6.8682	1.5717e-06	0.0002372	6.8682	bta-miR-2400	0	3.23343	-2.1791	0.0086523	0.021529	XM_014482910.1	102275959	RPSA	transcript	1529.41	1236.02	0.307272	0.0306242	0.0466983
novel_circ_0010775	34.5284	0	6.8682	1.5717e-06	0.0002372	6.8682	bta-miR-2400	0	3.23343	-2.1791	0.0086523	0.021529	XR_001351340.1	102276632	-	transcript	35.4368	61.6967	-0.799945	0.000845764	0.00392284
novel_circ_0010775	34.5284	0	6.8682	1.5717e-06	0.0002372	6.8682	bta-miR-2400	0	3.23343	-2.1791	0.0086523	0.021529	XR_001351261.1	106700544	-	transcript	6.40984	13.4254	-1.0666	0.0113468	0.020784
novel_circ_0010775	34.5284	0	6.8682	1.5717e-06	0.0002372	6.8682	bta-miR-2400	0	3.23343	-2.1791	0.0086523	0.021529	XM_005888099.1	102282967	LOC102282967	transcript	6.49292	4.24687	0.612465	0.00278471	0.00782087
novel_circ_0010775	34.5284	0	6.8682	1.5717e-06	0.0002372	6.8682	bta-miR-2400	0	3.23343	-2.1791	0.0086523	0.021529	XM_005888557.2	102264345	DTL	transcript	0.769142	2.61968	-1.76807	0.00298579	0.00819089
novel_circ_0010775	34.5284	0	6.8682	1.5717e-06	0.0002372	6.8682	bta-miR-2400	0	3.23343	-2.1791	0.0086523	0.021529	XM_005909793.2	102271498	TRIM24	transcript	7.90264	4.04871	0.964872	0.000782768	0.00374075
novel_circ_0010775	34.5284	0	6.8682	1.5717e-06	0.0002372	6.8682	bta-miR-2400	0	3.23343	-2.1791	0.0086523	0.021529	XM_014480338.1	102285554	TRIM28	transcript	33.9418	53.0693	-0.644813	0.00115432	0.00465624
novel_circ_0010775	34.5284	0	6.8682	1.5717e-06	0.0002372	6.8682	bta-miR-2400	0	3.23343	-2.1791	0.0086523	0.021529	XM_014483036.1	102264834	HRCT1	transcript	2.06525	4.11	-0.992822	0.0168201	0.0283796
novel_circ_0010775	34.5284	0	6.8682	1.5717e-06	0.0002372	6.8682	bta-miR-2400	0	3.23343	-2.1791	0.0086523	0.021529	XM_005906839.2	102283531	RBFA	transcript	3.48219	9.44267	-1.4392	0.00162835	0.00570862
novel_circ_0010775	34.5284	0	6.8682	1.5717e-06	0.0002372	6.8682	bta-miR-2400	0	3.23343	-2.1791	0.0086523	0.021529	XM_005898354.2	102284243	KDM4A	transcript	14.9657	19.3095	-0.367652	0.00982248	0.0186771
novel_circ_0010775	34.5284	0	6.8682	1.5717e-06	0.0002372	6.8682	bta-miR-2400	0	3.23343	-2.1791	0.0086523	0.021529	XM_005909367.1	102278118	LAMB2	transcript	9.9471	42.4991	-2.09508	0.000317168	0.0023935
novel_circ_0010775	34.5284	0	6.8682	1.5717e-06	0.0002372	6.8682	bta-miR-2400	0	3.23343	-2.1791	0.0086523	0.021529	XM_005890375.2	102278493	CDK5RAP3	transcript	5.42746	7.28236	-0.424129	0.00159248	0.00563839
novel_circ_0010775	34.5284	0	6.8682	1.5717e-06	0.0002372	6.8682	bta-miR-2400	0	3.23343	-2.1791	0.0086523	0.021529	XM_005898652.2	102288005	UBE2Q1	transcript	20.8269	27.6832	-0.410557	0.0103326	0.0193971
novel_circ_0010775	34.5284	0	6.8682	1.5717e-06	0.0002372	6.8682	bta-miR-2400	0	3.23343	-2.1791	0.0086523	0.021529	XM_014481763.1	102282674	DNAJA4	transcript	11.4983	17.2144	-0.582193	0.000657861	0.00340743
novel_circ_0010775	34.5284	0	6.8682	1.5717e-06	0.0002372	6.8682	bta-miR-2400	0	3.23343	-2.1791	0.0086523	0.021529	XM_005886752.2	102283148	LOC102283148	transcript	43.6308	67.7224	-0.634284	0.000340304	0.00245333
novel_circ_0010775	34.5284	0	6.8682	1.5717e-06	0.0002372	6.8682	bta-miR-2400	0	3.23343	-2.1791	0.0086523	0.021529	XM_005896496.2	102279172	LOC102279172	transcript	12.129	0.027855	8.76631	3.91462e-06	0.000640372
novel_circ_0010775	34.5284	0	6.8682	1.5717e-06	0.0002372	6.8682	bta-miR-2400	0	3.23343	-2.1791	0.0086523	0.021529	XM_005901253.2	102264972	KLHL7	transcript	32.2481	25.4175	0.34339	0.018085	0.030103
novel_circ_0010775	34.5284	0	6.8682	1.5717e-06	0.0002372	6.8682	bta-miR-2400	0	3.23343	-2.1791	0.0086523	0.021529	XM_014476749.1	102266922	PIK3R1	transcript	17.1383	5.52764	1.63249	0.000537896	0.00305853
novel_circ_0010775	34.5284	0	6.8682	1.5717e-06	0.0002372	6.8682	bta-miR-2400	0	3.23343	-2.1791	0.0086523	0.021529	XM_005891097.2	102285600	GNB2L1	transcript	997.332	1046.27	-0.0691026	0.0212332	0.0343223
novel_circ_0010775	34.5284	0	6.8682	1.5717e-06	0.0002372	6.8682	bta-miR-2400	0	3.23343	-2.1791	0.0086523	0.021529	XM_005892407.2	102270663	MVD	transcript	8.30617	13.1079	-0.658179	0.00764609	0.0155837
novel_circ_0010775	34.5284	0	6.8682	1.5717e-06	0.0002372	6.8682	bta-miR-2400	0	3.23343	-2.1791	0.0086523	0.021529	XM_005895343.1	102271150	ARHGEF37	transcript	5.99108	3.48675	0.780934	0.00258089	0.0074471
novel_circ_0010775	34.5284	0	6.8682	1.5717e-06	0.0002372	6.8682	bta-miR-2400	0	3.23343	-2.1791	0.0086523	0.021529	XM_005894018.2	102272083	RAB1B	transcript	62.1452	85.3139	-0.457137	0.00996301	0.0188541
novel_circ_0010775	34.5284	0	6.8682	1.5717e-06	0.0002372	6.8682	bta-miR-2400	0	3.23343	-2.1791	0.0086523	0.021529	XM_005896295.2	102286474	LETM1	transcript	10.0257	16.9919	-0.761141	0.00202883	0.00648797
novel_circ_0010775	34.5284	0	6.8682	1.5717e-06	0.0002372	6.8682	bta-miR-2400	0	3.23343	-2.1791	0.0086523	0.021529	XM_005892543.2	102288179	PQLC3	transcript	7.83176	17.8601	-1.18933	0.0073411	0.0151129
novel_circ_0010775	34.5284	0	6.8682	1.5717e-06	0.0002372	6.8682	bta-miR-2400	0	3.23343	-2.1791	0.0086523	0.021529	XM_005907256.1	102279225	LOC102279225	transcript	2.13806	0	inf	0.0011242	0.00458754
novel_circ_0010775	34.5284	0	6.8682	1.5717e-06	0.0002372	6.8682	bta-miR-2400	0	3.23343	-2.1791	0.0086523	0.021529	XM_005903967.2	102280428	TYRO3	transcript	7.66996	21.641	-1.49647	0.000685182	0.00348257
novel_circ_0010775	34.5284	0	6.8682	1.5717e-06	0.0002372	6.8682	bta-miR-2400	0	3.23343	-2.1791	0.0086523	0.021529	XM_005908284.1	102278014	SMARCA1	transcript	5.23233	1.07549	2.28246	0.00152798	0.00552996
novel_circ_0010775	34.5284	0	6.8682	1.5717e-06	0.0002372	6.8682	bta-miR-2400	0	3.23343	-2.1791	0.0086523	0.021529	XM_014482627.1	102267750	TCIRG1	transcript	3.2641	8.02903	-1.29854	0.00459111	0.0108099
novel_circ_0010775	34.5284	0	6.8682	1.5717e-06	0.0002372	6.8682	bta-miR-2400	0	3.23343	-2.1791	0.0086523	0.021529	XM_005899387.2	102271912	SHTN1	transcript	4.55386	11.6423	-1.35422	0.00899767	0.0174744
novel_circ_0010775	34.5284	0	6.8682	1.5717e-06	0.0002372	6.8682	bta-miR-2400	0	3.23343	-2.1791	0.0086523	0.021529	XM_005910138.1	102272354	DNAJC9	transcript	5.09756	5.92702	-0.217501	0.0231493	0.0367328
novel_circ_0010775	34.5284	0	6.8682	1.5717e-06	0.0002372	6.8682	bta-miR-2400	0	3.23343	-2.1791	0.0086523	0.021529	XM_005892832.2	102284309	CCL26	transcript	0.0794673	5.72509	-6.17079	0.000189577	0.00189453
novel_circ_0010775	34.5284	0	6.8682	1.5717e-06	0.0002372	6.8682	bta-miR-2400	0	3.23343	-2.1791	0.0086523	0.021529	XM_005900121.2	102286395	PPP2R5D	transcript	12.8184	22.2565	-0.796009	0.000380672	0.00257159
novel_circ_0010775	34.5284	0	6.8682	1.5717e-06	0.0002372	6.8682	bta-miR-2400	0	3.23343	-2.1791	0.0086523	0.021529	XM_005892374.2	102285899	IMPA2	transcript	0.520955	2.41408	-2.21224	0.00276418	0.00779409
novel_circ_0010775	34.5284	0	6.8682	1.5717e-06	0.0002372	6.8682	bta-miR-2400	0	3.23343	-2.1791	0.0086523	0.021529	XM_005903726.2	102271080	TP53BP2	transcript	6.45213	18.029	-1.48247	1.55986e-05	0.000820056
novel_circ_0010775	34.5284	0	6.8682	1.5717e-06	0.0002372	6.8682	bta-miR-2400	0	3.23343	-2.1791	0.0086523	0.021529	XM_005898804.2	102282280	MCM2	transcript	3.18047	14.9753	-2.23527	8.26921e-05	0.00136109
novel_circ_0010775	34.5284	0	6.8682	1.5717e-06	0.0002372	6.8682	bta-miR-2400	0	3.23343	-2.1791	0.0086523	0.021529	XM_005901333.1	102267041	SMYD5	transcript	5.10038	11.1062	-1.12269	0.00176429	0.00595924
novel_circ_0010775	34.5284	0	6.8682	1.5717e-06	0.0002372	6.8682	bta-miR-2400	0	3.23343	-2.1791	0.0086523	0.021529	XM_005890484.1	102265106	UHMK1	transcript	28.1683	20.8273	0.435596	0.00449671	0.0106441
novel_circ_0010775	34.5284	0	6.8682	1.5717e-06	0.0002372	6.8682	bta-miR-2400	0	3.23343	-2.1791	0.0086523	0.021529	XM_005901806.2	102269659	PFKP	transcript	26.303	55.2193	-1.06995	0.00233941	0.00703876
novel_circ_0010775	34.5284	0	6.8682	1.5717e-06	0.0002372	6.8682	bta-miR-2400	0	3.23343	-2.1791	0.0086523	0.021529	XM_005887465.2	102282401	TXN2	transcript	69.3333	85.3263	-0.299441	0.00492508	0.0114067
novel_circ_0010775	34.5284	0	6.8682	1.5717e-06	0.0002372	6.8682	bta-miR-2400	0	3.23343	-2.1791	0.0086523	0.021529	XM_005905846.2	102272896	SMPD2	transcript	3.56726	4.99925	-0.486895	0.0434311	0.0627109
novel_circ_0010775	34.5284	0	6.8682	1.5717e-06	0.0002372	6.8682	bta-miR-2400	0	3.23343	-2.1791	0.0086523	0.021529	XM_014480286.1	102274109	ATP11A	transcript	6.58634	10.7955	-0.712886	0.00286702	0.00797827
novel_circ_0010775	34.5284	0	6.8682	1.5717e-06	0.0002372	6.8682	bta-miR-2400	0	3.23343	-2.1791	0.0086523	0.021529	XM_005893421.1	102274559	FAM162A	transcript	114.341	31.7798	1.84716	5.9647e-06	0.000732732
novel_circ_0010775	34.5284	0	6.8682	1.5717e-06	0.0002372	6.8682	bta-miR-2400	0	3.23343	-2.1791	0.0086523	0.021529	XM_005891982.1	102279151	MCM4	transcript	3.91723	16.6312	-2.08599	1.19969e-05	0.000773111
novel_circ_0010775	34.5284	0	6.8682	1.5717e-06	0.0002372	6.8682	bta-miR-2400	0	3.23343	-2.1791	0.0086523	0.021529	XM_005898665.1	102266956	FLAD1	transcript	2.02849	4.71561	-1.21704	0.0167497	0.0282832
novel_circ_0010775	34.5284	0	6.8682	1.5717e-06	0.0002372	6.8682	bta-miR-2400	0	3.23343	-2.1791	0.0086523	0.021529	XM_005895727.2	102271526	CAD	transcript	3.13926	6.64943	-1.08281	0.000534262	0.00304759
novel_circ_0010775	34.5284	0	6.8682	1.5717e-06	0.0002372	6.8682	bta-miR-2400	0	3.23343	-2.1791	0.0086523	0.021529	XM_005904999.2	102279593	IRF3	transcript	10.5908	23.2612	-1.13511	0.0170446	0.0286674
novel_circ_0010775	34.5284	0	6.8682	1.5717e-06	0.0002372	6.8682	bta-miR-2400	0	3.23343	-2.1791	0.0086523	0.021529	XM_005896372.2	102265606	CACNB3	transcript	6.21045	16.3163	-1.39354	0.000857473	0.00395382
novel_circ_0010775	34.5284	0	6.8682	1.5717e-06	0.0002372	6.8682	bta-miR-2400	0	3.23343	-2.1791	0.0086523	0.021529	XM_005907019.2	102276690	LOC102276690	transcript	9.05988	2.56943	1.81804	1.71695e-05	0.000826511
novel_circ_0010775	34.5284	0	6.8682	1.5717e-06	0.0002372	6.8682	bta-miR-2400	0	3.23343	-2.1791	0.0086523	0.021529	XM_005888847.1	102270539	GNB1	transcript	78.089	135.671	-0.796923	0.00199819	0.00642867
novel_circ_0010775	34.5284	0	6.8682	1.5717e-06	0.0002372	6.8682	bta-miR-2400	0	3.23343	-2.1791	0.0086523	0.021529	XM_005910398.2	102282149	DENND3	transcript	5.35534	2.9163	0.87684	0.000523189	0.00301195
novel_circ_0010775	34.5284	0	6.8682	1.5717e-06	0.0002372	6.8682	bta-miR-2400	0	3.23343	-2.1791	0.0086523	0.021529	XM_005902623.1	102286126	MBTPS1	transcript	30.6208	18.717	0.71016	0.000666203	0.00342872
novel_circ_0010775	34.5284	0	6.8682	1.5717e-06	0.0002372	6.8682	bta-miR-2400	0	3.23343	-2.1791	0.0086523	0.021529	XM_014480535.1	102284440	MYO1B	transcript	128.812	71.013	0.85911	0.000174444	0.00182778
novel_circ_0010775	34.5284	0	6.8682	1.5717e-06	0.0002372	6.8682	bta-miR-2400	0	3.23343	-2.1791	0.0086523	0.021529	XM_014480478.1	106701188	THBS2	transcript	13.2137	45.6857	-1.78971	0.00425001	0.0102378
novel_circ_0010775	34.5284	0	6.8682	1.5717e-06	0.0002372	6.8682	bta-miR-2400	0	3.23343	-2.1791	0.0086523	0.021529	XM_005905363.2	102277996	SLC16A3	transcript	42.5097	0.205729	7.6909	7.97685e-08	0.000122581
novel_circ_0010775	34.5284	0	6.8682	1.5717e-06	0.0002372	6.8682	bta-miR-2400	0	3.23343	-2.1791	0.0086523	0.021529	XM_005901730.2	102271827	NDUFA11	transcript	33.7931	49.7513	-0.558004	0.00567222	0.012573
novel_circ_0010775	34.5284	0	6.8682	1.5717e-06	0.0002372	6.8682	bta-miR-2400	0	3.23343	-2.1791	0.0086523	0.021529	XM_005886828.2	102287846	CHTF18	transcript	0.535535	4.24489	-2.98667	0.000160691	0.0017885
novel_circ_0010775	34.5284	0	6.8682	1.5717e-06	0.0002372	6.8682	bta-miR-2400	0	3.23343	-2.1791	0.0086523	0.021529	XM_005903180.2	102272118	WISP2	transcript	0.0601127	2.17834	-5.17942	0.000201889	0.001927
novel_circ_0010775	34.5284	0	6.8682	1.5717e-06	0.0002372	6.8682	bta-miR-2400	0	3.23343	-2.1791	0.0086523	0.021529	XM_005892202.1	102276633	LOC102276633	transcript	18.2427	136.939	-2.90814	0.000140036	0.00170562
novel_circ_0010775	34.5284	0	6.8682	1.5717e-06	0.0002372	6.8682	bta-miR-2400	0	3.23343	-2.1791	0.0086523	0.021529	XM_014479929.1	102287827	MMS19	transcript	3.98994	7.80345	-0.967743	0.000600754	0.00325245
novel_circ_0010775	34.5284	0	6.8682	1.5717e-06	0.0002372	6.8682	bta-miR-2400	0	3.23343	-2.1791	0.0086523	0.021529	XM_005902138.1	102284721	MFSD5	transcript	5.87027	7.87738	-0.424289	0.013643	0.0240096
novel_circ_0010775	34.5284	0	6.8682	1.5717e-06	0.0002372	6.8682	bta-miR-2400	0	3.23343	-2.1791	0.0086523	0.021529	XM_005894803.2	102272657	WRAP53	transcript	4.55674	14.2499	-1.64488	0.0006177	0.00330216
novel_circ_0010775	34.5284	0	6.8682	1.5717e-06	0.0002372	6.8682	bta-miR-2400	0	3.23343	-2.1791	0.0086523	0.021529	XM_005897172.1	102277776	ARHGEF12	transcript	25.6138	29.2398	-0.19101	0.00533647	0.0120678
novel_circ_0010775	34.5284	0	6.8682	1.5717e-06	0.0002372	6.8682	bta-miR-2400	0	3.23343	-2.1791	0.0086523	0.021529	XM_014483259.1	102287402	MCAT	transcript	12.8042	19.1496	-0.580695	0.00144467	0.0053253
novel_circ_0010775	34.5284	0	6.8682	1.5717e-06	0.0002372	6.8682	bta-miR-2400	0	3.23343	-2.1791	0.0086523	0.021529	XM_005905188.2	102267066	LOC102267066	transcript	0.300625	2.26531	-2.91368	0.00357246	0.00916871
novel_circ_0010775	34.5284	0	6.8682	1.5717e-06	0.0002372	6.8682	bta-miR-2400	0	3.23343	-2.1791	0.0086523	0.021529	XM_005887215.2	102276954	UBE2A	transcript	36.204	34.7185	0.0604453	0.00402486	0.00990277
novel_circ_0010775	34.5284	0	6.8682	1.5717e-06	0.0002372	6.8682	bta-miR-2400	0	3.23343	-2.1791	0.0086523	0.021529	XM_005887053.2	102275265	TRAF2	transcript	4.18927	7.37878	-0.816683	0.00277615	0.00781353
novel_circ_0010775	34.5284	0	6.8682	1.5717e-06	0.0002372	6.8682	bta-miR-2400	0	3.23343	-2.1791	0.0086523	0.021529	XM_005904740.2	102286891	SDSL	transcript	7.01556	0	inf	1.09827e-05	0.000753413
novel_circ_0010775	34.5284	0	6.8682	1.5717e-06	0.0002372	6.8682	bta-miR-2400	0	3.23343	-2.1791	0.0086523	0.021529	XM_014477339.1	102272739	BCL7B	transcript	7.74869	11.1658	-0.527069	0.00512126	0.0117438
novel_circ_0010775	34.5284	0	6.8682	1.5717e-06	0.0002372	6.8682	bta-miR-2400	0	3.23343	-2.1791	0.0086523	0.021529	XM_014476274.1	102283804	HAGH	transcript	28.5192	38.2958	-0.425255	0.00729221	0.0150472
novel_circ_0010775	34.5284	0	6.8682	1.5717e-06	0.0002372	6.8682	bta-miR-2400	0	3.23343	-2.1791	0.0086523	0.021529	XM_005890594.2	102277178	SERTAD1	transcript	18.8518	33.3572	-0.823294	9.95273e-05	0.00147598
novel_circ_0010775	34.5284	0	6.8682	1.5717e-06	0.0002372	6.8682	bta-miR-2400	0	3.23343	-2.1791	0.0086523	0.021529	XM_005897444.2	102265047	RXRA	transcript	15.6834	6.20462	1.33782	0.00360007	0.00920676
novel_circ_0010775	34.5284	0	6.8682	1.5717e-06	0.0002372	6.8682	bta-miR-2400	0	3.23343	-2.1791	0.0086523	0.021529	XM_005897163.2	102275329	LOC102275329	transcript	10.3983	44.8755	-2.10958	8.20999e-05	0.00135765
novel_circ_0010775	34.5284	0	6.8682	1.5717e-06	0.0002372	6.8682	bta-miR-2400	0	3.23343	-2.1791	0.0086523	0.021529	XM_005887262.2	102268847	ULK2	transcript	9.40445	6.95596	0.435095	0.00793135	0.0160021
novel_circ_0010775	34.5284	0	6.8682	1.5717e-06	0.0002372	6.8682	bta-miR-2400	0	3.23343	-2.1791	0.0086523	0.021529	XM_005887681.2	102273554	EBP	transcript	3.54891	8.62509	-1.28116	0.000883996	0.0039998
novel_circ_0010775	34.5284	0	6.8682	1.5717e-06	0.0002372	6.8682	bta-miR-2400	0	3.23343	-2.1791	0.0086523	0.021529	XR_314820.1	102265976	PREX2	transcript	1.07329	3.08473	-1.52311	0.000263038	0.0021923
novel_circ_0010775	34.5284	0	6.8682	1.5717e-06	0.0002372	6.8682	bta-miR-2400	0	3.23343	-2.1791	0.0086523	0.021529	XM_014483685.1	102268603	LOC102268603	transcript	45.4497	54.6591	-0.266192	0.0150067	0.0258994
novel_circ_0010775	34.5284	0	6.8682	1.5717e-06	0.0002372	6.8682	bta-miR-2400	0	3.23343	-2.1791	0.0086523	0.021529	XM_005890173.1	102271774	WDR11	transcript	10.6279	8.08726	0.394134	0.0035015	0.00905654
novel_circ_0010775	34.5284	0	6.8682	1.5717e-06	0.0002372	6.8682	bta-miR-2400	0	3.23343	-2.1791	0.0086523	0.021529	XM_014477126.1	102278043	LOC102278043	transcript	9.05107	70.6714	-2.96497	0.000615159	0.00329355
novel_circ_0010775	34.5284	0	6.8682	1.5717e-06	0.0002372	6.8682	bta-miR-2400	0	3.23343	-2.1791	0.0086523	0.021529	XM_005897549.2	102271715	NEURL2	transcript	1.0834	2.65872	-1.29516	0.00249399	0.00730742
novel_circ_0010775	34.5284	0	6.8682	1.5717e-06	0.0002372	6.8682	bta-miR-2400	0	3.23343	-2.1791	0.0086523	0.021529	XR_314777.2	102282238	-	transcript	18.9675	7.98871	1.2475	0.00285794	0.00795927
novel_circ_0010775	34.5284	0	6.8682	1.5717e-06	0.0002372	6.8682	bta-miR-2400	0	3.23343	-2.1791	0.0086523	0.021529	XM_014481079.1	102275453	RMND5B	transcript	3.02905	7.30422	-1.26986	0.000274141	0.00222488
novel_circ_0010775	34.5284	0	6.8682	1.5717e-06	0.0002372	6.8682	bta-miR-2400	0	3.23343	-2.1791	0.0086523	0.021529	XM_005901880.1	102268633	APEX1	transcript	88.5299	64.2799	0.461798	0.0115882	0.0211387
novel_circ_0010775	34.5284	0	6.8682	1.5717e-06	0.0002372	6.8682	bta-miR-2400	0	3.23343	-2.1791	0.0086523	0.021529	XR_001351461.1	102264578	-	transcript	43.4529	109.146	-1.32874	0.00014289	0.00171596
novel_circ_0010775	34.5284	0	6.8682	1.5717e-06	0.0002372	6.8682	bta-miR-2400	0	3.23343	-2.1791	0.0086523	0.021529	XM_005901373.1	102281354	PPIH	transcript	35.5248	47.4005	-0.416076	0.000198146	0.00191563
novel_circ_0010775	34.5284	0	6.8682	1.5717e-06	0.0002372	6.8682	bta-miR-2400	0	3.23343	-2.1791	0.0086523	0.021529	XM_005886878.2	102278558	FAM173A	transcript	13.6234	20.7348	-0.605964	0.00291459	0.00806634
novel_circ_0010775	34.5284	0	6.8682	1.5717e-06	0.0002372	6.8682	bta-miR-2400	0	3.23343	-2.1791	0.0086523	0.021529	XM_005908954.2	102286251	ALG11	transcript	7.45915	4.54039	0.716197	0.000851524	0.00393492
novel_circ_0010775	34.5284	0	6.8682	1.5717e-06	0.0002372	6.8682	bta-miR-2400	0	3.23343	-2.1791	0.0086523	0.021529	XM_005886840.2	102267072	DECR2	transcript	13.823	6.46705	1.09589	0.000255826	0.00216922
novel_circ_0010775	34.5284	0	6.8682	1.5717e-06	0.0002372	6.8682	bta-miR-2400	0	3.23343	-2.1791	0.0086523	0.021529	XR_001351756.1	102274030	-	transcript	274.06	167.889	0.70698	0.00109291	0.00452526
novel_circ_0010775	34.5284	0	6.8682	1.5717e-06	0.0002372	6.8682	bta-miR-2400	0	3.23343	-2.1791	0.0086523	0.021529	XM_005910801.2	102283287	LOC102283287	transcript	118.24	117.112	0.0138257	0.00405724	0.00995387
novel_circ_0010775	34.5284	0	6.8682	1.5717e-06	0.0002372	6.8682	bta-miR-2400	0	3.23343	-2.1791	0.0086523	0.021529	XM_005887611.2	102278840	SLC25A12	transcript	14.5962	36.1321	-1.30769	9.40385e-05	0.00143049
novel_circ_0010775	34.5284	0	6.8682	1.5717e-06	0.0002372	6.8682	bta-miR-2400	0	3.23343	-2.1791	0.0086523	0.021529	XM_005899412.2	102278247	POLD2	transcript	7.55729	15.5033	-1.03664	0.00146329	0.00536894
novel_circ_0010775	34.5284	0	6.8682	1.5717e-06	0.0002372	6.8682	bta-miR-2400	0	3.23343	-2.1791	0.0086523	0.021529	XM_005905876.2	102281003	CD63	transcript	559.388	1136.24	-1.02235	0.000397601	0.00260476
novel_circ_0010775	34.5284	0	6.8682	1.5717e-06	0.0002372	6.8682	bta-miR-2400	0	3.23343	-2.1791	0.0086523	0.021529	XM_014483144.1	102273590	TIMP2	transcript	248.135	59.025	2.07173	7.90565e-05	0.00134453
novel_circ_0010775	34.5284	0	6.8682	1.5717e-06	0.0002372	6.8682	bta-miR-2400	0	3.23343	-2.1791	0.0086523	0.021529	XM_005906322.1	102281006	ATP2B1	transcript	25.5618	9.58903	1.41453	0.000589363	0.00320711
novel_circ_0010775	34.5284	0	6.8682	1.5717e-06	0.0002372	6.8682	bta-miR-2400	0	3.23343	-2.1791	0.0086523	0.021529	XM_005889201.1	102266238	MAD2L2	transcript	2.05454	4.65461	-1.17984	5.43923e-05	0.00114742
novel_circ_0010775	34.5284	0	6.8682	1.5717e-06	0.0002372	6.8682	bta-miR-2400	0	3.23343	-2.1791	0.0086523	0.021529	XM_005895071.1	102286379	NDUFA8	transcript	71.5039	92.3172	-0.368576	0.0023786	0.00711239
novel_circ_0010775	34.5284	0	6.8682	1.5717e-06	0.0002372	6.8682	bta-miR-2400	0	3.23343	-2.1791	0.0086523	0.021529	XM_014477234.1	102271227	PALLD	transcript	285.747	197.643	0.531837	0.0258238	0.0403682
novel_circ_0010775	34.5284	0	6.8682	1.5717e-06	0.0002372	6.8682	bta-miR-2400	0	3.23343	-2.1791	0.0086523	0.021529	XM_005890314.2	102286343	RSAD1	transcript	1.77995	5.51558	-1.63167	0.000312835	0.00237128
novel_circ_0010775	34.5284	0	6.8682	1.5717e-06	0.0002372	6.8682	bta-miR-2400	0	3.23343	-2.1791	0.0086523	0.021529	XM_005887062.2	102277814	LOC102277814	transcript	6.35792	9.74785	-0.616529	0.00548751	0.0123044
novel_circ_0010775	34.5284	0	6.8682	1.5717e-06	0.0002372	6.8682	bta-miR-2400	0	3.23343	-2.1791	0.0086523	0.021529	XM_005903588.1	102273352	LOC102273352	transcript	5.4062	25.5387	-2.24	2.16892e-05	0.000874494
novel_circ_0010775	34.5284	0	6.8682	1.5717e-06	0.0002372	6.8682	bta-miR-2400	0	3.23343	-2.1791	0.0086523	0.021529	XM_005890718.2	102273781	2018-03-02	transcript	59.1447	28.3618	1.0603	0.00193481	0.00629267
novel_circ_0010775	34.5284	0	6.8682	1.5717e-06	0.0002372	6.8682	bta-miR-2400	0	3.23343	-2.1791	0.0086523	0.021529	XM_005901943.2	102271271	KIAA1191	transcript	29.0673	24.9308	0.221468	0.0218682	0.0350557
novel_circ_0010775	34.5284	0	6.8682	1.5717e-06	0.0002372	6.8682	bta-miR-2400	0	3.23343	-2.1791	0.0086523	0.021529	XM_014481507.1	102279399	LOC102279399	transcript	38.1579	27.6117	0.466704	0.0384505	0.0565561
novel_circ_0010775	34.5284	0	6.8682	1.5717e-06	0.0002372	6.8682	bta-miR-2400	0	3.23343	-2.1791	0.0086523	0.021529	XM_005896381.2	102267865	WNT10B	transcript	1.20539	3.20724	-1.41184	0.000855416	0.00394776
novel_circ_0010775	34.5284	0	6.8682	1.5717e-06	0.0002372	6.8682	bta-miR-2400	0	3.23343	-2.1791	0.0086523	0.021529	XM_005886817.2	102284542	SPSB3	transcript	14.6369	18.2624	-0.31927	0.0225043	0.035886
novel_circ_0010775	34.5284	0	6.8682	1.5717e-06	0.0002372	6.8682	bta-miR-2400	0	3.23343	-2.1791	0.0086523	0.021529	XM_005904850.2	102273653	TMEM223	transcript	38.873	29.6458	0.39094	0.0310421	0.0471933
novel_circ_0010775	34.5284	0	6.8682	1.5717e-06	0.0002372	6.8682	bta-miR-2400	0	3.23343	-2.1791	0.0086523	0.021529	XM_005894134.2	102279069	OTUB1	transcript	13.4245	25.597	-0.931102	0.00187103	0.00615363
novel_circ_0010775	34.5284	0	6.8682	1.5717e-06	0.0002372	6.8682	bta-miR-2400	0	3.23343	-2.1791	0.0086523	0.021529	XM_014483173.1	106701591	LOC106701591	transcript	12.7466	28.3774	-1.15463	0.00271652	0.00771411
novel_circ_0010775	34.5284	0	6.8682	1.5717e-06	0.0002372	6.8682	bta-miR-2400	0	3.23343	-2.1791	0.0086523	0.021529	XM_014479873.1	102284718	RPL36A	transcript	4.83509	3.64484	0.407689	0.012972	0.0230964
novel_circ_0010775	34.5284	0	6.8682	1.5717e-06	0.0002372	6.8682	bta-miR-2400	0	3.23343	-2.1791	0.0086523	0.021529	XM_005888239.1	102280348	SLC43A2	transcript	7.54634	0.671656	3.48998	0.00016197	0.00178899
novel_circ_0010775	34.5284	0	6.8682	1.5717e-06	0.0002372	6.8682	bta-miR-2400	0	3.23343	-2.1791	0.0086523	0.021529	XM_005909076.2	102276973	RENBP	transcript	4.83702	32.8475	-2.76359	4.93357e-05	0.00112062
novel_circ_0010775	34.5284	0	6.8682	1.5717e-06	0.0002372	6.8682	bta-miR-2400	0	3.23343	-2.1791	0.0086523	0.021529	XM_005898026.1	102272957	THRA	transcript	7.83714	4.54758	0.785228	0.00129204	0.00500072
novel_circ_0010775	34.5284	0	6.8682	1.5717e-06	0.0002372	6.8682	bta-miR-2400	0	3.23343	-2.1791	0.0086523	0.021529	XM_005888850.2	102271202	NADK	transcript	53.1847	60.0765	-0.175788	0.0159435	0.0272202
novel_circ_0010775	34.5284	0	6.8682	1.5717e-06	0.0002372	6.8682	bta-miR-2400	0	3.23343	-2.1791	0.0086523	0.021529	XM_005893523.2	102280855	P2RY2	transcript	3.37605	31.8404	-3.23745	0.000111997	0.00155263
novel_circ_0010775	34.5284	0	6.8682	1.5717e-06	0.0002372	6.8682	bta-miR-2400	0	3.23343	-2.1791	0.0086523	0.021529	XM_005888273.1	102267083	HIC1	transcript	13.0907	7.71972	0.761926	0.000384708	0.0025781
novel_circ_0010775	34.5284	0	6.8682	1.5717e-06	0.0002372	6.8682	bta-miR-2400	0	3.23343	-2.1791	0.0086523	0.021529	XM_005889698.2	102284943	STK11IP	transcript	1.39428	3.7921	-1.44348	0.00458597	0.0108049
novel_circ_0010775	34.5284	0	6.8682	1.5717e-06	0.0002372	6.8682	bta-miR-2400	0	3.23343	-2.1791	0.0086523	0.021529	XM_014481009.1	102280894	OSBPL5	transcript	7.07217	24.2986	-1.78064	0.000696922	0.00351202
novel_circ_0010775	34.5284	0	6.8682	1.5717e-06	0.0002372	6.8682	bta-miR-2400	0	3.23343	-2.1791	0.0086523	0.021529	XM_005899406.2	102276754	NUDCD3	transcript	27.3723	30.5939	-0.160526	0.0370446	0.0548066
novel_circ_0010775	34.5284	0	6.8682	1.5717e-06	0.0002372	6.8682	bta-miR-2400	0	3.23343	-2.1791	0.0086523	0.021529	XM_005900090.2	102278626	MRPS18A	transcript	15.491	24.4073	-0.655879	0.00290349	0.00804818
novel_circ_0010775	34.5284	0	6.8682	1.5717e-06	0.0002372	6.8682	bta-miR-2400	0	3.23343	-2.1791	0.0086523	0.021529	XM_005910991.2	102282436	FANCE	transcript	3.92584	6.95141	-0.824302	0.00494862	0.0114488
novel_circ_0010775	34.5284	0	6.8682	1.5717e-06	0.0002372	6.8682	bta-miR-2400	0	3.23343	-2.1791	0.0086523	0.021529	XM_005907925.2	102280628	NAT9	transcript	4.29364	7.06528	-0.718545	0.00301507	0.00824144
novel_circ_0010775	34.5284	0	6.8682	1.5717e-06	0.0002372	6.8682	bta-miR-2400	0	3.23343	-2.1791	0.0086523	0.021529	XM_005907798.1	102265949	CDK5	transcript	12.351	17.7655	-0.52445	0.0131331	0.0233128
novel_circ_0010775	34.5284	0	6.8682	1.5717e-06	0.0002372	6.8682	bta-miR-2400	0	3.23343	-2.1791	0.0086523	0.021529	XM_005895632.2	102270295	KCNK12	transcript	17.4448	18.9458	-0.119081	0.0276895	0.0427816
novel_circ_0010775	34.5284	0	6.8682	1.5717e-06	0.0002372	6.8682	bta-miR-2400	0	3.23343	-2.1791	0.0086523	0.021529	XM_005908651.2	102275097	NDOR1	transcript	9.35666	5.6209	0.735193	0.0129695	0.0230964
novel_circ_0010775	34.5284	0	6.8682	1.5717e-06	0.0002372	6.8682	bta-miR-2400	0	3.23343	-2.1791	0.0086523	0.021529	XM_005901075.2	102278908	NDUFB2	transcript	28.8901	28.8895	2.98296e-05	0.0357132	0.0531548
novel_circ_0010775	34.5284	0	6.8682	1.5717e-06	0.0002372	6.8682	bta-miR-2400	0	3.23343	-2.1791	0.0086523	0.021529	XM_005909354.2	102274825	SLC25A20	transcript	13.2767	8.2844	0.680429	0.00883374	0.0172696
novel_circ_0010775	34.5284	0	6.8682	1.5717e-06	0.0002372	6.8682	bta-miR-2400	0	3.23343	-2.1791	0.0086523	0.021529	XM_005896562.2	102273329	B3GNT9	transcript	3.26524	5.53659	-0.761807	0.00910151	0.0176328
novel_circ_0010775	34.5284	0	6.8682	1.5717e-06	0.0002372	6.8682	bta-miR-2400	0	3.23343	-2.1791	0.0086523	0.021529	XM_005901362.2	102277035	G0S2	transcript	254.71	0	inf	7.79066e-12	8.28381e-08
novel_circ_0010775	34.5284	0	6.8682	1.5717e-06	0.0002372	6.8682	bta-miR-2400	0	3.23343	-2.1791	0.0086523	0.021529	XM_005891192.2	102270264	CLUH	transcript	8.34106	10.8203	-0.375445	0.00645112	0.0138032
novel_circ_0010775	34.5284	0	6.8682	1.5717e-06	0.0002372	6.8682	bta-miR-2400	0	3.23343	-2.1791	0.0086523	0.021529	XM_005910198.1	102272159	POLG	transcript	12.0384	13.2838	-0.142034	0.0191813	0.0316406
novel_circ_0010775	34.5284	0	6.8682	1.5717e-06	0.0002372	6.8682	bta-miR-2400	0	3.23343	-2.1791	0.0086523	0.021529	XM_014482628.1	102268312	SUV420H1	transcript	8.97211	7.15039	0.327427	0.000105631	0.0015063
novel_circ_0010775	34.5284	0	6.8682	1.5717e-06	0.0002372	6.8682	bta-miR-2400	0	3.23343	-2.1791	0.0086523	0.021529	XM_005901329.2	102265725	SPR	transcript	8.41238	14.8041	-0.815414	0.000481253	0.00288779
novel_circ_0010775	34.5284	0	6.8682	1.5717e-06	0.0002372	6.8682	bta-miR-2400	0	3.23343	-2.1791	0.0086523	0.021529	XM_014482507.1	102265561	QPRT	transcript	11.4701	4.80502	1.25526	0.00167273	0.00579517
novel_circ_0010775	34.5284	0	6.8682	1.5717e-06	0.0002372	6.8682	bta-miR-2400	0	3.23343	-2.1791	0.0086523	0.021529	XM_005891946.1	102266726	TNFAIP3	transcript	7.17137	0.391383	4.1956	0.000167512	0.00180701
novel_circ_0010775	34.5284	0	6.8682	1.5717e-06	0.0002372	6.8682	bta-miR-2400	0	3.23343	-2.1791	0.0086523	0.021529	XM_005898950.1	102277499	PSMC3	transcript	54.2993	119.803	-1.14166	0.000573468	0.00316434
novel_circ_0010775	34.5284	0	6.8682	1.5717e-06	0.0002372	6.8682	bta-miR-2400	0	3.23343	-2.1791	0.0086523	0.021529	XM_014480751.1	102283708	LOC102283708	transcript	15.155	12.7358	0.250897	0.0357086	0.0531548
novel_circ_0010775	34.5284	0	6.8682	1.5717e-06	0.0002372	6.8682	bta-miR-2400	0	3.23343	-2.1791	0.0086523	0.021529	XM_005903352.2	102276941	LOC102276941	transcript	30.9669	49.3579	-0.672551	0.0014293	0.00529354
novel_circ_0010775	34.5284	0	6.8682	1.5717e-06	0.0002372	6.8682	bta-miR-2400	0	3.23343	-2.1791	0.0086523	0.021529	XM_005901322.2	102286778	VASN	transcript	10.7305	14.541	-0.43841	0.00867386	0.0170227
novel_circ_0010775	34.5284	0	6.8682	1.5717e-06	0.0002372	6.8682	bta-miR-2400	0	3.23343	-2.1791	0.0086523	0.021529	XM_005895276.2	102273801	PHGDH	transcript	120.819	206.45	-0.772951	0.00186165	0.00613948
novel_circ_0010775	34.5284	0	6.8682	1.5717e-06	0.0002372	6.8682	bta-miR-2400	0	3.23343	-2.1791	0.0086523	0.021529	XM_005901008.2	102281276	SYTL4	transcript	11.009	16.5304	-0.586444	0.000987358	0.00426945
novel_circ_0010775	34.5284	0	6.8682	1.5717e-06	0.0002372	6.8682	bta-miR-2400	0	3.23343	-2.1791	0.0086523	0.021529	XM_005909534.2	102282701	PARL	transcript	25.5052	36.7391	-0.526523	0.00682157	0.014383
novel_circ_0010775	34.5284	0	6.8682	1.5717e-06	0.0002372	6.8682	bta-miR-2400	0	3.23343	-2.1791	0.0086523	0.021529	XM_005888843.2	102269131	PANK4	transcript	4.78715	12	-1.3258	0.00067674	0.00345452
novel_circ_0010775	34.5284	0	6.8682	1.5717e-06	0.0002372	6.8682	bta-miR-2400	0	3.23343	-2.1791	0.0086523	0.021529	XM_014477491.1	102271421	USP22	transcript	29.7382	40.7806	-0.455567	0.0065146	0.0138901
novel_circ_0010775	34.5284	0	6.8682	1.5717e-06	0.0002372	6.8682	bta-miR-2400	0	3.23343	-2.1791	0.0086523	0.021529	XM_005894907.2	102285431	ENSA	transcript	68.0631	43.3531	0.650739	0.000145509	0.00172485
novel_circ_0010775	34.5284	0	6.8682	1.5717e-06	0.0002372	6.8682	bta-miR-2400	0	3.23343	-2.1791	0.0086523	0.021529	XM_005905211.1	102274233	CDA	transcript	14.4589	4.10925	1.81501	0.000554446	0.00310122
novel_circ_0010775	34.5284	0	6.8682	1.5717e-06	0.0002372	6.8682	bta-miR-2400	0	3.23343	-2.1791	0.0086523	0.021529	XM_014482454.1	102274141	PTGES2	transcript	3.64374	12.4992	-1.77834	0.000419869	0.00267815
novel_circ_0010775	34.5284	0	6.8682	1.5717e-06	0.0002372	6.8682	bta-miR-2400	0	3.23343	-2.1791	0.0086523	0.021529	XM_005889942.1	102269797	TMEM256	transcript	139.187	180.083	-0.37163	0.00890247	0.0173497
novel_circ_0010775	34.5284	0	6.8682	1.5717e-06	0.0002372	6.8682	bta-miR-2400	0	3.23343	-2.1791	0.0086523	0.021529	XM_005890450.2	102277842	LOC102277842	transcript	8.4082	11.7639	-0.484495	0.00222892	0.00684703
novel_circ_0010775	34.5284	0	6.8682	1.5717e-06	0.0002372	6.8682	bta-miR-2400	0	3.23343	-2.1791	0.0086523	0.021529	XM_005905153.2	102281567	FLNA	transcript	365.108	885.398	-1.278	0.000154877	0.00177076
novel_circ_0010775	34.5284	0	6.8682	1.5717e-06	0.0002372	6.8682	bta-miR-2400	0	3.23343	-2.1791	0.0086523	0.021529	XM_005900316.2	102278341	TRAPPC6A	transcript	4.06972	11.9904	-1.55887	0.000523773	0.00301205
novel_circ_0010775	34.5284	0	6.8682	1.5717e-06	0.0002372	6.8682	bta-miR-2400	0	3.23343	-2.1791	0.0086523	0.021529	XM_005906927.1	102270630	LOC102270630	transcript	5.38218	8.56514	-0.670286	0.0290429	0.044594
novel_circ_0004186	98.8345	203.648	-1.0377	4.6561e-07	8.3049e-05	-1.0377	bta-miR-2400	0	3.23343	-2.1791	0.0086523	0.021529	XM_014480515.1	102274110	LMTK2	transcript	2.73942	4.93075	-0.847937	0.00432068	0.0103525
novel_circ_0004186	98.8345	203.648	-1.0377	4.6561e-07	8.3049e-05	-1.0377	bta-miR-2400	0	3.23343	-2.1791	0.0086523	0.021529	XM_005896500.1	102280304	NOB1	transcript	8.51025	13.1034	-0.622664	0.00339444	0.00891627
novel_circ_0004186	98.8345	203.648	-1.0377	4.6561e-07	8.3049e-05	-1.0377	bta-miR-2400	0	3.23343	-2.1791	0.0086523	0.021529	XM_005889461.1	102279418	EFEMP1	transcript	3.88965	9.19395	-1.24105	5.74129e-05	0.00117488
novel_circ_0004186	98.8345	203.648	-1.0377	4.6561e-07	8.3049e-05	-1.0377	bta-miR-2400	0	3.23343	-2.1791	0.0086523	0.021529	XM_005906816.2	102275267	ILKAP	transcript	16.9946	26.9616	-0.665827	0.00170269	0.00585344
novel_circ_0004186	98.8345	203.648	-1.0377	4.6561e-07	8.3049e-05	-1.0377	bta-miR-2400	0	3.23343	-2.1791	0.0086523	0.021529	XM_005903951.2	102275736	GCHFR	transcript	2.2957	9.20385	-2.00331	0.00144135	0.00531962
novel_circ_0004186	98.8345	203.648	-1.0377	4.6561e-07	8.3049e-05	-1.0377	bta-miR-2400	0	3.23343	-2.1791	0.0086523	0.021529	XM_005887953.1	102264913	SRXN1	transcript	10.2572	12.1753	-0.247323	0.0491718	0.0698708
novel_circ_0004186	98.8345	203.648	-1.0377	4.6561e-07	8.3049e-05	-1.0377	bta-miR-2400	0	3.23343	-2.1791	0.0086523	0.021529	XM_005909428.2	102273287	L3MBTL2	transcript	7.4389	17.991	-1.27411	0.00196785	0.00635994
novel_circ_0004186	98.8345	203.648	-1.0377	4.6561e-07	8.3049e-05	-1.0377	bta-miR-2400	0	3.23343	-2.1791	0.0086523	0.021529	XM_005896047.2	102275226	UBASH3B	transcript	9.3194	4.20404	1.14846	0.00427626	0.0102752
novel_circ_0004186	98.8345	203.648	-1.0377	4.6561e-07	8.3049e-05	-1.0377	bta-miR-2400	0	3.23343	-2.1791	0.0086523	0.021529	XM_014480691.1	102276395	NABP2	transcript	7.66523	21.4879	-1.48712	0.0011183	0.00457877
novel_circ_0004186	98.8345	203.648	-1.0377	4.6561e-07	8.3049e-05	-1.0377	bta-miR-2400	0	3.23343	-2.1791	0.0086523	0.021529	XM_005892730.2	102276168	BSG	transcript	470.411	278.555	0.755961	0.00797433	0.0160376
novel_circ_0004186	98.8345	203.648	-1.0377	4.6561e-07	8.3049e-05	-1.0377	bta-miR-2400	0	3.23343	-2.1791	0.0086523	0.021529	XM_005890437.2	102273579	LOC102273579	transcript	178.744	384.318	-1.10441	0.0001418	0.00171531
novel_circ_0004186	98.8345	203.648	-1.0377	4.6561e-07	8.3049e-05	-1.0377	bta-miR-2400	0	3.23343	-2.1791	0.0086523	0.021529	XM_005911327.2	102284680	ARFRP1	transcript	27.0559	37.434	-0.468406	0.01358	0.0239304
novel_circ_0004186	98.8345	203.648	-1.0377	4.6561e-07	8.3049e-05	-1.0377	bta-miR-2400	0	3.23343	-2.1791	0.0086523	0.021529	XM_005905751.2	102267722	SMOC1	transcript	10.8451	37.1239	-1.77531	8.34478e-05	0.00136718
novel_circ_0004186	98.8345	203.648	-1.0377	4.6561e-07	8.3049e-05	-1.0377	bta-miR-2400	0	3.23343	-2.1791	0.0086523	0.021529	XM_005897983.1	102286198	RPL23	transcript	2348.17	1633.8	0.523304	0.00114208	0.00463325
novel_circ_0004186	98.8345	203.648	-1.0377	4.6561e-07	8.3049e-05	-1.0377	bta-miR-2400	0	3.23343	-2.1791	0.0086523	0.021529	XM_005892683.2	102284683	HES2	transcript	4.69511	11.8353	-1.33386	0.00387456	0.00965197
novel_circ_0004186	98.8345	203.648	-1.0377	4.6561e-07	8.3049e-05	-1.0377	bta-miR-2400	0	3.23343	-2.1791	0.0086523	0.021529	XM_005906402.1	102284740	SLC35E4	transcript	1.53699	3.81843	-1.31287	0.0131719	0.0233598
novel_circ_0004186	98.8345	203.648	-1.0377	4.6561e-07	8.3049e-05	-1.0377	bta-miR-2400	0	3.23343	-2.1791	0.0086523	0.021529	XM_005894061.2	102283099	CAPN1	transcript	2.59355	38.9342	-3.90804	0.0169204	0.0285036
novel_circ_0004186	98.8345	203.648	-1.0377	4.6561e-07	8.3049e-05	-1.0377	bta-miR-2400	0	3.23343	-2.1791	0.0086523	0.021529	XM_005891580.1	102274452	MPP5	transcript	13.2182	13.0502	0.0184573	0.0356208	0.053047
novel_circ_0004186	98.8345	203.648	-1.0377	4.6561e-07	8.3049e-05	-1.0377	bta-miR-2400	0	3.23343	-2.1791	0.0086523	0.021529	XM_005897858.1	102271812	ADCK5	transcript	5.70035	8.03226	-0.494755	0.00906991	0.0175826
novel_circ_0004186	98.8345	203.648	-1.0377	4.6561e-07	8.3049e-05	-1.0377	bta-miR-2400	0	3.23343	-2.1791	0.0086523	0.021529	XM_005904939.2	102276864	CTPS1	transcript	31.6962	83.0131	-1.38903	5.74566e-05	0.00117488
novel_circ_0004186	98.8345	203.648	-1.0377	4.6561e-07	8.3049e-05	-1.0377	bta-miR-2400	0	3.23343	-2.1791	0.0086523	0.021529	XM_005904852.2	102274231	STX5	transcript	11.416	15.1819	-0.411286	0.0102413	0.0192667
novel_circ_0004186	98.8345	203.648	-1.0377	4.6561e-07	8.3049e-05	-1.0377	bta-miR-2400	0	3.23343	-2.1791	0.0086523	0.021529	XM_005897131.2	102266951	TRAPPC4	transcript	22.919	31.6404	-0.465226	0.0161506	0.0275158
novel_circ_0004186	98.8345	203.648	-1.0377	4.6561e-07	8.3049e-05	-1.0377	bta-miR-2400	0	3.23343	-2.1791	0.0086523	0.021529	XM_005902406.1	102278634	METTL13	transcript	5.3484	8.74783	-0.709819	0.0013973	0.0052205
novel_circ_0004186	98.8345	203.648	-1.0377	4.6561e-07	8.3049e-05	-1.0377	bta-miR-2400	0	3.23343	-2.1791	0.0086523	0.021529	XM_005900742.2	102266961	NDRG1	transcript	67.6155	15.1009	2.16272	1.3788e-05	0.000817916
novel_circ_0004186	98.8345	203.648	-1.0377	4.6561e-07	8.3049e-05	-1.0377	bta-miR-2400	0	3.23343	-2.1791	0.0086523	0.021529	XM_005888348.2	102268654	AP3D1	transcript	31.9349	43.9817	-0.461772	0.00226312	0.00690694
novel_circ_0004186	98.8345	203.648	-1.0377	4.6561e-07	8.3049e-05	-1.0377	bta-miR-2400	0	3.23343	-2.1791	0.0086523	0.021529	XM_005888345.2	102267825	PLEKHJ1	transcript	4.29533	6.79095	-0.660845	0.00794006	0.0160051
novel_circ_0004186	98.8345	203.648	-1.0377	4.6561e-07	8.3049e-05	-1.0377	bta-miR-2400	0	3.23343	-2.1791	0.0086523	0.021529	XM_005896223.2	102285624	ELOVL6	transcript	21.6019	5.6828	1.92649	0.000340396	0.00245333
novel_circ_0004186	98.8345	203.648	-1.0377	4.6561e-07	8.3049e-05	-1.0377	bta-miR-2400	0	3.23343	-2.1791	0.0086523	0.021529	XM_005887499.2	102269033	NIPSNAP1	transcript	4.9147	15.4839	-1.65559	0.00171904	0.00587169
novel_circ_0004186	98.8345	203.648	-1.0377	4.6561e-07	8.3049e-05	-1.0377	bta-miR-2400	0	3.23343	-2.1791	0.0086523	0.021529	XM_005894939.1	102270008	PIP5K1A	transcript	11.0743	15.5476	-0.489479	0.0456758	0.0655161
novel_circ_0004186	98.8345	203.648	-1.0377	4.6561e-07	8.3049e-05	-1.0377	bta-miR-2400	0	3.23343	-2.1791	0.0086523	0.021529	XM_005895197.2	102276467	WNT5B	transcript	11.828	19.2856	-0.705313	0.00716426	0.0148369
novel_circ_0004186	98.8345	203.648	-1.0377	4.6561e-07	8.3049e-05	-1.0377	bta-miR-2400	0	3.23343	-2.1791	0.0086523	0.021529	XM_005886833.2	102265182	WDR24	transcript	6.83059	9.50604	-0.476835	0.0193427	0.0318721
novel_circ_0004186	98.8345	203.648	-1.0377	4.6561e-07	8.3049e-05	-1.0377	bta-miR-2400	0	3.23343	-2.1791	0.0086523	0.021529	XR_001351772.1	102285464	-	transcript	328.706	356.749	-0.118113	0.00729009	0.0150459
novel_circ_0004186	98.8345	203.648	-1.0377	4.6561e-07	8.3049e-05	-1.0377	bta-miR-2400	0	3.23343	-2.1791	0.0086523	0.021529	XM_005889709.2	102264445	OBSL1	transcript	0.697199	5.35729	-2.94186	0.000268217	0.0022074
novel_circ_0004186	98.8345	203.648	-1.0377	4.6561e-07	8.3049e-05	-1.0377	bta-miR-2400	0	3.23343	-2.1791	0.0086523	0.021529	XM_014478094.1	102287712	PDLIM2	transcript	12.5708	104.057	-3.04922	5.38263e-05	0.00114742
novel_circ_0004186	98.8345	203.648	-1.0377	4.6561e-07	8.3049e-05	-1.0377	bta-miR-2400	0	3.23343	-2.1791	0.0086523	0.021529	XM_005899860.1	102278728	LOC102278728	transcript	905.462	2.0163	8.8108	1.39799e-06	0.000488104
novel_circ_0004186	98.8345	203.648	-1.0377	4.6561e-07	8.3049e-05	-1.0377	bta-miR-2400	0	3.23343	-2.1791	0.0086523	0.021529	XM_005892456.2	102286744	KLHL36	transcript	4.18463	9.15671	-1.12973	0.00458254	0.0107992
novel_circ_0004186	98.8345	203.648	-1.0377	4.6561e-07	8.3049e-05	-1.0377	bta-miR-2400	0	3.23343	-2.1791	0.0086523	0.021529	XM_005905064.2	102276304	DHCR7	transcript	8.92907	10.6735	-0.257445	0.038793	0.0569965
novel_circ_0004186	98.8345	203.648	-1.0377	4.6561e-07	8.3049e-05	-1.0377	bta-miR-2400	0	3.23343	-2.1791	0.0086523	0.021529	XM_005899444.2	102265152	GTPBP1	transcript	7.25389	9.46397	-0.383692	0.0235514	0.0372873
novel_circ_0004186	98.8345	203.648	-1.0377	4.6561e-07	8.3049e-05	-1.0377	bta-miR-2400	0	3.23343	-2.1791	0.0086523	0.021529	XM_014479864.1	102273440	PGF	transcript	2.10692	0.0689527	4.93339	0.00111627	0.0045739
novel_circ_0004186	98.8345	203.648	-1.0377	4.6561e-07	8.3049e-05	-1.0377	bta-miR-2400	0	3.23343	-2.1791	0.0086523	0.021529	XM_005906805.1	102272614	SCLY	transcript	3.60738	9.2156	-1.35313	0.000500843	0.00295535
novel_circ_0004186	98.8345	203.648	-1.0377	4.6561e-07	8.3049e-05	-1.0377	bta-miR-2400	0	3.23343	-2.1791	0.0086523	0.021529	XM_014481487.1	102284456	TMEM100	transcript	9.11349	0.0442987	7.6846	6.45601e-05	0.00125589
novel_circ_0004186	98.8345	203.648	-1.0377	4.6561e-07	8.3049e-05	-1.0377	bta-miR-2400	0	3.23343	-2.1791	0.0086523	0.021529	XM_005886808.2	102281847	TBL3	transcript	8.64968	17.5676	-1.02219	0.00123657	0.004868
novel_circ_0004186	98.8345	203.648	-1.0377	4.6561e-07	8.3049e-05	-1.0377	bta-miR-2400	0	3.23343	-2.1791	0.0086523	0.021529	XM_005904597.2	102269019	RAB24	transcript	14.1393	17.3301	-0.293567	0.00154723	0.00555671
novel_circ_0004186	98.8345	203.648	-1.0377	4.6561e-07	8.3049e-05	-1.0377	bta-miR-2400	0	3.23343	-2.1791	0.0086523	0.021529	XM_005895119.2	102277299	RNH1	transcript	117.962	281.42	-1.2544	0.00175406	0.00593979
novel_circ_0004186	98.8345	203.648	-1.0377	4.6561e-07	8.3049e-05	-1.0377	bta-miR-2400	0	3.23343	-2.1791	0.0086523	0.021529	XM_005900781.2	102278070	NPR2	transcript	1.33806	4.22025	-1.65719	0.000720095	0.00358631
novel_circ_0004186	98.8345	203.648	-1.0377	4.6561e-07	8.3049e-05	-1.0377	bta-miR-2400	0	3.23343	-2.1791	0.0086523	0.021529	XM_005910747.1	102266643	SETD2	transcript	9.28991	8.5897	0.113057	0.0368646	0.054593
novel_circ_0004186	98.8345	203.648	-1.0377	4.6561e-07	8.3049e-05	-1.0377	bta-miR-2400	0	3.23343	-2.1791	0.0086523	0.021529	XM_014481991.1	102266896	TSPAN9	transcript	7.79591	12.4112	-0.670856	0.00304999	0.00830274
novel_circ_0004186	98.8345	203.648	-1.0377	4.6561e-07	8.3049e-05	-1.0377	bta-miR-2400	0	3.23343	-2.1791	0.0086523	0.021529	XM_005887261.2	102268576	AKAP10	transcript	14.5593	10.8673	0.421943	0.000255514	0.0021683
novel_circ_0004186	98.8345	203.648	-1.0377	4.6561e-07	8.3049e-05	-1.0377	bta-miR-2400	0	3.23343	-2.1791	0.0086523	0.021529	XM_005903957.1	102277430	VPS18	transcript	7.98543	9.09299	-0.187386	0.0432369	0.0624728
novel_circ_0004186	98.8345	203.648	-1.0377	4.6561e-07	8.3049e-05	-1.0377	bta-miR-2400	0	3.23343	-2.1791	0.0086523	0.021529	XM_014483216.1	102267002	LOC102267002	transcript	9.30763	18.374	-0.981181	0.00162685	0.00570862
novel_circ_0004186	98.8345	203.648	-1.0377	4.6561e-07	8.3049e-05	-1.0377	bta-miR-2400	0	3.23343	-2.1791	0.0086523	0.021529	XR_001351841.1	102272907	-	transcript	5.9067	9.11123	-0.625294	0.00392889	0.00973116
novel_circ_0004186	98.8345	203.648	-1.0377	4.6561e-07	8.3049e-05	-1.0377	bta-miR-2400	0	3.23343	-2.1791	0.0086523	0.021529	XM_014480160.1	102274882	TEP1	transcript	1.4292	3.66774	-1.35969	0.00207762	0.00656806
novel_circ_0004186	98.8345	203.648	-1.0377	4.6561e-07	8.3049e-05	-1.0377	bta-miR-2400	0	3.23343	-2.1791	0.0086523	0.021529	XM_005894135.2	102279352	LOC102279352	transcript	164.749	175.244	-0.0890966	0.0376254	0.055496
novel_circ_0004186	98.8345	203.648	-1.0377	4.6561e-07	8.3049e-05	-1.0377	bta-miR-2400	0	3.23343	-2.1791	0.0086523	0.021529	XM_005888031.2	102266330	OBFC1	transcript	1.88208	4.42395	-1.233	0.000262854	0.0021923
novel_circ_0004186	98.8345	203.648	-1.0377	4.6561e-07	8.3049e-05	-1.0377	bta-miR-2400	0	3.23343	-2.1791	0.0086523	0.021529	XM_005904645.2	102283334	ARHGEF7	transcript	5.74855	8.0293	-0.482076	0.0246269	0.0387938
novel_circ_0004186	98.8345	203.648	-1.0377	4.6561e-07	8.3049e-05	-1.0377	bta-miR-2400	0	3.23343	-2.1791	0.0086523	0.021529	XM_005897336.2	102280583	SYNPO	transcript	0.764881	3.98084	-2.37977	0.00193745	0.00629575
novel_circ_0004186	98.8345	203.648	-1.0377	4.6561e-07	8.3049e-05	-1.0377	bta-miR-2400	0	3.23343	-2.1791	0.0086523	0.021529	XM_005900777.1	102277031	GBA2	transcript	3.86555	7.17912	-0.893132	0.000355074	0.00249453
novel_circ_0004186	98.8345	203.648	-1.0377	4.6561e-07	8.3049e-05	-1.0377	bta-miR-2400	0	3.23343	-2.1791	0.0086523	0.021529	XR_001351460.1	102276080	-	transcript	221.036	274.272	-0.311324	0.0117239	0.021335
novel_circ_0004186	98.8345	203.648	-1.0377	4.6561e-07	8.3049e-05	-1.0377	bta-miR-2400	0	3.23343	-2.1791	0.0086523	0.021529	XM_005893428.2	102276460	ADCY5	transcript	12.9343	0.978429	3.72459	5.38514e-05	0.00114742
novel_circ_0004186	98.8345	203.648	-1.0377	4.6561e-07	8.3049e-05	-1.0377	bta-miR-2400	0	3.23343	-2.1791	0.0086523	0.021529	XM_014481753.1	102275373	CXCL12	transcript	37.2495	2.97624	3.64566	2.584e-05	0.000888278
novel_circ_0004186	98.8345	203.648	-1.0377	4.6561e-07	8.3049e-05	-1.0377	bta-miR-2400	0	3.23343	-2.1791	0.0086523	0.021529	XM_005910020.2	102279810	NPR1	transcript	1.53017	8.56603	-2.48493	5.66936e-05	0.00116826
novel_circ_0004186	98.8345	203.648	-1.0377	4.6561e-07	8.3049e-05	-1.0377	bta-miR-2400	0	3.23343	-2.1791	0.0086523	0.021529	XM_014481254.1	106701306	LOC106701306	transcript	757.77	575.189	0.397722	0.00129446	0.00500248
novel_circ_0004186	98.8345	203.648	-1.0377	4.6561e-07	8.3049e-05	-1.0377	bta-miR-2400	0	3.23343	-2.1791	0.0086523	0.021529	XM_005897691.2	102266749	PPP3CA	transcript	29.8684	24.1801	0.304802	0.018778	0.0310805
novel_circ_0004186	98.8345	203.648	-1.0377	4.6561e-07	8.3049e-05	-1.0377	bta-miR-2400	0	3.23343	-2.1791	0.0086523	0.021529	XM_005900087.2	102277787	SLC29A1	transcript	64.2502	84.0619	-0.387753	0.00703336	0.014638
novel_circ_0004186	98.8345	203.648	-1.0377	4.6561e-07	8.3049e-05	-1.0377	bta-miR-2400	0	3.23343	-2.1791	0.0086523	0.021529	XM_005911981.2	102266044	MMAA	transcript	8.11825	10.6735	-0.394788	0.014985	0.0258746
novel_circ_0004186	98.8345	203.648	-1.0377	4.6561e-07	8.3049e-05	-1.0377	bta-miR-2400	0	3.23343	-2.1791	0.0086523	0.021529	XM_005887313.2	102283632	PSMG3	transcript	26.3178	56.113	-1.0923	0.000351857	0.00248757
novel_circ_0004186	98.8345	203.648	-1.0377	4.6561e-07	8.3049e-05	-1.0377	bta-miR-2400	0	3.23343	-2.1791	0.0086523	0.021529	XM_014481837.1	102286911	GSDMD	transcript	3.48279	13.0905	-1.91021	0.00162502	0.00570824
novel_circ_0004186	98.8345	203.648	-1.0377	4.6561e-07	8.3049e-05	-1.0377	bta-miR-2400	0	3.23343	-2.1791	0.0086523	0.021529	XM_005888338.2	102265946	SLC39A3	transcript	7.7386	5.2961	0.547142	7.94079e-05	0.00134545
novel_circ_0004186	98.8345	203.648	-1.0377	4.6561e-07	8.3049e-05	-1.0377	bta-miR-2400	0	3.23343	-2.1791	0.0086523	0.021529	XM_005910160.2	102279902	LOC102279902	transcript	48.0765	109.91	-1.19292	0.000760685	0.0036849
novel_circ_0004186	98.8345	203.648	-1.0377	4.6561e-07	8.3049e-05	-1.0377	bta-miR-2400	0	3.23343	-2.1791	0.0086523	0.021529	XM_014478811.1	102264583	TNK2	transcript	3.15155	6.20862	-0.978209	0.00187892	0.00617004
novel_circ_0004186	98.8345	203.648	-1.0377	4.6561e-07	8.3049e-05	-1.0377	bta-miR-2400	0	3.23343	-2.1791	0.0086523	0.021529	XM_005890607.2	102280646	EGLN2	transcript	32.758	52.3988	-0.677685	0.00350982	0.00906044
novel_circ_0004186	98.8345	203.648	-1.0377	4.6561e-07	8.3049e-05	-1.0377	bta-miR-2400	0	3.23343	-2.1791	0.0086523	0.021529	XM_005902479.2	102279010	HDHD3	transcript	0.931278	2.73314	-1.55328	0.000435484	0.00272864
novel_circ_0004186	98.8345	203.648	-1.0377	4.6561e-07	8.3049e-05	-1.0377	bta-miR-2400	0	3.23343	-2.1791	0.0086523	0.021529	XM_005893694.2	102285718	PWP1	transcript	29.3744	37.7215	-0.360829	0.0106865	0.0198806
novel_circ_0004186	98.8345	203.648	-1.0377	4.6561e-07	8.3049e-05	-1.0377	bta-miR-2400	0	3.23343	-2.1791	0.0086523	0.021529	XM_005886703.2	102267540	CTIF	transcript	1.99419	3.7876	-0.925477	0.00176221	0.00595707
novel_circ_0004186	98.8345	203.648	-1.0377	4.6561e-07	8.3049e-05	-1.0377	bta-miR-2400	0	3.23343	-2.1791	0.0086523	0.021529	XM_005891273.2	102276716	CD53	transcript	84.7337	0.005768	13.8426	1.50047e-06	0.000488104
novel_circ_0004186	98.8345	203.648	-1.0377	4.6561e-07	8.3049e-05	-1.0377	bta-miR-2400	0	3.23343	-2.1791	0.0086523	0.021529	XM_014478791.1	102280585	GNL3L	transcript	22.2598	48.2472	-1.116	0.000224442	0.00201052
novel_circ_0004186	98.8345	203.648	-1.0377	4.6561e-07	8.3049e-05	-1.0377	bta-miR-2400	0	3.23343	-2.1791	0.0086523	0.021529	XM_014481327.1	102283338	FAM195B	transcript	33.4646	48.4923	-0.535121	0.00283922	0.00792166
novel_circ_0004186	98.8345	203.648	-1.0377	4.6561e-07	8.3049e-05	-1.0377	bta-miR-2400	0	3.23343	-2.1791	0.0086523	0.021529	XM_014482910.1	102275959	RPSA	transcript	1529.41	1236.02	0.307272	0.0306242	0.0466983
novel_circ_0004186	98.8345	203.648	-1.0377	4.6561e-07	8.3049e-05	-1.0377	bta-miR-2400	0	3.23343	-2.1791	0.0086523	0.021529	XR_001351340.1	102276632	-	transcript	35.4368	61.6967	-0.799945	0.000845764	0.00392284
novel_circ_0004186	98.8345	203.648	-1.0377	4.6561e-07	8.3049e-05	-1.0377	bta-miR-2400	0	3.23343	-2.1791	0.0086523	0.021529	XR_001351261.1	106700544	-	transcript	6.40984	13.4254	-1.0666	0.0113468	0.020784
novel_circ_0004186	98.8345	203.648	-1.0377	4.6561e-07	8.3049e-05	-1.0377	bta-miR-2400	0	3.23343	-2.1791	0.0086523	0.021529	XM_005888099.1	102282967	LOC102282967	transcript	6.49292	4.24687	0.612465	0.00278471	0.00782087
novel_circ_0004186	98.8345	203.648	-1.0377	4.6561e-07	8.3049e-05	-1.0377	bta-miR-2400	0	3.23343	-2.1791	0.0086523	0.021529	XM_005888557.2	102264345	DTL	transcript	0.769142	2.61968	-1.76807	0.00298579	0.00819089
novel_circ_0004186	98.8345	203.648	-1.0377	4.6561e-07	8.3049e-05	-1.0377	bta-miR-2400	0	3.23343	-2.1791	0.0086523	0.021529	XM_005909793.2	102271498	TRIM24	transcript	7.90264	4.04871	0.964872	0.000782768	0.00374075
novel_circ_0004186	98.8345	203.648	-1.0377	4.6561e-07	8.3049e-05	-1.0377	bta-miR-2400	0	3.23343	-2.1791	0.0086523	0.021529	XM_014480338.1	102285554	TRIM28	transcript	33.9418	53.0693	-0.644813	0.00115432	0.00465624
novel_circ_0004186	98.8345	203.648	-1.0377	4.6561e-07	8.3049e-05	-1.0377	bta-miR-2400	0	3.23343	-2.1791	0.0086523	0.021529	XM_014483036.1	102264834	HRCT1	transcript	2.06525	4.11	-0.992822	0.0168201	0.0283796
novel_circ_0004186	98.8345	203.648	-1.0377	4.6561e-07	8.3049e-05	-1.0377	bta-miR-2400	0	3.23343	-2.1791	0.0086523	0.021529	XM_005906839.2	102283531	RBFA	transcript	3.48219	9.44267	-1.4392	0.00162835	0.00570862
novel_circ_0004186	98.8345	203.648	-1.0377	4.6561e-07	8.3049e-05	-1.0377	bta-miR-2400	0	3.23343	-2.1791	0.0086523	0.021529	XM_005898354.2	102284243	KDM4A	transcript	14.9657	19.3095	-0.367652	0.00982248	0.0186771
novel_circ_0004186	98.8345	203.648	-1.0377	4.6561e-07	8.3049e-05	-1.0377	bta-miR-2400	0	3.23343	-2.1791	0.0086523	0.021529	XM_005909367.1	102278118	LAMB2	transcript	9.9471	42.4991	-2.09508	0.000317168	0.0023935
novel_circ_0004186	98.8345	203.648	-1.0377	4.6561e-07	8.3049e-05	-1.0377	bta-miR-2400	0	3.23343	-2.1791	0.0086523	0.021529	XM_005890375.2	102278493	CDK5RAP3	transcript	5.42746	7.28236	-0.424129	0.00159248	0.00563839
novel_circ_0004186	98.8345	203.648	-1.0377	4.6561e-07	8.3049e-05	-1.0377	bta-miR-2400	0	3.23343	-2.1791	0.0086523	0.021529	XM_005898652.2	102288005	UBE2Q1	transcript	20.8269	27.6832	-0.410557	0.0103326	0.0193971
novel_circ_0004186	98.8345	203.648	-1.0377	4.6561e-07	8.3049e-05	-1.0377	bta-miR-2400	0	3.23343	-2.1791	0.0086523	0.021529	XM_014481763.1	102282674	DNAJA4	transcript	11.4983	17.2144	-0.582193	0.000657861	0.00340743
novel_circ_0004186	98.8345	203.648	-1.0377	4.6561e-07	8.3049e-05	-1.0377	bta-miR-2400	0	3.23343	-2.1791	0.0086523	0.021529	XM_005886752.2	102283148	LOC102283148	transcript	43.6308	67.7224	-0.634284	0.000340304	0.00245333
novel_circ_0004186	98.8345	203.648	-1.0377	4.6561e-07	8.3049e-05	-1.0377	bta-miR-2400	0	3.23343	-2.1791	0.0086523	0.021529	XM_005896496.2	102279172	LOC102279172	transcript	12.129	0.027855	8.76631	3.91462e-06	0.000640372
novel_circ_0004186	98.8345	203.648	-1.0377	4.6561e-07	8.3049e-05	-1.0377	bta-miR-2400	0	3.23343	-2.1791	0.0086523	0.021529	XM_005901253.2	102264972	KLHL7	transcript	32.2481	25.4175	0.34339	0.018085	0.030103
novel_circ_0004186	98.8345	203.648	-1.0377	4.6561e-07	8.3049e-05	-1.0377	bta-miR-2400	0	3.23343	-2.1791	0.0086523	0.021529	XM_014476749.1	102266922	PIK3R1	transcript	17.1383	5.52764	1.63249	0.000537896	0.00305853
novel_circ_0004186	98.8345	203.648	-1.0377	4.6561e-07	8.3049e-05	-1.0377	bta-miR-2400	0	3.23343	-2.1791	0.0086523	0.021529	XM_005891097.2	102285600	GNB2L1	transcript	997.332	1046.27	-0.0691026	0.0212332	0.0343223
novel_circ_0004186	98.8345	203.648	-1.0377	4.6561e-07	8.3049e-05	-1.0377	bta-miR-2400	0	3.23343	-2.1791	0.0086523	0.021529	XM_005892407.2	102270663	MVD	transcript	8.30617	13.1079	-0.658179	0.00764609	0.0155837
novel_circ_0004186	98.8345	203.648	-1.0377	4.6561e-07	8.3049e-05	-1.0377	bta-miR-2400	0	3.23343	-2.1791	0.0086523	0.021529	XM_005895343.1	102271150	ARHGEF37	transcript	5.99108	3.48675	0.780934	0.00258089	0.0074471
novel_circ_0004186	98.8345	203.648	-1.0377	4.6561e-07	8.3049e-05	-1.0377	bta-miR-2400	0	3.23343	-2.1791	0.0086523	0.021529	XM_005894018.2	102272083	RAB1B	transcript	62.1452	85.3139	-0.457137	0.00996301	0.0188541
novel_circ_0004186	98.8345	203.648	-1.0377	4.6561e-07	8.3049e-05	-1.0377	bta-miR-2400	0	3.23343	-2.1791	0.0086523	0.021529	XM_005896295.2	102286474	LETM1	transcript	10.0257	16.9919	-0.761141	0.00202883	0.00648797
novel_circ_0004186	98.8345	203.648	-1.0377	4.6561e-07	8.3049e-05	-1.0377	bta-miR-2400	0	3.23343	-2.1791	0.0086523	0.021529	XM_005892543.2	102288179	PQLC3	transcript	7.83176	17.8601	-1.18933	0.0073411	0.0151129
novel_circ_0004186	98.8345	203.648	-1.0377	4.6561e-07	8.3049e-05	-1.0377	bta-miR-2400	0	3.23343	-2.1791	0.0086523	0.021529	XM_005907256.1	102279225	LOC102279225	transcript	2.13806	0	inf	0.0011242	0.00458754
novel_circ_0004186	98.8345	203.648	-1.0377	4.6561e-07	8.3049e-05	-1.0377	bta-miR-2400	0	3.23343	-2.1791	0.0086523	0.021529	XM_005903967.2	102280428	TYRO3	transcript	7.66996	21.641	-1.49647	0.000685182	0.00348257
novel_circ_0004186	98.8345	203.648	-1.0377	4.6561e-07	8.3049e-05	-1.0377	bta-miR-2400	0	3.23343	-2.1791	0.0086523	0.021529	XM_005908284.1	102278014	SMARCA1	transcript	5.23233	1.07549	2.28246	0.00152798	0.00552996
novel_circ_0004186	98.8345	203.648	-1.0377	4.6561e-07	8.3049e-05	-1.0377	bta-miR-2400	0	3.23343	-2.1791	0.0086523	0.021529	XM_014482627.1	102267750	TCIRG1	transcript	3.2641	8.02903	-1.29854	0.00459111	0.0108099
novel_circ_0004186	98.8345	203.648	-1.0377	4.6561e-07	8.3049e-05	-1.0377	bta-miR-2400	0	3.23343	-2.1791	0.0086523	0.021529	XM_005899387.2	102271912	SHTN1	transcript	4.55386	11.6423	-1.35422	0.00899767	0.0174744
novel_circ_0004186	98.8345	203.648	-1.0377	4.6561e-07	8.3049e-05	-1.0377	bta-miR-2400	0	3.23343	-2.1791	0.0086523	0.021529	XM_005910138.1	102272354	DNAJC9	transcript	5.09756	5.92702	-0.217501	0.0231493	0.0367328
novel_circ_0004186	98.8345	203.648	-1.0377	4.6561e-07	8.3049e-05	-1.0377	bta-miR-2400	0	3.23343	-2.1791	0.0086523	0.021529	XM_005892832.2	102284309	CCL26	transcript	0.0794673	5.72509	-6.17079	0.000189577	0.00189453
novel_circ_0004186	98.8345	203.648	-1.0377	4.6561e-07	8.3049e-05	-1.0377	bta-miR-2400	0	3.23343	-2.1791	0.0086523	0.021529	XM_005900121.2	102286395	PPP2R5D	transcript	12.8184	22.2565	-0.796009	0.000380672	0.00257159
novel_circ_0004186	98.8345	203.648	-1.0377	4.6561e-07	8.3049e-05	-1.0377	bta-miR-2400	0	3.23343	-2.1791	0.0086523	0.021529	XM_005892374.2	102285899	IMPA2	transcript	0.520955	2.41408	-2.21224	0.00276418	0.00779409
novel_circ_0004186	98.8345	203.648	-1.0377	4.6561e-07	8.3049e-05	-1.0377	bta-miR-2400	0	3.23343	-2.1791	0.0086523	0.021529	XM_005903726.2	102271080	TP53BP2	transcript	6.45213	18.029	-1.48247	1.55986e-05	0.000820056
novel_circ_0004186	98.8345	203.648	-1.0377	4.6561e-07	8.3049e-05	-1.0377	bta-miR-2400	0	3.23343	-2.1791	0.0086523	0.021529	XM_005898804.2	102282280	MCM2	transcript	3.18047	14.9753	-2.23527	8.26921e-05	0.00136109
novel_circ_0004186	98.8345	203.648	-1.0377	4.6561e-07	8.3049e-05	-1.0377	bta-miR-2400	0	3.23343	-2.1791	0.0086523	0.021529	XM_005901333.1	102267041	SMYD5	transcript	5.10038	11.1062	-1.12269	0.00176429	0.00595924
novel_circ_0004186	98.8345	203.648	-1.0377	4.6561e-07	8.3049e-05	-1.0377	bta-miR-2400	0	3.23343	-2.1791	0.0086523	0.021529	XM_005890484.1	102265106	UHMK1	transcript	28.1683	20.8273	0.435596	0.00449671	0.0106441
novel_circ_0004186	98.8345	203.648	-1.0377	4.6561e-07	8.3049e-05	-1.0377	bta-miR-2400	0	3.23343	-2.1791	0.0086523	0.021529	XM_005901806.2	102269659	PFKP	transcript	26.303	55.2193	-1.06995	0.00233941	0.00703876
novel_circ_0004186	98.8345	203.648	-1.0377	4.6561e-07	8.3049e-05	-1.0377	bta-miR-2400	0	3.23343	-2.1791	0.0086523	0.021529	XM_005887465.2	102282401	TXN2	transcript	69.3333	85.3263	-0.299441	0.00492508	0.0114067
novel_circ_0004186	98.8345	203.648	-1.0377	4.6561e-07	8.3049e-05	-1.0377	bta-miR-2400	0	3.23343	-2.1791	0.0086523	0.021529	XM_005905846.2	102272896	SMPD2	transcript	3.56726	4.99925	-0.486895	0.0434311	0.0627109
novel_circ_0004186	98.8345	203.648	-1.0377	4.6561e-07	8.3049e-05	-1.0377	bta-miR-2400	0	3.23343	-2.1791	0.0086523	0.021529	XM_014480286.1	102274109	ATP11A	transcript	6.58634	10.7955	-0.712886	0.00286702	0.00797827
novel_circ_0004186	98.8345	203.648	-1.0377	4.6561e-07	8.3049e-05	-1.0377	bta-miR-2400	0	3.23343	-2.1791	0.0086523	0.021529	XM_005893421.1	102274559	FAM162A	transcript	114.341	31.7798	1.84716	5.9647e-06	0.000732732
novel_circ_0004186	98.8345	203.648	-1.0377	4.6561e-07	8.3049e-05	-1.0377	bta-miR-2400	0	3.23343	-2.1791	0.0086523	0.021529	XM_005891982.1	102279151	MCM4	transcript	3.91723	16.6312	-2.08599	1.19969e-05	0.000773111
novel_circ_0004186	98.8345	203.648	-1.0377	4.6561e-07	8.3049e-05	-1.0377	bta-miR-2400	0	3.23343	-2.1791	0.0086523	0.021529	XM_005898665.1	102266956	FLAD1	transcript	2.02849	4.71561	-1.21704	0.0167497	0.0282832
novel_circ_0004186	98.8345	203.648	-1.0377	4.6561e-07	8.3049e-05	-1.0377	bta-miR-2400	0	3.23343	-2.1791	0.0086523	0.021529	XM_005895727.2	102271526	CAD	transcript	3.13926	6.64943	-1.08281	0.000534262	0.00304759
novel_circ_0004186	98.8345	203.648	-1.0377	4.6561e-07	8.3049e-05	-1.0377	bta-miR-2400	0	3.23343	-2.1791	0.0086523	0.021529	XM_005904999.2	102279593	IRF3	transcript	10.5908	23.2612	-1.13511	0.0170446	0.0286674
novel_circ_0004186	98.8345	203.648	-1.0377	4.6561e-07	8.3049e-05	-1.0377	bta-miR-2400	0	3.23343	-2.1791	0.0086523	0.021529	XM_005896372.2	102265606	CACNB3	transcript	6.21045	16.3163	-1.39354	0.000857473	0.00395382
novel_circ_0004186	98.8345	203.648	-1.0377	4.6561e-07	8.3049e-05	-1.0377	bta-miR-2400	0	3.23343	-2.1791	0.0086523	0.021529	XM_005907019.2	102276690	LOC102276690	transcript	9.05988	2.56943	1.81804	1.71695e-05	0.000826511
novel_circ_0004186	98.8345	203.648	-1.0377	4.6561e-07	8.3049e-05	-1.0377	bta-miR-2400	0	3.23343	-2.1791	0.0086523	0.021529	XM_005888847.1	102270539	GNB1	transcript	78.089	135.671	-0.796923	0.00199819	0.00642867
novel_circ_0004186	98.8345	203.648	-1.0377	4.6561e-07	8.3049e-05	-1.0377	bta-miR-2400	0	3.23343	-2.1791	0.0086523	0.021529	XM_005910398.2	102282149	DENND3	transcript	5.35534	2.9163	0.87684	0.000523189	0.00301195
novel_circ_0004186	98.8345	203.648	-1.0377	4.6561e-07	8.3049e-05	-1.0377	bta-miR-2400	0	3.23343	-2.1791	0.0086523	0.021529	XM_005902623.1	102286126	MBTPS1	transcript	30.6208	18.717	0.71016	0.000666203	0.00342872
novel_circ_0004186	98.8345	203.648	-1.0377	4.6561e-07	8.3049e-05	-1.0377	bta-miR-2400	0	3.23343	-2.1791	0.0086523	0.021529	XM_014480535.1	102284440	MYO1B	transcript	128.812	71.013	0.85911	0.000174444	0.00182778
novel_circ_0004186	98.8345	203.648	-1.0377	4.6561e-07	8.3049e-05	-1.0377	bta-miR-2400	0	3.23343	-2.1791	0.0086523	0.021529	XM_014480478.1	106701188	THBS2	transcript	13.2137	45.6857	-1.78971	0.00425001	0.0102378
novel_circ_0004186	98.8345	203.648	-1.0377	4.6561e-07	8.3049e-05	-1.0377	bta-miR-2400	0	3.23343	-2.1791	0.0086523	0.021529	XM_005905363.2	102277996	SLC16A3	transcript	42.5097	0.205729	7.6909	7.97685e-08	0.000122581
novel_circ_0004186	98.8345	203.648	-1.0377	4.6561e-07	8.3049e-05	-1.0377	bta-miR-2400	0	3.23343	-2.1791	0.0086523	0.021529	XM_005901730.2	102271827	NDUFA11	transcript	33.7931	49.7513	-0.558004	0.00567222	0.012573
novel_circ_0004186	98.8345	203.648	-1.0377	4.6561e-07	8.3049e-05	-1.0377	bta-miR-2400	0	3.23343	-2.1791	0.0086523	0.021529	XM_005886828.2	102287846	CHTF18	transcript	0.535535	4.24489	-2.98667	0.000160691	0.0017885
novel_circ_0004186	98.8345	203.648	-1.0377	4.6561e-07	8.3049e-05	-1.0377	bta-miR-2400	0	3.23343	-2.1791	0.0086523	0.021529	XM_005903180.2	102272118	WISP2	transcript	0.0601127	2.17834	-5.17942	0.000201889	0.001927
novel_circ_0004186	98.8345	203.648	-1.0377	4.6561e-07	8.3049e-05	-1.0377	bta-miR-2400	0	3.23343	-2.1791	0.0086523	0.021529	XM_005892202.1	102276633	LOC102276633	transcript	18.2427	136.939	-2.90814	0.000140036	0.00170562
novel_circ_0004186	98.8345	203.648	-1.0377	4.6561e-07	8.3049e-05	-1.0377	bta-miR-2400	0	3.23343	-2.1791	0.0086523	0.021529	XM_014479929.1	102287827	MMS19	transcript	3.98994	7.80345	-0.967743	0.000600754	0.00325245
novel_circ_0004186	98.8345	203.648	-1.0377	4.6561e-07	8.3049e-05	-1.0377	bta-miR-2400	0	3.23343	-2.1791	0.0086523	0.021529	XM_005902138.1	102284721	MFSD5	transcript	5.87027	7.87738	-0.424289	0.013643	0.0240096
novel_circ_0004186	98.8345	203.648	-1.0377	4.6561e-07	8.3049e-05	-1.0377	bta-miR-2400	0	3.23343	-2.1791	0.0086523	0.021529	XM_005894803.2	102272657	WRAP53	transcript	4.55674	14.2499	-1.64488	0.0006177	0.00330216
novel_circ_0004186	98.8345	203.648	-1.0377	4.6561e-07	8.3049e-05	-1.0377	bta-miR-2400	0	3.23343	-2.1791	0.0086523	0.021529	XM_005897172.1	102277776	ARHGEF12	transcript	25.6138	29.2398	-0.19101	0.00533647	0.0120678
novel_circ_0004186	98.8345	203.648	-1.0377	4.6561e-07	8.3049e-05	-1.0377	bta-miR-2400	0	3.23343	-2.1791	0.0086523	0.021529	XM_014483259.1	102287402	MCAT	transcript	12.8042	19.1496	-0.580695	0.00144467	0.0053253
novel_circ_0004186	98.8345	203.648	-1.0377	4.6561e-07	8.3049e-05	-1.0377	bta-miR-2400	0	3.23343	-2.1791	0.0086523	0.021529	XM_005905188.2	102267066	LOC102267066	transcript	0.300625	2.26531	-2.91368	0.00357246	0.00916871
novel_circ_0004186	98.8345	203.648	-1.0377	4.6561e-07	8.3049e-05	-1.0377	bta-miR-2400	0	3.23343	-2.1791	0.0086523	0.021529	XM_005887215.2	102276954	UBE2A	transcript	36.204	34.7185	0.0604453	0.00402486	0.00990277
novel_circ_0004186	98.8345	203.648	-1.0377	4.6561e-07	8.3049e-05	-1.0377	bta-miR-2400	0	3.23343	-2.1791	0.0086523	0.021529	XM_005887053.2	102275265	TRAF2	transcript	4.18927	7.37878	-0.816683	0.00277615	0.00781353
novel_circ_0004186	98.8345	203.648	-1.0377	4.6561e-07	8.3049e-05	-1.0377	bta-miR-2400	0	3.23343	-2.1791	0.0086523	0.021529	XM_005904740.2	102286891	SDSL	transcript	7.01556	0	inf	1.09827e-05	0.000753413
novel_circ_0004186	98.8345	203.648	-1.0377	4.6561e-07	8.3049e-05	-1.0377	bta-miR-2400	0	3.23343	-2.1791	0.0086523	0.021529	XM_014477339.1	102272739	BCL7B	transcript	7.74869	11.1658	-0.527069	0.00512126	0.0117438
novel_circ_0004186	98.8345	203.648	-1.0377	4.6561e-07	8.3049e-05	-1.0377	bta-miR-2400	0	3.23343	-2.1791	0.0086523	0.021529	XM_014476274.1	102283804	HAGH	transcript	28.5192	38.2958	-0.425255	0.00729221	0.0150472
novel_circ_0004186	98.8345	203.648	-1.0377	4.6561e-07	8.3049e-05	-1.0377	bta-miR-2400	0	3.23343	-2.1791	0.0086523	0.021529	XM_005890594.2	102277178	SERTAD1	transcript	18.8518	33.3572	-0.823294	9.95273e-05	0.00147598
novel_circ_0004186	98.8345	203.648	-1.0377	4.6561e-07	8.3049e-05	-1.0377	bta-miR-2400	0	3.23343	-2.1791	0.0086523	0.021529	XM_005897444.2	102265047	RXRA	transcript	15.6834	6.20462	1.33782	0.00360007	0.00920676
novel_circ_0004186	98.8345	203.648	-1.0377	4.6561e-07	8.3049e-05	-1.0377	bta-miR-2400	0	3.23343	-2.1791	0.0086523	0.021529	XM_005897163.2	102275329	LOC102275329	transcript	10.3983	44.8755	-2.10958	8.20999e-05	0.00135765
novel_circ_0004186	98.8345	203.648	-1.0377	4.6561e-07	8.3049e-05	-1.0377	bta-miR-2400	0	3.23343	-2.1791	0.0086523	0.021529	XM_005887262.2	102268847	ULK2	transcript	9.40445	6.95596	0.435095	0.00793135	0.0160021
novel_circ_0004186	98.8345	203.648	-1.0377	4.6561e-07	8.3049e-05	-1.0377	bta-miR-2400	0	3.23343	-2.1791	0.0086523	0.021529	XM_005887681.2	102273554	EBP	transcript	3.54891	8.62509	-1.28116	0.000883996	0.0039998
novel_circ_0004186	98.8345	203.648	-1.0377	4.6561e-07	8.3049e-05	-1.0377	bta-miR-2400	0	3.23343	-2.1791	0.0086523	0.021529	XR_314820.1	102265976	PREX2	transcript	1.07329	3.08473	-1.52311	0.000263038	0.0021923
novel_circ_0004186	98.8345	203.648	-1.0377	4.6561e-07	8.3049e-05	-1.0377	bta-miR-2400	0	3.23343	-2.1791	0.0086523	0.021529	XM_014483685.1	102268603	LOC102268603	transcript	45.4497	54.6591	-0.266192	0.0150067	0.0258994
novel_circ_0004186	98.8345	203.648	-1.0377	4.6561e-07	8.3049e-05	-1.0377	bta-miR-2400	0	3.23343	-2.1791	0.0086523	0.021529	XM_005890173.1	102271774	WDR11	transcript	10.6279	8.08726	0.394134	0.0035015	0.00905654
novel_circ_0004186	98.8345	203.648	-1.0377	4.6561e-07	8.3049e-05	-1.0377	bta-miR-2400	0	3.23343	-2.1791	0.0086523	0.021529	XM_014477126.1	102278043	LOC102278043	transcript	9.05107	70.6714	-2.96497	0.000615159	0.00329355
novel_circ_0004186	98.8345	203.648	-1.0377	4.6561e-07	8.3049e-05	-1.0377	bta-miR-2400	0	3.23343	-2.1791	0.0086523	0.021529	XM_005897549.2	102271715	NEURL2	transcript	1.0834	2.65872	-1.29516	0.00249399	0.00730742
novel_circ_0004186	98.8345	203.648	-1.0377	4.6561e-07	8.3049e-05	-1.0377	bta-miR-2400	0	3.23343	-2.1791	0.0086523	0.021529	XR_314777.2	102282238	-	transcript	18.9675	7.98871	1.2475	0.00285794	0.00795927
novel_circ_0004186	98.8345	203.648	-1.0377	4.6561e-07	8.3049e-05	-1.0377	bta-miR-2400	0	3.23343	-2.1791	0.0086523	0.021529	XM_014481079.1	102275453	RMND5B	transcript	3.02905	7.30422	-1.26986	0.000274141	0.00222488
novel_circ_0004186	98.8345	203.648	-1.0377	4.6561e-07	8.3049e-05	-1.0377	bta-miR-2400	0	3.23343	-2.1791	0.0086523	0.021529	XM_005901880.1	102268633	APEX1	transcript	88.5299	64.2799	0.461798	0.0115882	0.0211387
novel_circ_0004186	98.8345	203.648	-1.0377	4.6561e-07	8.3049e-05	-1.0377	bta-miR-2400	0	3.23343	-2.1791	0.0086523	0.021529	XR_001351461.1	102264578	-	transcript	43.4529	109.146	-1.32874	0.00014289	0.00171596
novel_circ_0004186	98.8345	203.648	-1.0377	4.6561e-07	8.3049e-05	-1.0377	bta-miR-2400	0	3.23343	-2.1791	0.0086523	0.021529	XM_005901373.1	102281354	PPIH	transcript	35.5248	47.4005	-0.416076	0.000198146	0.00191563
novel_circ_0004186	98.8345	203.648	-1.0377	4.6561e-07	8.3049e-05	-1.0377	bta-miR-2400	0	3.23343	-2.1791	0.0086523	0.021529	XM_005886878.2	102278558	FAM173A	transcript	13.6234	20.7348	-0.605964	0.00291459	0.00806634
novel_circ_0004186	98.8345	203.648	-1.0377	4.6561e-07	8.3049e-05	-1.0377	bta-miR-2400	0	3.23343	-2.1791	0.0086523	0.021529	XM_005908954.2	102286251	ALG11	transcript	7.45915	4.54039	0.716197	0.000851524	0.00393492
novel_circ_0004186	98.8345	203.648	-1.0377	4.6561e-07	8.3049e-05	-1.0377	bta-miR-2400	0	3.23343	-2.1791	0.0086523	0.021529	XM_005886840.2	102267072	DECR2	transcript	13.823	6.46705	1.09589	0.000255826	0.00216922
novel_circ_0004186	98.8345	203.648	-1.0377	4.6561e-07	8.3049e-05	-1.0377	bta-miR-2400	0	3.23343	-2.1791	0.0086523	0.021529	XR_001351756.1	102274030	-	transcript	274.06	167.889	0.70698	0.00109291	0.00452526
novel_circ_0004186	98.8345	203.648	-1.0377	4.6561e-07	8.3049e-05	-1.0377	bta-miR-2400	0	3.23343	-2.1791	0.0086523	0.021529	XM_005910801.2	102283287	LOC102283287	transcript	118.24	117.112	0.0138257	0.00405724	0.00995387
novel_circ_0004186	98.8345	203.648	-1.0377	4.6561e-07	8.3049e-05	-1.0377	bta-miR-2400	0	3.23343	-2.1791	0.0086523	0.021529	XM_005887611.2	102278840	SLC25A12	transcript	14.5962	36.1321	-1.30769	9.40385e-05	0.00143049
novel_circ_0004186	98.8345	203.648	-1.0377	4.6561e-07	8.3049e-05	-1.0377	bta-miR-2400	0	3.23343	-2.1791	0.0086523	0.021529	XM_005899412.2	102278247	POLD2	transcript	7.55729	15.5033	-1.03664	0.00146329	0.00536894
novel_circ_0004186	98.8345	203.648	-1.0377	4.6561e-07	8.3049e-05	-1.0377	bta-miR-2400	0	3.23343	-2.1791	0.0086523	0.021529	XM_005905876.2	102281003	CD63	transcript	559.388	1136.24	-1.02235	0.000397601	0.00260476
novel_circ_0004186	98.8345	203.648	-1.0377	4.6561e-07	8.3049e-05	-1.0377	bta-miR-2400	0	3.23343	-2.1791	0.0086523	0.021529	XM_014483144.1	102273590	TIMP2	transcript	248.135	59.025	2.07173	7.90565e-05	0.00134453
novel_circ_0004186	98.8345	203.648	-1.0377	4.6561e-07	8.3049e-05	-1.0377	bta-miR-2400	0	3.23343	-2.1791	0.0086523	0.021529	XM_005906322.1	102281006	ATP2B1	transcript	25.5618	9.58903	1.41453	0.000589363	0.00320711
novel_circ_0004186	98.8345	203.648	-1.0377	4.6561e-07	8.3049e-05	-1.0377	bta-miR-2400	0	3.23343	-2.1791	0.0086523	0.021529	XM_005889201.1	102266238	MAD2L2	transcript	2.05454	4.65461	-1.17984	5.43923e-05	0.00114742
novel_circ_0004186	98.8345	203.648	-1.0377	4.6561e-07	8.3049e-05	-1.0377	bta-miR-2400	0	3.23343	-2.1791	0.0086523	0.021529	XM_005895071.1	102286379	NDUFA8	transcript	71.5039	92.3172	-0.368576	0.0023786	0.00711239
novel_circ_0004186	98.8345	203.648	-1.0377	4.6561e-07	8.3049e-05	-1.0377	bta-miR-2400	0	3.23343	-2.1791	0.0086523	0.021529	XM_014477234.1	102271227	PALLD	transcript	285.747	197.643	0.531837	0.0258238	0.0403682
novel_circ_0004186	98.8345	203.648	-1.0377	4.6561e-07	8.3049e-05	-1.0377	bta-miR-2400	0	3.23343	-2.1791	0.0086523	0.021529	XM_005890314.2	102286343	RSAD1	transcript	1.77995	5.51558	-1.63167	0.000312835	0.00237128
novel_circ_0004186	98.8345	203.648	-1.0377	4.6561e-07	8.3049e-05	-1.0377	bta-miR-2400	0	3.23343	-2.1791	0.0086523	0.021529	XM_005887062.2	102277814	LOC102277814	transcript	6.35792	9.74785	-0.616529	0.00548751	0.0123044
novel_circ_0004186	98.8345	203.648	-1.0377	4.6561e-07	8.3049e-05	-1.0377	bta-miR-2400	0	3.23343	-2.1791	0.0086523	0.021529	XM_005903588.1	102273352	LOC102273352	transcript	5.4062	25.5387	-2.24	2.16892e-05	0.000874494
novel_circ_0004186	98.8345	203.648	-1.0377	4.6561e-07	8.3049e-05	-1.0377	bta-miR-2400	0	3.23343	-2.1791	0.0086523	0.021529	XM_005890718.2	102273781	2018-03-02	transcript	59.1447	28.3618	1.0603	0.00193481	0.00629267
novel_circ_0004186	98.8345	203.648	-1.0377	4.6561e-07	8.3049e-05	-1.0377	bta-miR-2400	0	3.23343	-2.1791	0.0086523	0.021529	XM_005901943.2	102271271	KIAA1191	transcript	29.0673	24.9308	0.221468	0.0218682	0.0350557
novel_circ_0004186	98.8345	203.648	-1.0377	4.6561e-07	8.3049e-05	-1.0377	bta-miR-2400	0	3.23343	-2.1791	0.0086523	0.021529	XM_014481507.1	102279399	LOC102279399	transcript	38.1579	27.6117	0.466704	0.0384505	0.0565561
novel_circ_0004186	98.8345	203.648	-1.0377	4.6561e-07	8.3049e-05	-1.0377	bta-miR-2400	0	3.23343	-2.1791	0.0086523	0.021529	XM_005896381.2	102267865	WNT10B	transcript	1.20539	3.20724	-1.41184	0.000855416	0.00394776
novel_circ_0004186	98.8345	203.648	-1.0377	4.6561e-07	8.3049e-05	-1.0377	bta-miR-2400	0	3.23343	-2.1791	0.0086523	0.021529	XM_005886817.2	102284542	SPSB3	transcript	14.6369	18.2624	-0.31927	0.0225043	0.035886
novel_circ_0004186	98.8345	203.648	-1.0377	4.6561e-07	8.3049e-05	-1.0377	bta-miR-2400	0	3.23343	-2.1791	0.0086523	0.021529	XM_005904850.2	102273653	TMEM223	transcript	38.873	29.6458	0.39094	0.0310421	0.0471933
novel_circ_0004186	98.8345	203.648	-1.0377	4.6561e-07	8.3049e-05	-1.0377	bta-miR-2400	0	3.23343	-2.1791	0.0086523	0.021529	XM_005894134.2	102279069	OTUB1	transcript	13.4245	25.597	-0.931102	0.00187103	0.00615363
novel_circ_0004186	98.8345	203.648	-1.0377	4.6561e-07	8.3049e-05	-1.0377	bta-miR-2400	0	3.23343	-2.1791	0.0086523	0.021529	XM_014483173.1	106701591	LOC106701591	transcript	12.7466	28.3774	-1.15463	0.00271652	0.00771411
novel_circ_0004186	98.8345	203.648	-1.0377	4.6561e-07	8.3049e-05	-1.0377	bta-miR-2400	0	3.23343	-2.1791	0.0086523	0.021529	XM_014479873.1	102284718	RPL36A	transcript	4.83509	3.64484	0.407689	0.012972	0.0230964
novel_circ_0004186	98.8345	203.648	-1.0377	4.6561e-07	8.3049e-05	-1.0377	bta-miR-2400	0	3.23343	-2.1791	0.0086523	0.021529	XM_005888239.1	102280348	SLC43A2	transcript	7.54634	0.671656	3.48998	0.00016197	0.00178899
novel_circ_0004186	98.8345	203.648	-1.0377	4.6561e-07	8.3049e-05	-1.0377	bta-miR-2400	0	3.23343	-2.1791	0.0086523	0.021529	XM_005909076.2	102276973	RENBP	transcript	4.83702	32.8475	-2.76359	4.93357e-05	0.00112062
novel_circ_0004186	98.8345	203.648	-1.0377	4.6561e-07	8.3049e-05	-1.0377	bta-miR-2400	0	3.23343	-2.1791	0.0086523	0.021529	XM_005898026.1	102272957	THRA	transcript	7.83714	4.54758	0.785228	0.00129204	0.00500072
novel_circ_0004186	98.8345	203.648	-1.0377	4.6561e-07	8.3049e-05	-1.0377	bta-miR-2400	0	3.23343	-2.1791	0.0086523	0.021529	XM_005888850.2	102271202	NADK	transcript	53.1847	60.0765	-0.175788	0.0159435	0.0272202
novel_circ_0004186	98.8345	203.648	-1.0377	4.6561e-07	8.3049e-05	-1.0377	bta-miR-2400	0	3.23343	-2.1791	0.0086523	0.021529	XM_005893523.2	102280855	P2RY2	transcript	3.37605	31.8404	-3.23745	0.000111997	0.00155263
novel_circ_0004186	98.8345	203.648	-1.0377	4.6561e-07	8.3049e-05	-1.0377	bta-miR-2400	0	3.23343	-2.1791	0.0086523	0.021529	XM_005888273.1	102267083	HIC1	transcript	13.0907	7.71972	0.761926	0.000384708	0.0025781
novel_circ_0004186	98.8345	203.648	-1.0377	4.6561e-07	8.3049e-05	-1.0377	bta-miR-2400	0	3.23343	-2.1791	0.0086523	0.021529	XM_005889698.2	102284943	STK11IP	transcript	1.39428	3.7921	-1.44348	0.00458597	0.0108049
novel_circ_0004186	98.8345	203.648	-1.0377	4.6561e-07	8.3049e-05	-1.0377	bta-miR-2400	0	3.23343	-2.1791	0.0086523	0.021529	XM_014481009.1	102280894	OSBPL5	transcript	7.07217	24.2986	-1.78064	0.000696922	0.00351202
novel_circ_0004186	98.8345	203.648	-1.0377	4.6561e-07	8.3049e-05	-1.0377	bta-miR-2400	0	3.23343	-2.1791	0.0086523	0.021529	XM_005899406.2	102276754	NUDCD3	transcript	27.3723	30.5939	-0.160526	0.0370446	0.0548066
novel_circ_0004186	98.8345	203.648	-1.0377	4.6561e-07	8.3049e-05	-1.0377	bta-miR-2400	0	3.23343	-2.1791	0.0086523	0.021529	XM_005900090.2	102278626	MRPS18A	transcript	15.491	24.4073	-0.655879	0.00290349	0.00804818
novel_circ_0004186	98.8345	203.648	-1.0377	4.6561e-07	8.3049e-05	-1.0377	bta-miR-2400	0	3.23343	-2.1791	0.0086523	0.021529	XM_005910991.2	102282436	FANCE	transcript	3.92584	6.95141	-0.824302	0.00494862	0.0114488
novel_circ_0004186	98.8345	203.648	-1.0377	4.6561e-07	8.3049e-05	-1.0377	bta-miR-2400	0	3.23343	-2.1791	0.0086523	0.021529	XM_005907925.2	102280628	NAT9	transcript	4.29364	7.06528	-0.718545	0.00301507	0.00824144
novel_circ_0004186	98.8345	203.648	-1.0377	4.6561e-07	8.3049e-05	-1.0377	bta-miR-2400	0	3.23343	-2.1791	0.0086523	0.021529	XM_005907798.1	102265949	CDK5	transcript	12.351	17.7655	-0.52445	0.0131331	0.0233128
novel_circ_0004186	98.8345	203.648	-1.0377	4.6561e-07	8.3049e-05	-1.0377	bta-miR-2400	0	3.23343	-2.1791	0.0086523	0.021529	XM_005895632.2	102270295	KCNK12	transcript	17.4448	18.9458	-0.119081	0.0276895	0.0427816
novel_circ_0004186	98.8345	203.648	-1.0377	4.6561e-07	8.3049e-05	-1.0377	bta-miR-2400	0	3.23343	-2.1791	0.0086523	0.021529	XM_005908651.2	102275097	NDOR1	transcript	9.35666	5.6209	0.735193	0.0129695	0.0230964
novel_circ_0004186	98.8345	203.648	-1.0377	4.6561e-07	8.3049e-05	-1.0377	bta-miR-2400	0	3.23343	-2.1791	0.0086523	0.021529	XM_005901075.2	102278908	NDUFB2	transcript	28.8901	28.8895	2.98296e-05	0.0357132	0.0531548
novel_circ_0004186	98.8345	203.648	-1.0377	4.6561e-07	8.3049e-05	-1.0377	bta-miR-2400	0	3.23343	-2.1791	0.0086523	0.021529	XM_005909354.2	102274825	SLC25A20	transcript	13.2767	8.2844	0.680429	0.00883374	0.0172696
novel_circ_0004186	98.8345	203.648	-1.0377	4.6561e-07	8.3049e-05	-1.0377	bta-miR-2400	0	3.23343	-2.1791	0.0086523	0.021529	XM_005896562.2	102273329	B3GNT9	transcript	3.26524	5.53659	-0.761807	0.00910151	0.0176328
novel_circ_0004186	98.8345	203.648	-1.0377	4.6561e-07	8.3049e-05	-1.0377	bta-miR-2400	0	3.23343	-2.1791	0.0086523	0.021529	XM_005901362.2	102277035	G0S2	transcript	254.71	0	inf	7.79066e-12	8.28381e-08
novel_circ_0004186	98.8345	203.648	-1.0377	4.6561e-07	8.3049e-05	-1.0377	bta-miR-2400	0	3.23343	-2.1791	0.0086523	0.021529	XM_005891192.2	102270264	CLUH	transcript	8.34106	10.8203	-0.375445	0.00645112	0.0138032
novel_circ_0004186	98.8345	203.648	-1.0377	4.6561e-07	8.3049e-05	-1.0377	bta-miR-2400	0	3.23343	-2.1791	0.0086523	0.021529	XM_005910198.1	102272159	POLG	transcript	12.0384	13.2838	-0.142034	0.0191813	0.0316406
novel_circ_0004186	98.8345	203.648	-1.0377	4.6561e-07	8.3049e-05	-1.0377	bta-miR-2400	0	3.23343	-2.1791	0.0086523	0.021529	XM_014482628.1	102268312	SUV420H1	transcript	8.97211	7.15039	0.327427	0.000105631	0.0015063
novel_circ_0004186	98.8345	203.648	-1.0377	4.6561e-07	8.3049e-05	-1.0377	bta-miR-2400	0	3.23343	-2.1791	0.0086523	0.021529	XM_005901329.2	102265725	SPR	transcript	8.41238	14.8041	-0.815414	0.000481253	0.00288779
novel_circ_0004186	98.8345	203.648	-1.0377	4.6561e-07	8.3049e-05	-1.0377	bta-miR-2400	0	3.23343	-2.1791	0.0086523	0.021529	XM_014482507.1	102265561	QPRT	transcript	11.4701	4.80502	1.25526	0.00167273	0.00579517
novel_circ_0004186	98.8345	203.648	-1.0377	4.6561e-07	8.3049e-05	-1.0377	bta-miR-2400	0	3.23343	-2.1791	0.0086523	0.021529	XM_005891946.1	102266726	TNFAIP3	transcript	7.17137	0.391383	4.1956	0.000167512	0.00180701
novel_circ_0004186	98.8345	203.648	-1.0377	4.6561e-07	8.3049e-05	-1.0377	bta-miR-2400	0	3.23343	-2.1791	0.0086523	0.021529	XM_005898950.1	102277499	PSMC3	transcript	54.2993	119.803	-1.14166	0.000573468	0.00316434
novel_circ_0004186	98.8345	203.648	-1.0377	4.6561e-07	8.3049e-05	-1.0377	bta-miR-2400	0	3.23343	-2.1791	0.0086523	0.021529	XM_014480751.1	102283708	LOC102283708	transcript	15.155	12.7358	0.250897	0.0357086	0.0531548
novel_circ_0004186	98.8345	203.648	-1.0377	4.6561e-07	8.3049e-05	-1.0377	bta-miR-2400	0	3.23343	-2.1791	0.0086523	0.021529	XM_005903352.2	102276941	LOC102276941	transcript	30.9669	49.3579	-0.672551	0.0014293	0.00529354
novel_circ_0004186	98.8345	203.648	-1.0377	4.6561e-07	8.3049e-05	-1.0377	bta-miR-2400	0	3.23343	-2.1791	0.0086523	0.021529	XM_005901322.2	102286778	VASN	transcript	10.7305	14.541	-0.43841	0.00867386	0.0170227
novel_circ_0004186	98.8345	203.648	-1.0377	4.6561e-07	8.3049e-05	-1.0377	bta-miR-2400	0	3.23343	-2.1791	0.0086523	0.021529	XM_005895276.2	102273801	PHGDH	transcript	120.819	206.45	-0.772951	0.00186165	0.00613948
novel_circ_0004186	98.8345	203.648	-1.0377	4.6561e-07	8.3049e-05	-1.0377	bta-miR-2400	0	3.23343	-2.1791	0.0086523	0.021529	XM_005901008.2	102281276	SYTL4	transcript	11.009	16.5304	-0.586444	0.000987358	0.00426945
novel_circ_0004186	98.8345	203.648	-1.0377	4.6561e-07	8.3049e-05	-1.0377	bta-miR-2400	0	3.23343	-2.1791	0.0086523	0.021529	XM_005909534.2	102282701	PARL	transcript	25.5052	36.7391	-0.526523	0.00682157	0.014383
novel_circ_0004186	98.8345	203.648	-1.0377	4.6561e-07	8.3049e-05	-1.0377	bta-miR-2400	0	3.23343	-2.1791	0.0086523	0.021529	XM_005888843.2	102269131	PANK4	transcript	4.78715	12	-1.3258	0.00067674	0.00345452
novel_circ_0004186	98.8345	203.648	-1.0377	4.6561e-07	8.3049e-05	-1.0377	bta-miR-2400	0	3.23343	-2.1791	0.0086523	0.021529	XM_014477491.1	102271421	USP22	transcript	29.7382	40.7806	-0.455567	0.0065146	0.0138901
novel_circ_0004186	98.8345	203.648	-1.0377	4.6561e-07	8.3049e-05	-1.0377	bta-miR-2400	0	3.23343	-2.1791	0.0086523	0.021529	XM_005894907.2	102285431	ENSA	transcript	68.0631	43.3531	0.650739	0.000145509	0.00172485
novel_circ_0004186	98.8345	203.648	-1.0377	4.6561e-07	8.3049e-05	-1.0377	bta-miR-2400	0	3.23343	-2.1791	0.0086523	0.021529	XM_005905211.1	102274233	CDA	transcript	14.4589	4.10925	1.81501	0.000554446	0.00310122
novel_circ_0004186	98.8345	203.648	-1.0377	4.6561e-07	8.3049e-05	-1.0377	bta-miR-2400	0	3.23343	-2.1791	0.0086523	0.021529	XM_014482454.1	102274141	PTGES2	transcript	3.64374	12.4992	-1.77834	0.000419869	0.00267815
novel_circ_0004186	98.8345	203.648	-1.0377	4.6561e-07	8.3049e-05	-1.0377	bta-miR-2400	0	3.23343	-2.1791	0.0086523	0.021529	XM_005889942.1	102269797	TMEM256	transcript	139.187	180.083	-0.37163	0.00890247	0.0173497
novel_circ_0004186	98.8345	203.648	-1.0377	4.6561e-07	8.3049e-05	-1.0377	bta-miR-2400	0	3.23343	-2.1791	0.0086523	0.021529	XM_005890450.2	102277842	LOC102277842	transcript	8.4082	11.7639	-0.484495	0.00222892	0.00684703
novel_circ_0004186	98.8345	203.648	-1.0377	4.6561e-07	8.3049e-05	-1.0377	bta-miR-2400	0	3.23343	-2.1791	0.0086523	0.021529	XM_005905153.2	102281567	FLNA	transcript	365.108	885.398	-1.278	0.000154877	0.00177076
novel_circ_0004186	98.8345	203.648	-1.0377	4.6561e-07	8.3049e-05	-1.0377	bta-miR-2400	0	3.23343	-2.1791	0.0086523	0.021529	XM_005900316.2	102278341	TRAPPC6A	transcript	4.06972	11.9904	-1.55887	0.000523773	0.00301205
novel_circ_0004186	98.8345	203.648	-1.0377	4.6561e-07	8.3049e-05	-1.0377	bta-miR-2400	0	3.23343	-2.1791	0.0086523	0.021529	XM_005906927.1	102270630	LOC102270630	transcript	5.38218	8.56514	-0.670286	0.0290429	0.044594
novel_circ_0011974	16.177	36.8745	-1.1832	0.0021926	0.039833	-1.1832	bta-miR-2400	0	3.23343	-2.1791	0.0086523	0.021529	XM_014480515.1	102274110	LMTK2	transcript	2.73942	4.93075	-0.847937	0.00432068	0.0103525
novel_circ_0011974	16.177	36.8745	-1.1832	0.0021926	0.039833	-1.1832	bta-miR-2400	0	3.23343	-2.1791	0.0086523	0.021529	XM_005896500.1	102280304	NOB1	transcript	8.51025	13.1034	-0.622664	0.00339444	0.00891627
novel_circ_0011974	16.177	36.8745	-1.1832	0.0021926	0.039833	-1.1832	bta-miR-2400	0	3.23343	-2.1791	0.0086523	0.021529	XM_005889461.1	102279418	EFEMP1	transcript	3.88965	9.19395	-1.24105	5.74129e-05	0.00117488
novel_circ_0011974	16.177	36.8745	-1.1832	0.0021926	0.039833	-1.1832	bta-miR-2400	0	3.23343	-2.1791	0.0086523	0.021529	XM_005906816.2	102275267	ILKAP	transcript	16.9946	26.9616	-0.665827	0.00170269	0.00585344
novel_circ_0011974	16.177	36.8745	-1.1832	0.0021926	0.039833	-1.1832	bta-miR-2400	0	3.23343	-2.1791	0.0086523	0.021529	XM_005903951.2	102275736	GCHFR	transcript	2.2957	9.20385	-2.00331	0.00144135	0.00531962
novel_circ_0011974	16.177	36.8745	-1.1832	0.0021926	0.039833	-1.1832	bta-miR-2400	0	3.23343	-2.1791	0.0086523	0.021529	XM_005887953.1	102264913	SRXN1	transcript	10.2572	12.1753	-0.247323	0.0491718	0.0698708
novel_circ_0011974	16.177	36.8745	-1.1832	0.0021926	0.039833	-1.1832	bta-miR-2400	0	3.23343	-2.1791	0.0086523	0.021529	XM_005909428.2	102273287	L3MBTL2	transcript	7.4389	17.991	-1.27411	0.00196785	0.00635994
novel_circ_0011974	16.177	36.8745	-1.1832	0.0021926	0.039833	-1.1832	bta-miR-2400	0	3.23343	-2.1791	0.0086523	0.021529	XM_005896047.2	102275226	UBASH3B	transcript	9.3194	4.20404	1.14846	0.00427626	0.0102752
novel_circ_0011974	16.177	36.8745	-1.1832	0.0021926	0.039833	-1.1832	bta-miR-2400	0	3.23343	-2.1791	0.0086523	0.021529	XM_014480691.1	102276395	NABP2	transcript	7.66523	21.4879	-1.48712	0.0011183	0.00457877
novel_circ_0011974	16.177	36.8745	-1.1832	0.0021926	0.039833	-1.1832	bta-miR-2400	0	3.23343	-2.1791	0.0086523	0.021529	XM_005892730.2	102276168	BSG	transcript	470.411	278.555	0.755961	0.00797433	0.0160376
novel_circ_0011974	16.177	36.8745	-1.1832	0.0021926	0.039833	-1.1832	bta-miR-2400	0	3.23343	-2.1791	0.0086523	0.021529	XM_005890437.2	102273579	LOC102273579	transcript	178.744	384.318	-1.10441	0.0001418	0.00171531
novel_circ_0011974	16.177	36.8745	-1.1832	0.0021926	0.039833	-1.1832	bta-miR-2400	0	3.23343	-2.1791	0.0086523	0.021529	XM_005911327.2	102284680	ARFRP1	transcript	27.0559	37.434	-0.468406	0.01358	0.0239304
novel_circ_0011974	16.177	36.8745	-1.1832	0.0021926	0.039833	-1.1832	bta-miR-2400	0	3.23343	-2.1791	0.0086523	0.021529	XM_005905751.2	102267722	SMOC1	transcript	10.8451	37.1239	-1.77531	8.34478e-05	0.00136718
novel_circ_0011974	16.177	36.8745	-1.1832	0.0021926	0.039833	-1.1832	bta-miR-2400	0	3.23343	-2.1791	0.0086523	0.021529	XM_005897983.1	102286198	RPL23	transcript	2348.17	1633.8	0.523304	0.00114208	0.00463325
novel_circ_0011974	16.177	36.8745	-1.1832	0.0021926	0.039833	-1.1832	bta-miR-2400	0	3.23343	-2.1791	0.0086523	0.021529	XM_005892683.2	102284683	HES2	transcript	4.69511	11.8353	-1.33386	0.00387456	0.00965197
novel_circ_0011974	16.177	36.8745	-1.1832	0.0021926	0.039833	-1.1832	bta-miR-2400	0	3.23343	-2.1791	0.0086523	0.021529	XM_005906402.1	102284740	SLC35E4	transcript	1.53699	3.81843	-1.31287	0.0131719	0.0233598
novel_circ_0011974	16.177	36.8745	-1.1832	0.0021926	0.039833	-1.1832	bta-miR-2400	0	3.23343	-2.1791	0.0086523	0.021529	XM_005894061.2	102283099	CAPN1	transcript	2.59355	38.9342	-3.90804	0.0169204	0.0285036
novel_circ_0011974	16.177	36.8745	-1.1832	0.0021926	0.039833	-1.1832	bta-miR-2400	0	3.23343	-2.1791	0.0086523	0.021529	XM_005891580.1	102274452	MPP5	transcript	13.2182	13.0502	0.0184573	0.0356208	0.053047
novel_circ_0011974	16.177	36.8745	-1.1832	0.0021926	0.039833	-1.1832	bta-miR-2400	0	3.23343	-2.1791	0.0086523	0.021529	XM_005897858.1	102271812	ADCK5	transcript	5.70035	8.03226	-0.494755	0.00906991	0.0175826
novel_circ_0011974	16.177	36.8745	-1.1832	0.0021926	0.039833	-1.1832	bta-miR-2400	0	3.23343	-2.1791	0.0086523	0.021529	XM_005904939.2	102276864	CTPS1	transcript	31.6962	83.0131	-1.38903	5.74566e-05	0.00117488
novel_circ_0011974	16.177	36.8745	-1.1832	0.0021926	0.039833	-1.1832	bta-miR-2400	0	3.23343	-2.1791	0.0086523	0.021529	XM_005904852.2	102274231	STX5	transcript	11.416	15.1819	-0.411286	0.0102413	0.0192667
novel_circ_0011974	16.177	36.8745	-1.1832	0.0021926	0.039833	-1.1832	bta-miR-2400	0	3.23343	-2.1791	0.0086523	0.021529	XM_005897131.2	102266951	TRAPPC4	transcript	22.919	31.6404	-0.465226	0.0161506	0.0275158
novel_circ_0011974	16.177	36.8745	-1.1832	0.0021926	0.039833	-1.1832	bta-miR-2400	0	3.23343	-2.1791	0.0086523	0.021529	XM_005902406.1	102278634	METTL13	transcript	5.3484	8.74783	-0.709819	0.0013973	0.0052205
novel_circ_0011974	16.177	36.8745	-1.1832	0.0021926	0.039833	-1.1832	bta-miR-2400	0	3.23343	-2.1791	0.0086523	0.021529	XM_005900742.2	102266961	NDRG1	transcript	67.6155	15.1009	2.16272	1.3788e-05	0.000817916
novel_circ_0011974	16.177	36.8745	-1.1832	0.0021926	0.039833	-1.1832	bta-miR-2400	0	3.23343	-2.1791	0.0086523	0.021529	XM_005888348.2	102268654	AP3D1	transcript	31.9349	43.9817	-0.461772	0.00226312	0.00690694
novel_circ_0011974	16.177	36.8745	-1.1832	0.0021926	0.039833	-1.1832	bta-miR-2400	0	3.23343	-2.1791	0.0086523	0.021529	XM_005888345.2	102267825	PLEKHJ1	transcript	4.29533	6.79095	-0.660845	0.00794006	0.0160051
novel_circ_0011974	16.177	36.8745	-1.1832	0.0021926	0.039833	-1.1832	bta-miR-2400	0	3.23343	-2.1791	0.0086523	0.021529	XM_005896223.2	102285624	ELOVL6	transcript	21.6019	5.6828	1.92649	0.000340396	0.00245333
novel_circ_0011974	16.177	36.8745	-1.1832	0.0021926	0.039833	-1.1832	bta-miR-2400	0	3.23343	-2.1791	0.0086523	0.021529	XM_005887499.2	102269033	NIPSNAP1	transcript	4.9147	15.4839	-1.65559	0.00171904	0.00587169
novel_circ_0011974	16.177	36.8745	-1.1832	0.0021926	0.039833	-1.1832	bta-miR-2400	0	3.23343	-2.1791	0.0086523	0.021529	XM_005894939.1	102270008	PIP5K1A	transcript	11.0743	15.5476	-0.489479	0.0456758	0.0655161
novel_circ_0011974	16.177	36.8745	-1.1832	0.0021926	0.039833	-1.1832	bta-miR-2400	0	3.23343	-2.1791	0.0086523	0.021529	XM_005895197.2	102276467	WNT5B	transcript	11.828	19.2856	-0.705313	0.00716426	0.0148369
novel_circ_0011974	16.177	36.8745	-1.1832	0.0021926	0.039833	-1.1832	bta-miR-2400	0	3.23343	-2.1791	0.0086523	0.021529	XM_005886833.2	102265182	WDR24	transcript	6.83059	9.50604	-0.476835	0.0193427	0.0318721
novel_circ_0011974	16.177	36.8745	-1.1832	0.0021926	0.039833	-1.1832	bta-miR-2400	0	3.23343	-2.1791	0.0086523	0.021529	XR_001351772.1	102285464	-	transcript	328.706	356.749	-0.118113	0.00729009	0.0150459
novel_circ_0011974	16.177	36.8745	-1.1832	0.0021926	0.039833	-1.1832	bta-miR-2400	0	3.23343	-2.1791	0.0086523	0.021529	XM_005889709.2	102264445	OBSL1	transcript	0.697199	5.35729	-2.94186	0.000268217	0.0022074
novel_circ_0011974	16.177	36.8745	-1.1832	0.0021926	0.039833	-1.1832	bta-miR-2400	0	3.23343	-2.1791	0.0086523	0.021529	XM_014478094.1	102287712	PDLIM2	transcript	12.5708	104.057	-3.04922	5.38263e-05	0.00114742
novel_circ_0011974	16.177	36.8745	-1.1832	0.0021926	0.039833	-1.1832	bta-miR-2400	0	3.23343	-2.1791	0.0086523	0.021529	XM_005899860.1	102278728	LOC102278728	transcript	905.462	2.0163	8.8108	1.39799e-06	0.000488104
novel_circ_0011974	16.177	36.8745	-1.1832	0.0021926	0.039833	-1.1832	bta-miR-2400	0	3.23343	-2.1791	0.0086523	0.021529	XM_005892456.2	102286744	KLHL36	transcript	4.18463	9.15671	-1.12973	0.00458254	0.0107992
novel_circ_0011974	16.177	36.8745	-1.1832	0.0021926	0.039833	-1.1832	bta-miR-2400	0	3.23343	-2.1791	0.0086523	0.021529	XM_005905064.2	102276304	DHCR7	transcript	8.92907	10.6735	-0.257445	0.038793	0.0569965
novel_circ_0011974	16.177	36.8745	-1.1832	0.0021926	0.039833	-1.1832	bta-miR-2400	0	3.23343	-2.1791	0.0086523	0.021529	XM_005899444.2	102265152	GTPBP1	transcript	7.25389	9.46397	-0.383692	0.0235514	0.0372873
novel_circ_0011974	16.177	36.8745	-1.1832	0.0021926	0.039833	-1.1832	bta-miR-2400	0	3.23343	-2.1791	0.0086523	0.021529	XM_014479864.1	102273440	PGF	transcript	2.10692	0.0689527	4.93339	0.00111627	0.0045739
novel_circ_0011974	16.177	36.8745	-1.1832	0.0021926	0.039833	-1.1832	bta-miR-2400	0	3.23343	-2.1791	0.0086523	0.021529	XM_005906805.1	102272614	SCLY	transcript	3.60738	9.2156	-1.35313	0.000500843	0.00295535
novel_circ_0011974	16.177	36.8745	-1.1832	0.0021926	0.039833	-1.1832	bta-miR-2400	0	3.23343	-2.1791	0.0086523	0.021529	XM_014481487.1	102284456	TMEM100	transcript	9.11349	0.0442987	7.6846	6.45601e-05	0.00125589
novel_circ_0011974	16.177	36.8745	-1.1832	0.0021926	0.039833	-1.1832	bta-miR-2400	0	3.23343	-2.1791	0.0086523	0.021529	XM_005886808.2	102281847	TBL3	transcript	8.64968	17.5676	-1.02219	0.00123657	0.004868
novel_circ_0011974	16.177	36.8745	-1.1832	0.0021926	0.039833	-1.1832	bta-miR-2400	0	3.23343	-2.1791	0.0086523	0.021529	XM_005904597.2	102269019	RAB24	transcript	14.1393	17.3301	-0.293567	0.00154723	0.00555671
novel_circ_0011974	16.177	36.8745	-1.1832	0.0021926	0.039833	-1.1832	bta-miR-2400	0	3.23343	-2.1791	0.0086523	0.021529	XM_005895119.2	102277299	RNH1	transcript	117.962	281.42	-1.2544	0.00175406	0.00593979
novel_circ_0011974	16.177	36.8745	-1.1832	0.0021926	0.039833	-1.1832	bta-miR-2400	0	3.23343	-2.1791	0.0086523	0.021529	XM_005900781.2	102278070	NPR2	transcript	1.33806	4.22025	-1.65719	0.000720095	0.00358631
novel_circ_0011974	16.177	36.8745	-1.1832	0.0021926	0.039833	-1.1832	bta-miR-2400	0	3.23343	-2.1791	0.0086523	0.021529	XM_005910747.1	102266643	SETD2	transcript	9.28991	8.5897	0.113057	0.0368646	0.054593
novel_circ_0011974	16.177	36.8745	-1.1832	0.0021926	0.039833	-1.1832	bta-miR-2400	0	3.23343	-2.1791	0.0086523	0.021529	XM_014481991.1	102266896	TSPAN9	transcript	7.79591	12.4112	-0.670856	0.00304999	0.00830274
novel_circ_0011974	16.177	36.8745	-1.1832	0.0021926	0.039833	-1.1832	bta-miR-2400	0	3.23343	-2.1791	0.0086523	0.021529	XM_005887261.2	102268576	AKAP10	transcript	14.5593	10.8673	0.421943	0.000255514	0.0021683
novel_circ_0011974	16.177	36.8745	-1.1832	0.0021926	0.039833	-1.1832	bta-miR-2400	0	3.23343	-2.1791	0.0086523	0.021529	XM_005903957.1	102277430	VPS18	transcript	7.98543	9.09299	-0.187386	0.0432369	0.0624728
novel_circ_0011974	16.177	36.8745	-1.1832	0.0021926	0.039833	-1.1832	bta-miR-2400	0	3.23343	-2.1791	0.0086523	0.021529	XM_014483216.1	102267002	LOC102267002	transcript	9.30763	18.374	-0.981181	0.00162685	0.00570862
novel_circ_0011974	16.177	36.8745	-1.1832	0.0021926	0.039833	-1.1832	bta-miR-2400	0	3.23343	-2.1791	0.0086523	0.021529	XR_001351841.1	102272907	-	transcript	5.9067	9.11123	-0.625294	0.00392889	0.00973116
novel_circ_0011974	16.177	36.8745	-1.1832	0.0021926	0.039833	-1.1832	bta-miR-2400	0	3.23343	-2.1791	0.0086523	0.021529	XM_014480160.1	102274882	TEP1	transcript	1.4292	3.66774	-1.35969	0.00207762	0.00656806
novel_circ_0011974	16.177	36.8745	-1.1832	0.0021926	0.039833	-1.1832	bta-miR-2400	0	3.23343	-2.1791	0.0086523	0.021529	XM_005894135.2	102279352	LOC102279352	transcript	164.749	175.244	-0.0890966	0.0376254	0.055496
novel_circ_0011974	16.177	36.8745	-1.1832	0.0021926	0.039833	-1.1832	bta-miR-2400	0	3.23343	-2.1791	0.0086523	0.021529	XM_005888031.2	102266330	OBFC1	transcript	1.88208	4.42395	-1.233	0.000262854	0.0021923
novel_circ_0011974	16.177	36.8745	-1.1832	0.0021926	0.039833	-1.1832	bta-miR-2400	0	3.23343	-2.1791	0.0086523	0.021529	XM_005904645.2	102283334	ARHGEF7	transcript	5.74855	8.0293	-0.482076	0.0246269	0.0387938
novel_circ_0011974	16.177	36.8745	-1.1832	0.0021926	0.039833	-1.1832	bta-miR-2400	0	3.23343	-2.1791	0.0086523	0.021529	XM_005897336.2	102280583	SYNPO	transcript	0.764881	3.98084	-2.37977	0.00193745	0.00629575
novel_circ_0011974	16.177	36.8745	-1.1832	0.0021926	0.039833	-1.1832	bta-miR-2400	0	3.23343	-2.1791	0.0086523	0.021529	XM_005900777.1	102277031	GBA2	transcript	3.86555	7.17912	-0.893132	0.000355074	0.00249453
novel_circ_0011974	16.177	36.8745	-1.1832	0.0021926	0.039833	-1.1832	bta-miR-2400	0	3.23343	-2.1791	0.0086523	0.021529	XR_001351460.1	102276080	-	transcript	221.036	274.272	-0.311324	0.0117239	0.021335
novel_circ_0011974	16.177	36.8745	-1.1832	0.0021926	0.039833	-1.1832	bta-miR-2400	0	3.23343	-2.1791	0.0086523	0.021529	XM_005893428.2	102276460	ADCY5	transcript	12.9343	0.978429	3.72459	5.38514e-05	0.00114742
novel_circ_0011974	16.177	36.8745	-1.1832	0.0021926	0.039833	-1.1832	bta-miR-2400	0	3.23343	-2.1791	0.0086523	0.021529	XM_014481753.1	102275373	CXCL12	transcript	37.2495	2.97624	3.64566	2.584e-05	0.000888278
novel_circ_0011974	16.177	36.8745	-1.1832	0.0021926	0.039833	-1.1832	bta-miR-2400	0	3.23343	-2.1791	0.0086523	0.021529	XM_005910020.2	102279810	NPR1	transcript	1.53017	8.56603	-2.48493	5.66936e-05	0.00116826
novel_circ_0011974	16.177	36.8745	-1.1832	0.0021926	0.039833	-1.1832	bta-miR-2400	0	3.23343	-2.1791	0.0086523	0.021529	XM_014481254.1	106701306	LOC106701306	transcript	757.77	575.189	0.397722	0.00129446	0.00500248
novel_circ_0011974	16.177	36.8745	-1.1832	0.0021926	0.039833	-1.1832	bta-miR-2400	0	3.23343	-2.1791	0.0086523	0.021529	XM_005897691.2	102266749	PPP3CA	transcript	29.8684	24.1801	0.304802	0.018778	0.0310805
novel_circ_0011974	16.177	36.8745	-1.1832	0.0021926	0.039833	-1.1832	bta-miR-2400	0	3.23343	-2.1791	0.0086523	0.021529	XM_005900087.2	102277787	SLC29A1	transcript	64.2502	84.0619	-0.387753	0.00703336	0.014638
novel_circ_0011974	16.177	36.8745	-1.1832	0.0021926	0.039833	-1.1832	bta-miR-2400	0	3.23343	-2.1791	0.0086523	0.021529	XM_005911981.2	102266044	MMAA	transcript	8.11825	10.6735	-0.394788	0.014985	0.0258746
novel_circ_0011974	16.177	36.8745	-1.1832	0.0021926	0.039833	-1.1832	bta-miR-2400	0	3.23343	-2.1791	0.0086523	0.021529	XM_005887313.2	102283632	PSMG3	transcript	26.3178	56.113	-1.0923	0.000351857	0.00248757
novel_circ_0011974	16.177	36.8745	-1.1832	0.0021926	0.039833	-1.1832	bta-miR-2400	0	3.23343	-2.1791	0.0086523	0.021529	XM_014481837.1	102286911	GSDMD	transcript	3.48279	13.0905	-1.91021	0.00162502	0.00570824
novel_circ_0011974	16.177	36.8745	-1.1832	0.0021926	0.039833	-1.1832	bta-miR-2400	0	3.23343	-2.1791	0.0086523	0.021529	XM_005888338.2	102265946	SLC39A3	transcript	7.7386	5.2961	0.547142	7.94079e-05	0.00134545
novel_circ_0011974	16.177	36.8745	-1.1832	0.0021926	0.039833	-1.1832	bta-miR-2400	0	3.23343	-2.1791	0.0086523	0.021529	XM_005910160.2	102279902	LOC102279902	transcript	48.0765	109.91	-1.19292	0.000760685	0.0036849
novel_circ_0011974	16.177	36.8745	-1.1832	0.0021926	0.039833	-1.1832	bta-miR-2400	0	3.23343	-2.1791	0.0086523	0.021529	XM_014478811.1	102264583	TNK2	transcript	3.15155	6.20862	-0.978209	0.00187892	0.00617004
novel_circ_0011974	16.177	36.8745	-1.1832	0.0021926	0.039833	-1.1832	bta-miR-2400	0	3.23343	-2.1791	0.0086523	0.021529	XM_005890607.2	102280646	EGLN2	transcript	32.758	52.3988	-0.677685	0.00350982	0.00906044
novel_circ_0011974	16.177	36.8745	-1.1832	0.0021926	0.039833	-1.1832	bta-miR-2400	0	3.23343	-2.1791	0.0086523	0.021529	XM_005902479.2	102279010	HDHD3	transcript	0.931278	2.73314	-1.55328	0.000435484	0.00272864
novel_circ_0011974	16.177	36.8745	-1.1832	0.0021926	0.039833	-1.1832	bta-miR-2400	0	3.23343	-2.1791	0.0086523	0.021529	XM_005893694.2	102285718	PWP1	transcript	29.3744	37.7215	-0.360829	0.0106865	0.0198806
novel_circ_0011974	16.177	36.8745	-1.1832	0.0021926	0.039833	-1.1832	bta-miR-2400	0	3.23343	-2.1791	0.0086523	0.021529	XM_005886703.2	102267540	CTIF	transcript	1.99419	3.7876	-0.925477	0.00176221	0.00595707
novel_circ_0011974	16.177	36.8745	-1.1832	0.0021926	0.039833	-1.1832	bta-miR-2400	0	3.23343	-2.1791	0.0086523	0.021529	XM_005891273.2	102276716	CD53	transcript	84.7337	0.005768	13.8426	1.50047e-06	0.000488104
novel_circ_0011974	16.177	36.8745	-1.1832	0.0021926	0.039833	-1.1832	bta-miR-2400	0	3.23343	-2.1791	0.0086523	0.021529	XM_014478791.1	102280585	GNL3L	transcript	22.2598	48.2472	-1.116	0.000224442	0.00201052
novel_circ_0011974	16.177	36.8745	-1.1832	0.0021926	0.039833	-1.1832	bta-miR-2400	0	3.23343	-2.1791	0.0086523	0.021529	XM_014481327.1	102283338	FAM195B	transcript	33.4646	48.4923	-0.535121	0.00283922	0.00792166
novel_circ_0011974	16.177	36.8745	-1.1832	0.0021926	0.039833	-1.1832	bta-miR-2400	0	3.23343	-2.1791	0.0086523	0.021529	XM_014482910.1	102275959	RPSA	transcript	1529.41	1236.02	0.307272	0.0306242	0.0466983
novel_circ_0011974	16.177	36.8745	-1.1832	0.0021926	0.039833	-1.1832	bta-miR-2400	0	3.23343	-2.1791	0.0086523	0.021529	XR_001351340.1	102276632	-	transcript	35.4368	61.6967	-0.799945	0.000845764	0.00392284
novel_circ_0011974	16.177	36.8745	-1.1832	0.0021926	0.039833	-1.1832	bta-miR-2400	0	3.23343	-2.1791	0.0086523	0.021529	XR_001351261.1	106700544	-	transcript	6.40984	13.4254	-1.0666	0.0113468	0.020784
novel_circ_0011974	16.177	36.8745	-1.1832	0.0021926	0.039833	-1.1832	bta-miR-2400	0	3.23343	-2.1791	0.0086523	0.021529	XM_005888099.1	102282967	LOC102282967	transcript	6.49292	4.24687	0.612465	0.00278471	0.00782087
novel_circ_0011974	16.177	36.8745	-1.1832	0.0021926	0.039833	-1.1832	bta-miR-2400	0	3.23343	-2.1791	0.0086523	0.021529	XM_005888557.2	102264345	DTL	transcript	0.769142	2.61968	-1.76807	0.00298579	0.00819089
novel_circ_0011974	16.177	36.8745	-1.1832	0.0021926	0.039833	-1.1832	bta-miR-2400	0	3.23343	-2.1791	0.0086523	0.021529	XM_005909793.2	102271498	TRIM24	transcript	7.90264	4.04871	0.964872	0.000782768	0.00374075
novel_circ_0011974	16.177	36.8745	-1.1832	0.0021926	0.039833	-1.1832	bta-miR-2400	0	3.23343	-2.1791	0.0086523	0.021529	XM_014480338.1	102285554	TRIM28	transcript	33.9418	53.0693	-0.644813	0.00115432	0.00465624
novel_circ_0011974	16.177	36.8745	-1.1832	0.0021926	0.039833	-1.1832	bta-miR-2400	0	3.23343	-2.1791	0.0086523	0.021529	XM_014483036.1	102264834	HRCT1	transcript	2.06525	4.11	-0.992822	0.0168201	0.0283796
novel_circ_0011974	16.177	36.8745	-1.1832	0.0021926	0.039833	-1.1832	bta-miR-2400	0	3.23343	-2.1791	0.0086523	0.021529	XM_005906839.2	102283531	RBFA	transcript	3.48219	9.44267	-1.4392	0.00162835	0.00570862
novel_circ_0011974	16.177	36.8745	-1.1832	0.0021926	0.039833	-1.1832	bta-miR-2400	0	3.23343	-2.1791	0.0086523	0.021529	XM_005898354.2	102284243	KDM4A	transcript	14.9657	19.3095	-0.367652	0.00982248	0.0186771
novel_circ_0011974	16.177	36.8745	-1.1832	0.0021926	0.039833	-1.1832	bta-miR-2400	0	3.23343	-2.1791	0.0086523	0.021529	XM_005909367.1	102278118	LAMB2	transcript	9.9471	42.4991	-2.09508	0.000317168	0.0023935
novel_circ_0011974	16.177	36.8745	-1.1832	0.0021926	0.039833	-1.1832	bta-miR-2400	0	3.23343	-2.1791	0.0086523	0.021529	XM_005890375.2	102278493	CDK5RAP3	transcript	5.42746	7.28236	-0.424129	0.00159248	0.00563839
novel_circ_0011974	16.177	36.8745	-1.1832	0.0021926	0.039833	-1.1832	bta-miR-2400	0	3.23343	-2.1791	0.0086523	0.021529	XM_005898652.2	102288005	UBE2Q1	transcript	20.8269	27.6832	-0.410557	0.0103326	0.0193971
novel_circ_0011974	16.177	36.8745	-1.1832	0.0021926	0.039833	-1.1832	bta-miR-2400	0	3.23343	-2.1791	0.0086523	0.021529	XM_014481763.1	102282674	DNAJA4	transcript	11.4983	17.2144	-0.582193	0.000657861	0.00340743
novel_circ_0011974	16.177	36.8745	-1.1832	0.0021926	0.039833	-1.1832	bta-miR-2400	0	3.23343	-2.1791	0.0086523	0.021529	XM_005886752.2	102283148	LOC102283148	transcript	43.6308	67.7224	-0.634284	0.000340304	0.00245333
novel_circ_0011974	16.177	36.8745	-1.1832	0.0021926	0.039833	-1.1832	bta-miR-2400	0	3.23343	-2.1791	0.0086523	0.021529	XM_005896496.2	102279172	LOC102279172	transcript	12.129	0.027855	8.76631	3.91462e-06	0.000640372
novel_circ_0011974	16.177	36.8745	-1.1832	0.0021926	0.039833	-1.1832	bta-miR-2400	0	3.23343	-2.1791	0.0086523	0.021529	XM_005901253.2	102264972	KLHL7	transcript	32.2481	25.4175	0.34339	0.018085	0.030103
novel_circ_0011974	16.177	36.8745	-1.1832	0.0021926	0.039833	-1.1832	bta-miR-2400	0	3.23343	-2.1791	0.0086523	0.021529	XM_014476749.1	102266922	PIK3R1	transcript	17.1383	5.52764	1.63249	0.000537896	0.00305853
novel_circ_0011974	16.177	36.8745	-1.1832	0.0021926	0.039833	-1.1832	bta-miR-2400	0	3.23343	-2.1791	0.0086523	0.021529	XM_005891097.2	102285600	GNB2L1	transcript	997.332	1046.27	-0.0691026	0.0212332	0.0343223
novel_circ_0011974	16.177	36.8745	-1.1832	0.0021926	0.039833	-1.1832	bta-miR-2400	0	3.23343	-2.1791	0.0086523	0.021529	XM_005892407.2	102270663	MVD	transcript	8.30617	13.1079	-0.658179	0.00764609	0.0155837
novel_circ_0011974	16.177	36.8745	-1.1832	0.0021926	0.039833	-1.1832	bta-miR-2400	0	3.23343	-2.1791	0.0086523	0.021529	XM_005895343.1	102271150	ARHGEF37	transcript	5.99108	3.48675	0.780934	0.00258089	0.0074471
novel_circ_0011974	16.177	36.8745	-1.1832	0.0021926	0.039833	-1.1832	bta-miR-2400	0	3.23343	-2.1791	0.0086523	0.021529	XM_005894018.2	102272083	RAB1B	transcript	62.1452	85.3139	-0.457137	0.00996301	0.0188541
novel_circ_0011974	16.177	36.8745	-1.1832	0.0021926	0.039833	-1.1832	bta-miR-2400	0	3.23343	-2.1791	0.0086523	0.021529	XM_005896295.2	102286474	LETM1	transcript	10.0257	16.9919	-0.761141	0.00202883	0.00648797
novel_circ_0011974	16.177	36.8745	-1.1832	0.0021926	0.039833	-1.1832	bta-miR-2400	0	3.23343	-2.1791	0.0086523	0.021529	XM_005892543.2	102288179	PQLC3	transcript	7.83176	17.8601	-1.18933	0.0073411	0.0151129
novel_circ_0011974	16.177	36.8745	-1.1832	0.0021926	0.039833	-1.1832	bta-miR-2400	0	3.23343	-2.1791	0.0086523	0.021529	XM_005907256.1	102279225	LOC102279225	transcript	2.13806	0	inf	0.0011242	0.00458754
novel_circ_0011974	16.177	36.8745	-1.1832	0.0021926	0.039833	-1.1832	bta-miR-2400	0	3.23343	-2.1791	0.0086523	0.021529	XM_005903967.2	102280428	TYRO3	transcript	7.66996	21.641	-1.49647	0.000685182	0.00348257
novel_circ_0011974	16.177	36.8745	-1.1832	0.0021926	0.039833	-1.1832	bta-miR-2400	0	3.23343	-2.1791	0.0086523	0.021529	XM_005908284.1	102278014	SMARCA1	transcript	5.23233	1.07549	2.28246	0.00152798	0.00552996
novel_circ_0011974	16.177	36.8745	-1.1832	0.0021926	0.039833	-1.1832	bta-miR-2400	0	3.23343	-2.1791	0.0086523	0.021529	XM_014482627.1	102267750	TCIRG1	transcript	3.2641	8.02903	-1.29854	0.00459111	0.0108099
novel_circ_0011974	16.177	36.8745	-1.1832	0.0021926	0.039833	-1.1832	bta-miR-2400	0	3.23343	-2.1791	0.0086523	0.021529	XM_005899387.2	102271912	SHTN1	transcript	4.55386	11.6423	-1.35422	0.00899767	0.0174744
novel_circ_0011974	16.177	36.8745	-1.1832	0.0021926	0.039833	-1.1832	bta-miR-2400	0	3.23343	-2.1791	0.0086523	0.021529	XM_005910138.1	102272354	DNAJC9	transcript	5.09756	5.92702	-0.217501	0.0231493	0.0367328
novel_circ_0011974	16.177	36.8745	-1.1832	0.0021926	0.039833	-1.1832	bta-miR-2400	0	3.23343	-2.1791	0.0086523	0.021529	XM_005892832.2	102284309	CCL26	transcript	0.0794673	5.72509	-6.17079	0.000189577	0.00189453
novel_circ_0011974	16.177	36.8745	-1.1832	0.0021926	0.039833	-1.1832	bta-miR-2400	0	3.23343	-2.1791	0.0086523	0.021529	XM_005900121.2	102286395	PPP2R5D	transcript	12.8184	22.2565	-0.796009	0.000380672	0.00257159
novel_circ_0011974	16.177	36.8745	-1.1832	0.0021926	0.039833	-1.1832	bta-miR-2400	0	3.23343	-2.1791	0.0086523	0.021529	XM_005892374.2	102285899	IMPA2	transcript	0.520955	2.41408	-2.21224	0.00276418	0.00779409
novel_circ_0011974	16.177	36.8745	-1.1832	0.0021926	0.039833	-1.1832	bta-miR-2400	0	3.23343	-2.1791	0.0086523	0.021529	XM_005903726.2	102271080	TP53BP2	transcript	6.45213	18.029	-1.48247	1.55986e-05	0.000820056
novel_circ_0011974	16.177	36.8745	-1.1832	0.0021926	0.039833	-1.1832	bta-miR-2400	0	3.23343	-2.1791	0.0086523	0.021529	XM_005898804.2	102282280	MCM2	transcript	3.18047	14.9753	-2.23527	8.26921e-05	0.00136109
novel_circ_0011974	16.177	36.8745	-1.1832	0.0021926	0.039833	-1.1832	bta-miR-2400	0	3.23343	-2.1791	0.0086523	0.021529	XM_005901333.1	102267041	SMYD5	transcript	5.10038	11.1062	-1.12269	0.00176429	0.00595924
novel_circ_0011974	16.177	36.8745	-1.1832	0.0021926	0.039833	-1.1832	bta-miR-2400	0	3.23343	-2.1791	0.0086523	0.021529	XM_005890484.1	102265106	UHMK1	transcript	28.1683	20.8273	0.435596	0.00449671	0.0106441
novel_circ_0011974	16.177	36.8745	-1.1832	0.0021926	0.039833	-1.1832	bta-miR-2400	0	3.23343	-2.1791	0.0086523	0.021529	XM_005901806.2	102269659	PFKP	transcript	26.303	55.2193	-1.06995	0.00233941	0.00703876
novel_circ_0011974	16.177	36.8745	-1.1832	0.0021926	0.039833	-1.1832	bta-miR-2400	0	3.23343	-2.1791	0.0086523	0.021529	XM_005887465.2	102282401	TXN2	transcript	69.3333	85.3263	-0.299441	0.00492508	0.0114067
novel_circ_0011974	16.177	36.8745	-1.1832	0.0021926	0.039833	-1.1832	bta-miR-2400	0	3.23343	-2.1791	0.0086523	0.021529	XM_005905846.2	102272896	SMPD2	transcript	3.56726	4.99925	-0.486895	0.0434311	0.0627109
novel_circ_0011974	16.177	36.8745	-1.1832	0.0021926	0.039833	-1.1832	bta-miR-2400	0	3.23343	-2.1791	0.0086523	0.021529	XM_014480286.1	102274109	ATP11A	transcript	6.58634	10.7955	-0.712886	0.00286702	0.00797827
novel_circ_0011974	16.177	36.8745	-1.1832	0.0021926	0.039833	-1.1832	bta-miR-2400	0	3.23343	-2.1791	0.0086523	0.021529	XM_005893421.1	102274559	FAM162A	transcript	114.341	31.7798	1.84716	5.9647e-06	0.000732732
novel_circ_0011974	16.177	36.8745	-1.1832	0.0021926	0.039833	-1.1832	bta-miR-2400	0	3.23343	-2.1791	0.0086523	0.021529	XM_005891982.1	102279151	MCM4	transcript	3.91723	16.6312	-2.08599	1.19969e-05	0.000773111
novel_circ_0011974	16.177	36.8745	-1.1832	0.0021926	0.039833	-1.1832	bta-miR-2400	0	3.23343	-2.1791	0.0086523	0.021529	XM_005898665.1	102266956	FLAD1	transcript	2.02849	4.71561	-1.21704	0.0167497	0.0282832
novel_circ_0011974	16.177	36.8745	-1.1832	0.0021926	0.039833	-1.1832	bta-miR-2400	0	3.23343	-2.1791	0.0086523	0.021529	XM_005895727.2	102271526	CAD	transcript	3.13926	6.64943	-1.08281	0.000534262	0.00304759
novel_circ_0011974	16.177	36.8745	-1.1832	0.0021926	0.039833	-1.1832	bta-miR-2400	0	3.23343	-2.1791	0.0086523	0.021529	XM_005904999.2	102279593	IRF3	transcript	10.5908	23.2612	-1.13511	0.0170446	0.0286674
novel_circ_0011974	16.177	36.8745	-1.1832	0.0021926	0.039833	-1.1832	bta-miR-2400	0	3.23343	-2.1791	0.0086523	0.021529	XM_005896372.2	102265606	CACNB3	transcript	6.21045	16.3163	-1.39354	0.000857473	0.00395382
novel_circ_0011974	16.177	36.8745	-1.1832	0.0021926	0.039833	-1.1832	bta-miR-2400	0	3.23343	-2.1791	0.0086523	0.021529	XM_005907019.2	102276690	LOC102276690	transcript	9.05988	2.56943	1.81804	1.71695e-05	0.000826511
novel_circ_0011974	16.177	36.8745	-1.1832	0.0021926	0.039833	-1.1832	bta-miR-2400	0	3.23343	-2.1791	0.0086523	0.021529	XM_005888847.1	102270539	GNB1	transcript	78.089	135.671	-0.796923	0.00199819	0.00642867
novel_circ_0011974	16.177	36.8745	-1.1832	0.0021926	0.039833	-1.1832	bta-miR-2400	0	3.23343	-2.1791	0.0086523	0.021529	XM_005910398.2	102282149	DENND3	transcript	5.35534	2.9163	0.87684	0.000523189	0.00301195
novel_circ_0011974	16.177	36.8745	-1.1832	0.0021926	0.039833	-1.1832	bta-miR-2400	0	3.23343	-2.1791	0.0086523	0.021529	XM_005902623.1	102286126	MBTPS1	transcript	30.6208	18.717	0.71016	0.000666203	0.00342872
novel_circ_0011974	16.177	36.8745	-1.1832	0.0021926	0.039833	-1.1832	bta-miR-2400	0	3.23343	-2.1791	0.0086523	0.021529	XM_014480535.1	102284440	MYO1B	transcript	128.812	71.013	0.85911	0.000174444	0.00182778
novel_circ_0011974	16.177	36.8745	-1.1832	0.0021926	0.039833	-1.1832	bta-miR-2400	0	3.23343	-2.1791	0.0086523	0.021529	XM_014480478.1	106701188	THBS2	transcript	13.2137	45.6857	-1.78971	0.00425001	0.0102378
novel_circ_0011974	16.177	36.8745	-1.1832	0.0021926	0.039833	-1.1832	bta-miR-2400	0	3.23343	-2.1791	0.0086523	0.021529	XM_005905363.2	102277996	SLC16A3	transcript	42.5097	0.205729	7.6909	7.97685e-08	0.000122581
novel_circ_0011974	16.177	36.8745	-1.1832	0.0021926	0.039833	-1.1832	bta-miR-2400	0	3.23343	-2.1791	0.0086523	0.021529	XM_005901730.2	102271827	NDUFA11	transcript	33.7931	49.7513	-0.558004	0.00567222	0.012573
novel_circ_0011974	16.177	36.8745	-1.1832	0.0021926	0.039833	-1.1832	bta-miR-2400	0	3.23343	-2.1791	0.0086523	0.021529	XM_005886828.2	102287846	CHTF18	transcript	0.535535	4.24489	-2.98667	0.000160691	0.0017885
novel_circ_0011974	16.177	36.8745	-1.1832	0.0021926	0.039833	-1.1832	bta-miR-2400	0	3.23343	-2.1791	0.0086523	0.021529	XM_005903180.2	102272118	WISP2	transcript	0.0601127	2.17834	-5.17942	0.000201889	0.001927
novel_circ_0011974	16.177	36.8745	-1.1832	0.0021926	0.039833	-1.1832	bta-miR-2400	0	3.23343	-2.1791	0.0086523	0.021529	XM_005892202.1	102276633	LOC102276633	transcript	18.2427	136.939	-2.90814	0.000140036	0.00170562
novel_circ_0011974	16.177	36.8745	-1.1832	0.0021926	0.039833	-1.1832	bta-miR-2400	0	3.23343	-2.1791	0.0086523	0.021529	XM_014479929.1	102287827	MMS19	transcript	3.98994	7.80345	-0.967743	0.000600754	0.00325245
novel_circ_0011974	16.177	36.8745	-1.1832	0.0021926	0.039833	-1.1832	bta-miR-2400	0	3.23343	-2.1791	0.0086523	0.021529	XM_005902138.1	102284721	MFSD5	transcript	5.87027	7.87738	-0.424289	0.013643	0.0240096
novel_circ_0011974	16.177	36.8745	-1.1832	0.0021926	0.039833	-1.1832	bta-miR-2400	0	3.23343	-2.1791	0.0086523	0.021529	XM_005894803.2	102272657	WRAP53	transcript	4.55674	14.2499	-1.64488	0.0006177	0.00330216
novel_circ_0011974	16.177	36.8745	-1.1832	0.0021926	0.039833	-1.1832	bta-miR-2400	0	3.23343	-2.1791	0.0086523	0.021529	XM_005897172.1	102277776	ARHGEF12	transcript	25.6138	29.2398	-0.19101	0.00533647	0.0120678
novel_circ_0011974	16.177	36.8745	-1.1832	0.0021926	0.039833	-1.1832	bta-miR-2400	0	3.23343	-2.1791	0.0086523	0.021529	XM_014483259.1	102287402	MCAT	transcript	12.8042	19.1496	-0.580695	0.00144467	0.0053253
novel_circ_0011974	16.177	36.8745	-1.1832	0.0021926	0.039833	-1.1832	bta-miR-2400	0	3.23343	-2.1791	0.0086523	0.021529	XM_005905188.2	102267066	LOC102267066	transcript	0.300625	2.26531	-2.91368	0.00357246	0.00916871
novel_circ_0011974	16.177	36.8745	-1.1832	0.0021926	0.039833	-1.1832	bta-miR-2400	0	3.23343	-2.1791	0.0086523	0.021529	XM_005887215.2	102276954	UBE2A	transcript	36.204	34.7185	0.0604453	0.00402486	0.00990277
novel_circ_0011974	16.177	36.8745	-1.1832	0.0021926	0.039833	-1.1832	bta-miR-2400	0	3.23343	-2.1791	0.0086523	0.021529	XM_005887053.2	102275265	TRAF2	transcript	4.18927	7.37878	-0.816683	0.00277615	0.00781353
novel_circ_0011974	16.177	36.8745	-1.1832	0.0021926	0.039833	-1.1832	bta-miR-2400	0	3.23343	-2.1791	0.0086523	0.021529	XM_005904740.2	102286891	SDSL	transcript	7.01556	0	inf	1.09827e-05	0.000753413
novel_circ_0011974	16.177	36.8745	-1.1832	0.0021926	0.039833	-1.1832	bta-miR-2400	0	3.23343	-2.1791	0.0086523	0.021529	XM_014477339.1	102272739	BCL7B	transcript	7.74869	11.1658	-0.527069	0.00512126	0.0117438
novel_circ_0011974	16.177	36.8745	-1.1832	0.0021926	0.039833	-1.1832	bta-miR-2400	0	3.23343	-2.1791	0.0086523	0.021529	XM_014476274.1	102283804	HAGH	transcript	28.5192	38.2958	-0.425255	0.00729221	0.0150472
novel_circ_0011974	16.177	36.8745	-1.1832	0.0021926	0.039833	-1.1832	bta-miR-2400	0	3.23343	-2.1791	0.0086523	0.021529	XM_005890594.2	102277178	SERTAD1	transcript	18.8518	33.3572	-0.823294	9.95273e-05	0.00147598
novel_circ_0011974	16.177	36.8745	-1.1832	0.0021926	0.039833	-1.1832	bta-miR-2400	0	3.23343	-2.1791	0.0086523	0.021529	XM_005897444.2	102265047	RXRA	transcript	15.6834	6.20462	1.33782	0.00360007	0.00920676
novel_circ_0011974	16.177	36.8745	-1.1832	0.0021926	0.039833	-1.1832	bta-miR-2400	0	3.23343	-2.1791	0.0086523	0.021529	XM_005897163.2	102275329	LOC102275329	transcript	10.3983	44.8755	-2.10958	8.20999e-05	0.00135765
novel_circ_0011974	16.177	36.8745	-1.1832	0.0021926	0.039833	-1.1832	bta-miR-2400	0	3.23343	-2.1791	0.0086523	0.021529	XM_005887262.2	102268847	ULK2	transcript	9.40445	6.95596	0.435095	0.00793135	0.0160021
novel_circ_0011974	16.177	36.8745	-1.1832	0.0021926	0.039833	-1.1832	bta-miR-2400	0	3.23343	-2.1791	0.0086523	0.021529	XM_005887681.2	102273554	EBP	transcript	3.54891	8.62509	-1.28116	0.000883996	0.0039998
novel_circ_0011974	16.177	36.8745	-1.1832	0.0021926	0.039833	-1.1832	bta-miR-2400	0	3.23343	-2.1791	0.0086523	0.021529	XR_314820.1	102265976	PREX2	transcript	1.07329	3.08473	-1.52311	0.000263038	0.0021923
novel_circ_0011974	16.177	36.8745	-1.1832	0.0021926	0.039833	-1.1832	bta-miR-2400	0	3.23343	-2.1791	0.0086523	0.021529	XM_014483685.1	102268603	LOC102268603	transcript	45.4497	54.6591	-0.266192	0.0150067	0.0258994
novel_circ_0011974	16.177	36.8745	-1.1832	0.0021926	0.039833	-1.1832	bta-miR-2400	0	3.23343	-2.1791	0.0086523	0.021529	XM_005890173.1	102271774	WDR11	transcript	10.6279	8.08726	0.394134	0.0035015	0.00905654
novel_circ_0011974	16.177	36.8745	-1.1832	0.0021926	0.039833	-1.1832	bta-miR-2400	0	3.23343	-2.1791	0.0086523	0.021529	XM_014477126.1	102278043	LOC102278043	transcript	9.05107	70.6714	-2.96497	0.000615159	0.00329355
novel_circ_0011974	16.177	36.8745	-1.1832	0.0021926	0.039833	-1.1832	bta-miR-2400	0	3.23343	-2.1791	0.0086523	0.021529	XM_005897549.2	102271715	NEURL2	transcript	1.0834	2.65872	-1.29516	0.00249399	0.00730742
[truncated: 3,781 more rows]
